# Supplementary material for: Ultrafast phonon-mediated dephasing of color centers in hexagonal boron nitride probed by electron beams
Source: Nat Commun. 2025 Mar 8;16:2326. doi: 10.1038/s41467-025-57584-1 (PMC11890617; doi:10.1038/s41467-025-57584-1)
Supplement: Supplementary file 3 — Source Data [file 41467_2025_57584_MOESM3_ESM.zip]

Archive with 15 entries (13 files):
- Figure 1/Figure 1a/
- Figure 1/Figure 1a/CL_hBN_Fig1a
- Figure 1/Figure 1b/
- Figure 1/Figure 1b/Fig1b_1.xls
- Figure 1/Figure 1b/Fig1b_2.xls
- Figure 1/Figure 1b/Fig1b_3.xls
- Figure 2/SP-hBN alone.csv
- Figure 3/Fig1d.xls
- Figure 3/kSpace_Tau_13fs.CSV
- Figure 3/kSpace_Tau_204fs.CSV
- Figure 3/kSpace_Tau_54fs.CSV
- Figure 3/kSpace_Tau_95fs.CSV
- Figure 4/CL_EDPHS.mat
- Figure 4/CL_map_Fig4a
- Figure 4/SP_EDPHS-hBN_CL_spec_all.mat
