# Supplementary material for: Ultrafast phonon-mediated dephasing of color centers in hexagonal boron nitride probed by electron beams
Source: Nat Commun. 2025 Mar 8;16:2326. doi: 10.1038/s41467-025-57584-1 (PMC11890617; doi:10.1038/s41467-025-57584-1)
Supplement: Supplementary file 3 — Source Data [file 41467_2025_57584_MOESM3_ESM.zip › Figure 1/Figure 1a/CL_hBN_Fig1a]

42.054,41.848,42.411,40.973,40.705,40.022,39.188,38.223,39.661,37.808,38.085,38.75,38.312,38.344,38.103,38.179,38.692,38.679,38.121,37.33,37.384,36.732,35.795,35.848,34.589,36.009,34.915,34.281,34.714,34.143,35.036,33.83,33.129,33.554,32.647,33.513,33.058,34.201,33.732,34.129,34.839,34.143,34.094,33.929,33.607,33.554,33.938,33.183,35.179,35.138,34.964,35.415,34.161,36.054,35.576,37.424,38.246,39.089,40.379,41.165,41.554,42.612,43.018,42.116,41.308,40.638,39.67,39.286,38.795,38.554,37.875,38.415,38.482,38.121,37.504,37.46,37.531,38.661,37.911,37.147,37.964,37.786,38.335,38.107,37.308,37.625,36.821,37.692,37.616,37.406,37.629,38.094,38.353,38.496,38.357,38.978,38.549,38.594,38.786,39.504,38.978,37.348,39.201,38.665,39.616,40.089,40.232,40.884,40.942,40.268,39.857,40.75,39.888,39.554,40.295,40.478,41.29,39.366,41.339,42.464,41.147,41.616,41.844,41.929,42.804,42.518,42.268,43.348,43.522,43.335,43.723,44.415,42.317,43.906,43.638,43.156,42.054,44.585,43.589,43.027,44.817,45.513,44.308,44.375,43.795,46.299,45.679,46.638,45.348,45.906,47.116,46.777,47.071,47.098,47.156,47.567,47.259,47.388,47.594,47.857,47.987,48.411,47.054,48.335,49.071,48.384,49.411,48.299,49.013,49.085,48.366,49.808,51.683,51.83,51.714,50.634,51.415,51.545,52.312,52.598,53.031,53.121,53.464,52.353,53.094,52.638,53.027,53.107,53.554,54.71,55.496,54.808,56.571,55.679,56.558,57.446,56.714,57.138,56.549,56.375,55.871,57.009,57.429,56.817,56.67,57.188,56.5,56.741,56.085,56.696,56.795,56.17,56.817,56.522,56.732,56.728,55.165,57.196,56.866,57.312,57.696,56.728,56.076,55.545,55.929,56.281,56.902,56.357,56.406,56.536,57.004,56.629,55.692,57.625,57.049,57.339,55.955,57.518,56.643,57.746,57.326,58.638,56.853,56.781,56.58,57.246,56.411,56.156,55.955,56.317,57.009,57.094,57.357,55.348,55.442,55.629,55.924,56.054,55.879,56.201,55.893,56.549,55.96,56.589,55.647,56.812,56.107,54.692,55.996,55.607,53.384,54.348,55.696,56.098,53.589,54.643,53.594,53.835,54.237,54.893,53.384,53.348,53.571,53.152,54.893,54.045,54.121,55.08,55.281,55.116,54.071,53.768,54.996,55.536,55.112,55.362,55.21,56.705,56.183,57.562,57.616,56.402,57.527,57.911,57.558,57.835,57.866,59.982,59.893,59.071,60.455,61.268,60.371,60.781,61.219,61.866,61.317,62.214,62.121,61.821,61.982,61.902,63.679,63.571,63.29,63.344,64.567,63.754,64.862,65.022,64.183,65.161,65.67,66.317,67.223,66.67,66.692,67.183,68.112,67.241,67.545,69.129,68.21,67.964,68.049,68.777,69.415,70.558,71.357,70.388,71.911,71.429,72.446,71.835,71.621,73.75,72.464,73.638,74.786,71.924,73.504,74.92,74.866,75.638,75.451,74.415,74.478,75.571,76.371,76.384,75.205,74.594,74.165,75.241,75.871,74.504,74.232,73.996,75.366,73.054,74.973,74.241,74.125,73.571,72.982,72.464,73.304,71.692,72.219,72.638,71.125,71.304,70.482,70.915,70.054,69.911,68.188,68.938,68.143,67.969,68.781,61.179,65.504,67.857,66.513,65.442,66.321,64.469,64.603,64.446,65.237,65.08,63.455,63.741,62.987,63.692,63.848,63.473,63.223,62.397,63.304,62.321,62.406,62.746,62.433,63.223,63.42,63.446,63.406,62.371,63.504,65.192,64.487,63.795,65.688,65.138,67.25,67.964,68.299,68.911,70.58,71.879,72.241,73.759,76.263,78.384,81.969,85.009,90.29,95.848,101.74,107.73,115.54,121.27,127.18,132.41,134.77,136.43,137.72,138.68,138.94,139.44,139.98,139.99,140.4,140.25,140.96,141.13,141.34,140.73,140.14,139.58,138.63,137.88,136.5,136.08,134.36,132.94,131.14,128.53,127.28,125.33,121.65,120.93,119.2,116.65,115.14,112.68,110.75,107.94,107.17,105.61,104.15,100.62,98.759,97.121,95.902,93.022,91.473,89.665,88.259,86.871,85.777,85.679,84.46,84,83.299,81.786,80.772,79.308,79.071,78.438
