# Supplementary material for: Ultrafast phonon-mediated dephasing of color centers in hexagonal boron nitride probed by electron beams
Source: Nat Commun. 2025 Mar 8;16:2326. doi: 10.1038/s41467-025-57584-1 (PMC11890617; doi:10.1038/s41467-025-57584-1)
Supplement: Supplementary file 3 — Source Data [file 41467_2025_57584_MOESM3_ESM.zip › Figure 1/Figure 1b/Fig1b_1.xls]

## Sheet: Tabelle1
966.177	0.61
964.674	0.98
963.143	1.104
961.617	1.216
960.096	1.252
958.58	1.252
957.068	1.268
955.562	1.284
954.06	1.342
952.563	1.364
951.07	1.396
949.582	1.408
948.099	1.418
946.621	1.432
945.147	1.432
943.677	1.47
942.212	1.494
940.752	1.536
939.296	1.552
937.845	1.568
936.398	1.584
934.956	1.59
933.518	1.61
932.085	1.634
930.656	1.706
929.231	1.762
927.81	1.816
926.394	1.834
924.983	1.864
923.575	1.882
922.172	1.9
920.773	1.92
919.379	1.972
917.988	2.014
916.602	2.03
915.22	2.06
913.842	2.092
912.468	2.092
911.099	2.096
909.733	2.104
908.372	2.102
907.015	2.12
905.661	2.152
904.312	2.19
902.967	2.228
901.626	2.294
900.288	2.316
898.955	2.34
897.626	2.352
896.3	2.35
894.979	2.336
893.661	2.344
892.347	2.334
891.037	2.312
889.731	2.336
888.429	2.332
887.13	2.34
885.836	2.348
884.545	2.362
883.258	2.416
881.974	2.408
880.695	2.436
879.419	2.45
878.147	2.502
876.878	2.482
875.613	2.528
874.352	2.552
873.094	2.592
871.84	2.602
870.59	2.668
869.343	2.742
868.1	2.792
866.86	2.858
865.624	2.912
864.391	2.9
863.162	2.918
861.936	2.888
860.714	2.876
859.495	2.844
858.28	2.872
857.068	2.846
855.859	2.86
854.654	2.858
853.453	2.856
852.254	2.83
851.06	2.834
849.868	2.872
848.68	2.91
847.495	2.982
846.313	3.042
845.135	3.052
843.96	3.062
842.788	3.078
841.619	3.04
840.454	3.064
839.292	3.112
838.133	3.174
836.977	3.18
835.825	3.254
834.676	3.282
833.529	3.324
832.386	3.282
831.246	3.314
830.11	3.346
828.976	3.372
827.845	3.39
826.718	3.414
825.593	3.452
824.472	3.412
823.354	3.374
822.238	3.338
821.126	3.356
820.017	3.314
818.911	3.318
817.807	3.292
816.707	3.228
815.609	3.154
814.515	3.11
813.424	3.03
812.335	2.958
811.249	2.928
810.166	2.882
809.087	2.808
808.01	2.774
806.935	2.742
805.864	2.746
804.796	2.738
803.73	2.756
802.667	2.786
801.607	2.816
800.55	2.842
799.496	2.876
798.444	2.9
797.395	2.956
796.349	3.002
795.305	3.022
794.265	3.054
793.227	3.05
792.192	3.044
791.159	3.056
790.129	3.072
789.102	3.136
788.078	3.212
787.056	3.266
786.036	3.318
785.02	3.378
784.006	3.402
782.995	3.428
781.986	3.416
780.98	3.374
779.976	3.366
778.975	3.372
777.977	3.348
776.981	3.34
775.988	3.334
774.997	3.254
774.009	3.168
773.023	3.144
772.04	3.1
771.059	3.116
770.081	3.124
769.105	3.132
768.132	3.176
767.161	3.222
766.193	3.24
765.227	3.314
764.263	3.368
763.302	3.404
762.344	3.458
761.387	3.538
760.434	3.548
759.482	3.618
758.533	3.652
757.586	3.71
756.642	3.696
755.7	3.732
754.76	3.67
753.823	3.612
752.888	3.536
751.955	3.472
751.025	3.414
750.097	3.35
749.171	3.336
748.247	3.328
747.326	3.362
746.407	3.338
745.491	3.404
744.576	3.412
743.664	3.412
742.754	3.386
741.846	3.426
740.941	3.44
740.037	3.488
739.136	3.518
738.237	3.604
737.34	3.668
736.446	3.694
735.553	3.704
734.663	3.726
733.775	3.684
732.889	3.642
732.005	3.602
731.124	3.578
730.244	3.498
729.367	3.442
728.491	3.36
727.618	3.282
726.747	3.218
725.878	3.21
725.011	3.164
724.146	3.162
723.283	3.16
722.422	3.132
721.563	3.106
720.707	3.114
719.852	3.148
718.999	3.196
718.149	3.22
717.3	3.292
716.453	3.308
715.609	3.29
714.766	3.34
713.925	3.396
713.087	3.406
712.25	3.444
711.415	3.46
710.582	3.378
709.751	3.31
708.922	3.278
708.095	3.218
707.27	3.154
706.447	3.12
705.626	3.034
704.807	2.946
703.989	2.942
703.174	2.908
702.36	2.922
701.548	2.928
700.738	2.906
699.93	2.834
699.124	2.79
698.32	2.852
697.517	3.02
696.717	3.126
695.918	3.24
695.121	3.37
694.326	3.342
693.533	3.3
692.741	3.318
691.951	3.356
691.164	3.376
690.377	3.382
689.593	3.332
688.811	3.302
688.03	3.284
687.251	3.212
686.474	3.18
685.698	3.166
684.924	3.13
684.152	3.038
683.382	3.026
682.614	3.024
681.847	3.046
681.082	3.016
680.318	3.08
679.557	3.098
678.797	3.098
678.039	3.154
677.282	3.222
676.527	3.158
675.774	3.196
675.023	3.258
674.273	3.216
673.525	3.204
672.778	3.348
672.033	3.34
671.29	3.286
670.548	3.25
669.808	3.236
669.07	3.168
668.333	3.152
667.598	3.118
666.865	3.154
666.133	3.16
665.403	3.142
664.674	3.16
663.947	3.218
663.222	3.188
662.498	3.174
661.776	3.222
661.055	3.328
660.336	3.392
659.618	3.456
658.902	3.562
658.188	3.58
657.475	3.556
656.763	3.528
656.054	3.518
655.345	3.456
654.639	3.46
653.933	3.426
653.23	3.494
652.527	3.472
651.827	3.466
651.127	3.438
650.43	3.45
649.733	3.402
649.039	3.416
648.345	3.408
647.654	3.366
646.963	3.402
646.275	3.412
645.587	3.46
644.901	3.534
644.217	3.624
643.534	3.676
642.852	3.728
642.172	3.68
641.494	3.63
640.816	3.592
640.14	3.458
639.466	3.362
638.793	3.358
638.122	3.398
637.451	3.328
636.783	3.364
636.115	3.44
635.449	3.446
634.785	3.47
634.122	3.516
633.46	3.586
632.8	3.586
632.141	3.666
631.483	3.688
630.827	3.758
630.172	3.762
629.518	3.758
628.866	3.766
628.215	3.73
627.566	3.736
626.918	3.66
626.271	3.626
625.625	3.548
624.981	3.486
624.338	3.42
623.697	3.436
623.057	3.422
622.418	3.434
621.78	3.482
621.144	3.506
620.509	3.556
619.875	3.65
619.243	3.65
618.612	3.654
617.982	3.698
617.353	3.688
616.726	3.6
616.1	3.572
615.475	3.592
614.852	3.562
614.23	3.416
613.609	3.356
612.989	3.316
612.371	3.216
611.754	3.076
611.138	3.194
610.523	3.228
609.91	3.37
609.297	3.53
608.686	3.702
608.077	3.738
607.468	3.842
606.861	3.838
606.255	3.776
605.65	3.726
605.046	3.644
604.443	3.484
603.842	3.312
603.242	3.262
602.643	3.158
602.045	3.092
601.449	3.122
600.854	3.242
600.259	3.286
599.666	3.41
599.075	3.558
598.484	3.668
597.894	3.714
597.306	3.702
596.719	3.674
596.133	3.634
595.548	3.522
594.964	3.488
594.382	3.36
593.8	3.284
593.22	3.186
592.641	3.122
592.062	3.022
591.486	3.152
590.91	3.222
590.335	3.296
589.761	3.426
589.189	3.506
588.618	3.474
588.047	3.448
587.478	3.43
586.91	3.348
586.343	3.33
585.777	3.242
585.213	3.14
584.649	2.994
584.086	2.97
583.525	2.932
582.965	2.952
582.405	3.086
581.847	3.26
581.29	3.328
580.734	3.372
580.179	3.43
579.625	3.388
579.072	3.358
578.52	3.326
577.969	3.198
577.419	3.1
576.87	3.05
576.323	3.004
575.776	2.944
575.23	2.998
574.686	3.004
574.142	3.018
573.599	3.056
573.058	3.118
572.517	3.14
571.978	3.226
571.439	3.22
570.902	3.218
570.366	3.168
569.83	3.084
569.296	2.94
568.762	2.964
568.23	2.902
567.698	2.91
567.168	2.928
566.638	3.02
566.11	2.988
565.583	2.974
565.056	3.03
564.531	3
564.006	2.854
563.482	2.772
562.96	2.708
562.438	2.482
561.917	2.478
561.398	2.456
560.879	2.426
560.361	2.426
559.844	2.56
559.329	2.494
558.814	2.68
558.3	2.674
557.787	2.634
557.275	2.524
556.763	2.488
556.253	2.24
555.744	2.258
555.235	2.248
554.728	2.23
554.222	2.334
553.716	2.474
553.211	2.452
552.708	2.526
552.205	2.596
551.703	2.56
551.202	2.506
550.702	2.566
550.203	2.458
549.704	2.364
549.207	2.286
548.711	2.25
548.215	2.216
547.72	2.218
547.227	2.21
546.734	2.218
546.242	2.16
545.75	2.064
545.26	2.074
544.771	2.07
544.282	2.098
543.795	2.064
543.308	2.042
542.822	1.998
542.337	2.066
541.853	2.066
541.37	2.266
540.887	2.35
540.406	2.31
539.925	2.19
539.445	2.044
538.966	1.976
538.488	1.886
538.011	1.924
537.534	1.986
537.059	1.98
536.584	1.812
536.11	1.85
535.637	1.838
535.165	1.916
534.693	2.028
534.223	2.144
533.753	2.062
533.284	1.97667
532.816	1.67
