# Supplementary material for: Ultrafast phonon-mediated dephasing of color centers in hexagonal boron nitride probed by electron beams
Source: Nat Commun. 2025 Mar 8;16:2326. doi: 10.1038/s41467-025-57584-1 (PMC11890617; doi:10.1038/s41467-025-57584-1)
Supplement: Supplementary file 3 — Source Data [file 41467_2025_57584_MOESM3_ESM.zip › Figure 1/Figure 1b/Fig1b_2.xls]

## Sheet: Tabelle1
966.177	0.24
964.674	0.346667
963.143	0.362
961.617	0.406
960.096	0.43
958.58	0.45
957.068	0.482
955.562	0.51
954.06	0.546
952.563	0.544
951.07	0.564
949.582	0.588
948.099	0.598
946.621	0.58
945.147	0.622
943.677	0.616
942.212	0.622
940.752	0.634
939.296	0.674
937.845	0.69
936.398	0.72
934.956	0.744
933.518	0.762
932.085	0.766
930.656	0.772
929.231	0.782
927.81	0.772
926.394	0.788
924.983	0.812
923.575	0.808
922.172	0.802
920.773	0.816
919.379	0.814
917.988	0.788
916.602	0.786
915.22	0.792
913.842	0.784
912.468	0.792
911.099	0.788
909.733	0.78
908.372	0.76
907.015	0.758
905.661	0.734
904.312	0.73
902.967	0.752
901.626	0.75
900.288	0.768
898.955	0.78
897.626	0.82
896.3	0.826
894.979	0.886
893.661	0.898
892.347	0.944
891.037	0.948
889.731	1.004
888.429	1.038
887.13	1.078
885.836	1.102
884.545	1.156
883.258	1.16
881.974	1.168
880.695	1.17
879.419	1.182
878.147	1.164
876.878	1.16
875.613	1.146
874.352	1.14
873.094	1.126
871.84	1.12
870.59	1.094
869.343	1.084
868.1	1.064
866.86	1.052
865.624	1.044
864.391	1.06
863.162	1.024
861.936	1.02
860.714	1.004
859.495	1
858.28	0.994
857.068	1.034
855.859	1.086
854.654	1.12
853.453	1.144
852.254	1.194
851.06	1.218
849.868	1.246
848.68	1.286
847.495	1.336
846.313	1.362
845.135	1.406
843.96	1.426
842.788	1.466
841.619	1.512
840.454	1.554
839.292	1.588
838.133	1.612
836.977	1.612
835.825	1.624
834.676	1.622
833.529	1.65
832.386	1.652
831.246	1.662
830.11	1.646
828.976	1.592
827.845	1.554
826.718	1.526
825.593	1.498
824.472	1.47
823.354	1.474
822.238	1.422
821.126	1.374
820.017	1.326
818.911	1.286
817.807	1.226
816.707	1.19
815.609	1.194
814.515	1.184
813.424	1.15
812.335	1.178
811.249	1.182
810.166	1.166
809.087	1.206
808.01	1.242
806.935	1.28
805.864	1.328
804.796	1.406
803.73	1.434
802.667	1.498
801.607	1.552
800.55	1.614
799.496	1.628
798.444	1.656
797.395	1.652
796.349	1.618
795.305	1.476
794.265	1.392
793.227	1.35
792.192	1.306
791.159	1.268
790.129	1.34
789.102	1.358
788.078	1.318
787.056	1.284
786.036	1.234
785.02	1.174
784.006	1.128
782.995	1.1
781.986	1.11
780.98	1.136
779.976	1.164
778.975	1.254
777.977	1.352
776.981	1.42
775.988	1.524
774.997	1.612
774.009	1.674
773.023	1.746
772.04	1.828
771.059	1.892
770.081	1.97
769.105	1.97
768.132	1.982
767.161	1.976
766.193	1.93
765.227	1.892
764.263	1.87
763.302	1.78
762.344	1.704
761.387	1.616
760.434	1.554
759.482	1.478
758.533	1.448
757.586	1.384
756.642	1.39
755.7	1.342
754.76	1.348
753.823	1.38
752.888	1.426
751.955	1.47
751.025	1.57
750.097	1.662
749.171	1.762
748.247	1.872
747.326	1.998
746.407	2.074
745.491	2.184
744.576	2.276
743.664	2.354
742.754	2.384
741.846	2.418
740.941	2.406
740.037	2.352
739.136	2.276
738.237	2.144
737.34	1.988
736.446	1.84
735.553	1.724
734.663	1.59
733.775	1.548
732.889	1.536
732.005	1.504
731.124	1.408
730.244	1.412
729.367	1.414
728.491	1.428
727.618	1.48
726.747	1.61
725.878	1.718
725.011	1.848
724.146	2.002
723.283	2.11
722.422	2.202
721.563	2.262
720.707	2.306
719.852	2.284
718.999	2.272
718.149	2.252
717.3	2.232
716.453	2.096
715.609	2.03
714.766	1.928
713.925	1.758
713.087	1.596
712.25	1.5
711.415	1.39
710.582	1.348
709.751	1.35
708.922	1.386
708.095	1.406
707.27	1.39
706.447	1.404
705.626	1.47
704.807	1.492
703.989	1.582
703.174	1.77
702.36	1.88
701.548	1.972
700.738	2.056
699.93	2.132
699.124	2.126
698.32	2.122
697.517	2.076
696.717	2.056
695.918	1.96
695.121	1.874
694.326	1.79
693.533	1.698
692.741	1.562
691.951	1.534
691.164	1.482
690.377	1.386
689.593	1.354
688.811	1.37
688.03	1.328
687.251	1.37
686.474	1.51
685.698	1.614
684.924	1.73
684.152	1.86
683.382	1.918
682.614	1.952
681.847	2.002
681.082	2.064
680.318	2.074
679.557	2.114
678.797	2.14
678.039	2.054
677.282	1.964
676.527	1.87
675.774	1.774
675.023	1.642
674.273	1.612
673.525	1.526
672.778	1.496
672.033	1.448
671.29	1.44
670.548	1.46
669.808	1.5
669.07	1.544
668.333	1.578
667.598	1.688
666.865	1.716
666.133	1.794
665.403	1.846
664.674	1.894
663.947	1.858
663.222	1.904
662.498	1.894
661.776	1.864
661.055	1.858
660.336	1.798
659.618	1.712
658.902	1.628
658.188	1.564
657.475	1.504
656.763	1.476
656.054	1.462
655.345	1.47
654.639	1.51
653.933	1.498
653.23	1.536
652.527	1.556
651.827	1.596
651.127	1.612
650.43	1.688
649.733	1.744
649.039	1.79
648.345	1.768
647.654	1.784
646.963	1.736
646.275	1.718
645.587	1.642
644.901	1.612
644.217	1.568
643.534	1.528
642.852	1.436
642.172	1.418
641.494	1.428
640.816	1.394
640.14	1.39
639.466	1.396
638.793	1.44
638.122	1.446
637.451	1.468
636.783	1.522
636.115	1.608
635.449	1.626
634.785	1.66
634.122	1.676
633.46	1.648
632.8	1.606
632.141	1.582
631.483	1.554
630.827	1.502
630.172	1.48
629.518	1.436
628.866	1.376
628.215	1.298
627.566	1.272
626.918	1.242
626.271	1.226
625.625	1.264
624.981	1.33
624.338	1.338
623.697	1.342
623.057	1.398
622.418	1.388
621.78	1.398
621.144	1.462
620.509	1.468
619.875	1.43
619.243	1.45
618.612	1.374
617.982	1.314
617.353	1.276
616.726	1.252
616.1	1.228
615.475	1.212
614.852	1.188
614.23	1.222
613.609	1.206
612.989	1.27
612.371	1.348
611.754	1.454
611.138	1.504
610.523	1.544
609.91	1.506
609.297	1.518
608.686	1.464
608.077	1.412
607.468	1.41
606.861	1.33
606.255	1.2
605.65	1.192
605.046	1.144
604.443	1.096
603.842	1.106
603.242	1.144
602.643	1.13
602.045	1.142
601.449	1.234
600.854	1.308
600.259	1.38
599.666	1.398
599.075	1.386
598.484	1.274
597.894	1.202
597.306	1.156
596.719	1.048
596.133	1.002
595.548	1.05
594.964	1.044
594.382	1.03
593.8	1.05
593.22	1.136
592.641	1.128
592.062	1.138
591.486	1.144
590.91	1.176
590.335	1.144
589.761	1.108
589.189	1.048
588.618	0.946
588.047	0.956
587.478	0.908
586.91	0.878
586.343	0.864
585.777	0.922
585.213	0.868
584.649	0.874
584.086	0.898
583.525	0.972
582.965	1.036
582.405	1.022
581.847	1.062
581.29	1.066
580.734	1.014
580.179	0.928
579.625	0.97
579.072	0.932
578.52	0.878
577.969	0.848
577.419	0.89
576.87	0.824
576.323	0.828
575.776	0.89
575.23	0.966
574.686	0.944
574.142	0.98
573.599	0.956
573.058	0.958
572.517	0.942
571.978	0.912
571.439	0.866
570.902	0.854
570.366	0.83
569.83	0.768
569.296	0.768
568.762	0.798
568.23	0.852
567.698	0.874
567.168	0.974
566.638	1.012
566.11	1.052
565.583	1.056
565.056	1.008
564.531	0.918
564.006	0.92
563.482	0.854
562.96	0.8
562.438	0.82
561.917	0.818
561.398	0.78
560.879	0.806
560.361	0.842
559.844	0.844
559.329	0.888
558.814	0.88
558.3	0.88
557.787	0.856
557.275	0.846
556.763	0.8
556.253	0.78
555.744	0.812
555.235	0.808
554.728	0.768
554.222	0.794
553.716	0.82
553.211	0.778
552.708	0.774
552.205	0.876
551.703	0.906
551.202	0.902
550.702	0.862
550.203	0.894
549.704	0.782
549.207	0.71
548.711	0.73
548.215	0.768
547.72	0.748
547.227	0.828
546.734	0.872
546.242	0.858
545.75	0.848
545.26	0.866
544.771	0.842
544.282	0.772
543.795	0.754
543.308	0.744
542.822	0.694
542.337	0.684
541.853	0.72
541.37	0.72
540.887	0.746
540.406	0.744
539.925	0.706
539.445	0.716
538.966	0.722
538.488	0.68
538.011	0.688
537.534	0.676
537.059	0.634
536.584	0.612
536.11	0.636
535.637	0.656
535.165	0.688
534.693	0.732
534.223	0.804
533.753	0.812
533.284	0.833333
532.816	0.72
