# Supplementary material for: Ultrafast phonon-mediated dephasing of color centers in hexagonal boron nitride probed by electron beams
Source: Nat Commun. 2025 Mar 8;16:2326. doi: 10.1038/s41467-025-57584-1 (PMC11890617; doi:10.1038/s41467-025-57584-1)
Supplement: Supplementary file 3 — Source Data [file 41467_2025_57584_MOESM3_ESM.zip › Figure 1/Figure 1b/Fig1b_3.xls]

## Sheet: Tabelle1
966.177	0.09
964.674	0.186667
963.143	0.214
961.617	0.246
960.096	0.25
958.58	0.24
957.068	0.246
955.562	0.232
954.06	0.23
952.563	0.248
951.07	0.244
949.582	0.244
948.099	0.264
946.621	0.284
945.147	0.282
943.677	0.304
942.212	0.31
940.752	0.312
939.296	0.298
937.845	0.298
936.398	0.296
934.956	0.296
933.518	0.314
932.085	0.33
930.656	0.352
929.231	0.346
927.81	0.352
926.394	0.334
924.983	0.332
923.575	0.332
922.172	0.358
920.773	0.366
919.379	0.382
917.988	0.398
916.602	0.386
915.22	0.374
913.842	0.38
912.468	0.38
911.099	0.392
909.733	0.424
908.372	0.442
907.015	0.446
905.661	0.456
904.312	0.468
902.967	0.462
901.626	0.466
900.288	0.478
898.955	0.496
897.626	0.472
896.3	0.486
894.979	0.49
893.661	0.486
892.347	0.476
891.037	0.474
889.731	0.462
888.429	0.464
887.13	0.468
885.836	0.488
884.545	0.506
883.258	0.492
881.974	0.498
880.695	0.498
879.419	0.482
878.147	0.486
876.878	0.502
875.613	0.494
874.352	0.498
873.094	0.508
871.84	0.506
870.59	0.504
869.343	0.504
868.1	0.508
866.86	0.514
865.624	0.516
864.391	0.544
863.162	0.556
861.936	0.554
860.714	0.57
859.495	0.57
858.28	0.572
857.068	0.586
855.859	0.61
854.654	0.592
853.453	0.622
852.254	0.636
851.06	0.662
849.868	0.672
848.68	0.704
847.495	0.714
846.313	0.726
845.135	0.734
843.96	0.736
842.788	0.74
841.619	0.722
840.454	0.72
839.292	0.722
838.133	0.732
836.977	0.748
835.825	0.754
834.676	0.764
833.529	0.732
832.386	0.718
831.246	0.682
830.11	0.698
828.976	0.686
827.845	0.702
826.718	0.742
825.593	0.736
824.472	0.714
823.354	0.71
822.238	0.694
821.126	0.642
820.017	0.642
818.911	0.618
817.807	0.592
816.707	0.586
815.609	0.588
814.515	0.604
813.424	0.626
812.335	0.642
811.249	0.62
810.166	0.604
809.087	0.598
808.01	0.614
806.935	0.602
805.864	0.63
804.796	0.646
803.73	0.626
802.667	0.598
801.607	0.568
800.55	0.542
799.496	0.484
798.444	0.466
797.395	0.446
796.349	0.448
795.305	0.458
794.265	0.492
793.227	0.496
792.192	0.528
791.159	0.564
790.129	0.582
789.102	0.614
788.078	0.66
787.056	0.67
786.036	0.704
785.02	0.734
784.006	0.772
782.995	0.804
781.986	0.826
780.98	0.82
779.976	0.838
778.975	0.84
777.977	0.846
776.981	0.87
775.988	0.892
774.997	0.868
774.009	0.842
773.023	0.808
772.04	0.778
771.059	0.748
770.081	0.746
769.105	0.758
768.132	0.764
767.161	0.766
766.193	0.756
765.227	0.748
764.263	0.736
763.302	0.73
762.344	0.722
761.387	0.726
760.434	0.754
759.482	0.79
758.533	0.846
757.586	0.904
756.642	0.984
755.7	1.03
754.76	1.058
753.823	1.098
752.888	1.144
751.955	1.16
751.025	1.174
750.097	1.186
749.171	1.154
748.247	1.114
747.326	1.088
746.407	1.064
745.491	1.034
744.576	1.03
743.664	1.02
742.754	0.982
741.846	0.952
740.941	0.934
740.037	0.89
739.136	0.856
738.237	0.888
737.34	0.906
736.446	0.92
735.553	0.95
734.663	0.992
733.775	0.98
732.889	0.986
732.005	1.026
731.124	1.066
730.244	1.106
729.367	1.178
728.491	1.232
727.618	1.252
726.747	1.268
725.878	1.278
725.011	1.24
724.146	1.178
723.283	1.148
722.422	1.076
721.563	0.988
720.707	0.92
719.852	0.874
718.999	0.816
718.149	0.798
717.3	0.798
716.453	0.796
715.609	0.82
714.766	0.822
713.925	0.834
713.087	0.816
712.25	0.834
711.415	0.882
710.582	0.892
709.751	0.932
708.922	1.016
708.095	1.06
707.27	1.082
706.447	1.142
705.626	1.166
704.807	1.152
703.989	1.16
703.174	1.124
702.36	1.086
701.548	1.046
700.738	0.996
699.93	0.918
699.124	0.874
698.32	0.834
697.517	0.778
696.717	0.734
695.918	0.732
695.121	0.708
694.326	0.678
693.533	0.72
692.741	0.768
691.951	0.81
691.164	0.874
690.377	0.932
689.593	0.924
688.811	0.96
688.03	0.954
687.251	0.954
686.474	0.996
685.698	1.054
684.924	1.046
684.152	1.062
683.382	1.038
682.614	0.954
681.847	0.872
681.082	0.808
680.318	0.718
679.557	0.688
678.797	0.662
678.039	0.614
677.282	0.592
676.527	0.622
675.774	0.602
675.023	0.63
674.273	0.684
673.525	0.752
672.778	0.8
672.033	0.894
671.29	0.994
670.548	1.092
669.808	1.116
669.07	1.148
668.333	1.134
667.598	1.076
666.865	0.996
666.133	0.948
665.403	0.892
664.674	0.826
663.947	0.754
663.222	0.71
662.498	0.668
661.776	0.61
661.055	0.562
660.336	0.562
659.618	0.576
658.902	0.606
658.188	0.672
657.475	0.796
656.763	0.874
656.054	0.914
655.345	0.986
654.639	1.022
653.933	0.96
653.23	0.968
652.527	0.974
651.827	0.924
651.127	0.862
650.43	0.846
649.733	0.786
649.039	0.75
648.345	0.696
647.654	0.682
646.963	0.69
646.275	0.644
645.587	0.612
644.901	0.634
644.217	0.656
643.534	0.656
642.852	0.694
642.172	0.734
641.494	0.758
640.816	0.77
640.14	0.786
639.466	0.816
638.793	0.804
638.122	0.8
637.451	0.792
636.783	0.75
636.115	0.712
635.449	0.672
634.785	0.636
634.122	0.558
633.46	0.518
632.8	0.512
632.141	0.524
631.483	0.526
630.827	0.554
630.172	0.594
629.518	0.58
628.866	0.602
628.215	0.658
627.566	0.704
626.918	0.708
626.271	0.728
625.625	0.716
624.981	0.652
624.338	0.6
623.697	0.544
623.057	0.528
622.418	0.496
621.78	0.462
621.144	0.46
620.509	0.48
619.875	0.49
619.243	0.488
618.612	0.536
617.982	0.578
617.353	0.634
616.726	0.666
616.1	0.676
615.475	0.682
614.852	0.668
614.23	0.67
613.609	0.63
612.989	0.632
612.371	0.594
611.754	0.57
611.138	0.546
610.523	0.532
609.91	0.528
609.297	0.512
608.686	0.476
608.077	0.448
607.468	0.416
606.861	0.428
606.255	0.484
605.65	0.558
605.046	0.564
604.443	0.588
603.842	0.536
603.242	0.504
602.643	0.464
602.045	0.446
601.449	0.422
600.854	0.432
600.259	0.406
599.666	0.362
599.075	0.334
598.484	0.348
597.894	0.374
597.306	0.376
596.719	0.414
596.133	0.464
595.548	0.51
594.964	0.496
594.382	0.524
593.8	0.53
593.22	0.53
592.641	0.478
592.062	0.518
591.486	0.518
590.91	0.48
590.335	0.474
589.761	0.468
589.189	0.392
588.618	0.384
588.047	0.382
587.478	0.344
586.91	0.392
586.343	0.416
585.777	0.43
585.213	0.428
584.649	0.434
584.086	0.398
583.525	0.42
582.965	0.39
582.405	0.382
581.847	0.374
581.29	0.326
580.734	0.322
580.179	0.336
579.625	0.378
579.072	0.396
578.52	0.466
577.969	0.49
577.419	0.48
576.87	0.512
576.323	0.52
575.776	0.56
575.23	0.526
574.686	0.518
574.142	0.484
573.599	0.47
573.058	0.416
572.517	0.414
571.978	0.422
571.439	0.392
570.902	0.4
570.366	0.424
569.83	0.402
569.296	0.478
568.762	0.5
568.23	0.456
567.698	0.416
567.168	0.4
566.638	0.286
566.11	0.244
565.583	0.226
565.056	0.218
564.531	0.24
564.006	0.226
563.482	0.264
562.96	0.294
562.438	0.32
561.917	0.302
561.398	0.356
560.879	0.33
560.361	0.352
559.844	0.362
559.329	0.41
558.814	0.408
558.3	0.434
557.787	0.444
557.275	0.424
556.763	0.424
556.253	0.378
555.744	0.364
555.235	0.332
554.728	0.322
554.222	0.302
553.716	0.352
553.211	0.394
552.708	0.444
552.205	0.448
551.703	0.494
551.202	0.456
550.702	0.406
550.203	0.37
549.704	0.35
549.207	0.314
548.711	0.322
548.215	0.336
547.72	0.376
547.227	0.43
546.734	0.434
546.242	0.418
545.75	0.44
545.26	0.422
544.771	0.412
544.282	0.406
543.795	0.482
543.308	0.518
542.822	0.57
542.337	0.516
541.853	0.526
541.37	0.512
540.887	0.446
540.406	0.388
539.925	0.428
539.445	0.432
538.966	0.454
538.488	0.448
538.011	0.446
537.534	0.464
537.059	0.484
536.584	0.408
536.11	0.434
535.637	0.484
535.165	0.458
534.693	0.448
534.223	0.524
533.753	0.526
533.284	0.543333
532.816	0.43
