# Supplementary material for: Ultrafast phonon-mediated dephasing of color centers in hexagonal boron nitride probed by electron beams
Source: Nat Commun. 2025 Mar 8;16:2326. doi: 10.1038/s41467-025-57584-1 (PMC11890617; doi:10.1038/s41467-025-57584-1)
Supplement: Supplementary file 3 — Source Data [file 41467_2025_57584_MOESM3_ESM.zip › Figure 2/SP-hBN alone.csv]

wavelength (m)	X (m)	Y (m)	intensity
4.812347412109375e-07	0.0	0.0	21
4.820977783203125e-07	0.0	0.0	19
4.829607849121094e-07	0.0	0.0	18
4.838237304687501e-07	0.0	0.0	22
4.846866455078125e-07	0.0	0.0	11
4.855495300292969e-07	0.0	0.0	26
4.864124145507813e-07	0.0	0.0	22
4.872752075195313e-07	0.0	0.0	21
4.881379699707032e-07	0.0	0.0	21
4.89000732421875e-07	0.0	0.0	16
4.898634033203126e-07	0.0	0.0	11
4.907261047363281e-07	0.0	0.0	19
4.915887145996095e-07	0.0	0.0	19
4.924512634277345e-07	0.0	0.0	22
4.933138427734376e-07	0.0	0.0	24
4.941763610839845e-07	0.0	0.0	27
4.950388488769531e-07	0.0	0.0	20
4.959013061523438e-07	0.0	0.0	25
4.967637023925782e-07	0.0	0.0	22
4.976260375976563e-07	0.0	0.0	21
4.984884033203125e-07	0.0	0.0	16
4.993506774902345e-07	0.0	0.0	26
5.002129516601563e-07	0.0	0.0	14
5.010751647949219e-07	0.0	0.0	20
5.019373168945312e-07	0.0	0.0	20
5.027994689941406e-07	0.0	0.0	23
5.036615600585938e-07	0.0	0.0	21
5.045236511230469e-07	0.0	0.0	25
5.053856811523438e-07	0.0	0.0	22
5.062476501464844e-07	0.0	0.0	21
5.07109619140625e-07	0.0	0.0	25
5.079715270996094e-07	0.0	0.0	18
5.088333740234376e-07	0.0	0.0	17
5.096952514648437e-07	0.0	0.0	30
5.105570373535157e-07	0.0	0.0	21
5.114187927246094e-07	0.0	0.0	15
5.122805175781251e-07	0.0	0.0	25
5.131421508789063e-07	0.0	0.0	20
5.140038452148438e-07	0.0	0.0	20
5.148654174804688e-07	0.0	0.0	30
5.1572705078125e-07	0.0	0.0	16
5.165885620117188e-07	0.0	0.0	17
5.174500732421875e-07	0.0	0.0	16
5.183115234375e-07	0.0	0.0	7
5.191729125976563e-07	0.0	0.0	26
5.200343017578125e-07	0.0	0.0	20
5.208956909179688e-07	0.0	0.0	15
5.217569580078126e-07	0.0	0.0	24
5.226181640625e-07	0.0	0.0	20
5.234793701171875e-07	0.0	0.0	10
5.243405761718751e-07	0.0	0.0	16
5.252017211914063e-07	0.0	0.0	18
5.260628662109376e-07	0.0	0.0	10
5.269239501953125e-07	0.0	0.0	13
5.277849731445313e-07	0.0	0.0	14
5.286459350585938e-07	0.0	0.0	10
5.295068969726563e-07	0.0	0.0	13
5.303677978515626e-07	0.0	0.0	6
5.312286376953125e-07	0.0	0.0	4
5.320895385742188e-07	0.0	0.0	9
5.329503173828125e-07	0.0	0.0	5
5.3381103515625e-07	0.0	0.0	17
5.346717529296875e-07	0.0	0.0	5
5.355324096679687e-07	0.0	0.0	0
5.3639306640625e-07	0.0	0.0	0
5.37253662109375e-07	0.0	0.0	2
5.381142578125001e-07	0.0	0.0	0
5.389747314453125e-07	0.0	0.0	0
5.39835205078125e-07	0.0	0.0	2
5.406956787109376e-07	0.0	0.0	0
5.415560913085938e-07	0.0	0.0	2
5.424164428710938e-07	0.0	0.0	0
5.432767333984376e-07	0.0	0.0	0
5.44136962890625e-07	0.0	0.0	0
5.449972534179688e-07	0.0	0.0	0
5.45857421875e-07	0.0	0.0	8
5.467175903320313e-07	0.0	0.0	2
5.475777587890625e-07	0.0	0.0	0
5.484378662109375e-07	0.0	0.0	0
5.492977905273438e-07	0.0	0.0	0
5.501578369140626e-07	0.0	0.0	6
5.51017822265625e-07	0.0	0.0	0
5.518777465820313e-07	0.0	0.0	0
5.527376708984376e-07	0.0	0.0	0
5.535974731445313e-07	0.0	0.0	2
5.54457275390625e-07	0.0	0.0	0
5.553170166015625e-07	0.0	0.0	1
5.561766967773438e-07	0.0	0.0	0
5.57036376953125e-07	0.0	0.0	0
5.578960571289063e-07	0.0	0.0	0
5.587556152343751e-07	0.0	0.0	0
5.596151123046876e-07	0.0	0.0	3
5.604746704101563e-07	0.0	0.0	0
5.613341674804688e-07	0.0	0.0	0
5.62193603515625e-07	0.0	0.0	0
5.630530395507813e-07	0.0	0.0	1
5.63912353515625e-07	0.0	0.0	4
5.647717285156251e-07	0.0	0.0	2
5.656309204101563e-07	0.0	0.0	0
5.664901733398438e-07	0.0	0.0	0
5.673493652343751e-07	0.0	0.0	0
5.682084960937501e-07	0.0	0.0	0
5.690676269531251e-07	0.0	0.0	6
5.699266357421875e-07	0.0	0.0	1
5.707857055664063e-07	0.0	0.0	0
5.716446533203125e-07	0.0	0.0	0
5.72503662109375e-07	0.0	0.0	3
5.733624877929688e-07	0.0	0.0	0
5.742213745117188e-07	0.0	0.0	0
5.750802001953125e-07	0.0	0.0	1
5.759389038085938e-07	0.0	0.0	5
5.767976684570313e-07	0.0	0.0	0
5.776563720703125e-07	0.0	0.0	1
5.785150756835938e-07	0.0	0.0	6
5.793736572265625e-07	0.0	0.0	0
5.802322387695313e-07	0.0	0.0	0
5.810906982421875e-07	0.0	0.0	0
5.819491577148438e-07	0.0	0.0	0
5.828076171875e-07	0.0	0.0	0
5.836660766601563e-07	0.0	0.0	2
5.845244750976563e-07	0.0	0.0	5
5.853827514648438e-07	0.0	0.0	0
5.86240966796875e-07	0.0	0.0	0
5.870992431640625e-07	0.0	0.0	0
5.879574584960938e-07	0.0	0.0	0
5.888155517578125e-07	0.0	0.0	0
5.896736450195313e-07	0.0	0.0	4
5.905317993164062e-07	0.0	0.0	3
5.913898315429688e-07	0.0	0.0	0
5.922477416992188e-07	0.0	0.0	0
5.931056518554688e-07	0.0	0.0	0
5.939635620117188e-07	0.0	0.0	6
5.948214721679688e-07	0.0	0.0	5
5.956792602539063e-07	0.0	0.0	11
5.965369873046875e-07	0.0	0.0	6
5.973947143554688e-07	0.0	0.0	1
5.9825244140625e-07	0.0	0.0	0
5.991100463867187e-07	0.0	0.0	1
5.999676513671876e-07	0.0	0.0	1
6.008252563476563e-07	0.0	0.0	0
6.016828002929688e-07	0.0	0.0	0
6.025401611328125e-07	0.0	0.0	0
6.033975830078125e-07	0.0	0.0	0
6.042550048828125e-07	0.0	0.0	0
6.051123657226563e-07	0.0	0.0	2
6.059696044921875e-07	0.0	0.0	0
6.068268432617188e-07	0.0	0.0	0
6.0768408203125e-07	0.0	0.0	0
6.085412597656251e-07	0.0	0.0	0
6.093983764648438e-07	0.0	0.0	1
6.102554931640626e-07	0.0	0.0	0
6.111124877929688e-07	0.0	0.0	0
6.119695434570313e-07	0.0	0.0	0
6.12826416015625e-07	0.0	0.0	0
6.136833496093751e-07	0.0	0.0	4
6.145402221679688e-07	0.0	0.0	0
6.153970336914063e-07	0.0	0.0	3
6.162538452148438e-07	0.0	0.0	0
6.171105346679688e-07	0.0	0.0	0
6.1796728515625e-07	0.0	0.0	0
6.188239135742188e-07	0.0	0.0	0
6.196804809570313e-07	0.0	0.0	2
6.205370483398438e-07	0.0	0.0	0
6.213935546875e-07	0.0	0.0	0
6.222500610351563e-07	0.0	0.0	0
6.231065063476563e-07	0.0	0.0	1
6.23962890625e-07	0.0	0.0	0
6.248191528320313e-07	0.0	0.0	6
6.256754760742188e-07	0.0	0.0	4
6.265317993164063e-07	0.0	0.0	5
6.273878784179688e-07	0.0	0.0	0
6.28244140625e-07	0.0	0.0	2
6.291002197265625e-07	0.0	0.0	0
6.29956298828125e-07	0.0	0.0	0
6.308123168945313e-07	0.0	0.0	0
6.316683349609375e-07	0.0	0.0	0
6.325242919921875e-07	0.0	0.0	0
6.33380126953125e-07	0.0	0.0	0
6.342360229492188e-07	0.0	0.0	2
6.35091796875e-07	0.0	0.0	0
6.359475708007812e-07	0.0	0.0	0
6.368033447265626e-07	0.0	0.0	0
6.376589965820312e-07	0.0	0.0	0
6.385146484375e-07	0.0	0.0	8
6.393701782226563e-07	0.0	0.0	6
6.402257690429688e-07	0.0	0.0	0
6.410812377929687e-07	0.0	0.0	0
6.419367065429688e-07	0.0	0.0	1
6.427921752929688e-07	0.0	0.0	0
6.436474609375001e-07	0.0	0.0	6
6.445027465820313e-07	0.0	0.0	14
6.453580322265626e-07	0.0	0.0	0
6.462132568359375e-07	0.0	0.0	4
6.470684204101562e-07	0.0	0.0	0
6.479236450195313e-07	0.0	0.0	0
6.487787475585938e-07	0.0	0.0	0
6.496337280273438e-07	0.0	0.0	0
6.504887084960938e-07	0.0	0.0	0
6.513436889648438e-07	0.0	0.0	0
6.521986083984375e-07	0.0	0.0	0
6.530534667968751e-07	0.0	0.0	0
6.539082641601563e-07	0.0	0.0	1
6.547630615234376e-07	0.0	0.0	2
6.556177368164063e-07	0.0	0.0	7
6.564724731445313e-07	0.0	0.0	0
6.573270874023438e-07	0.0	0.0	4
6.581817626953125e-07	0.0	0.0	8
6.590362548828125e-07	0.0	0.0	0
6.598906860351563e-07	0.0	0.0	0
6.607451782226563e-07	0.0	0.0	0
6.61599609375e-07	0.0	0.0	0
6.624539184570313e-07	0.0	0.0	5
6.633082885742188e-07	0.0	0.0	6
6.641625366210938e-07	0.0	0.0	0
6.650167846679688e-07	0.0	0.0	4
6.658709106445313e-07	0.0	0.0	0
6.667250366210938e-07	0.0	0.0	7
6.675791625976563e-07	0.0	0.0	0
6.684332275390625e-07	0.0	0.0	7
6.692872314453126e-07	0.0	0.0	0
6.7014111328125e-07	0.0	0.0	0
6.709949951171875e-07	0.0	0.0	0
6.71848876953125e-07	0.0	0.0	9
6.727026977539063e-07	0.0	0.0	0
6.735564575195313e-07	0.0	0.0	0
6.744102172851562e-07	0.0	0.0	17
6.752638549804688e-07	0.0	0.0	1
6.761174926757813e-07	0.0	0.0	0
6.769710693359375e-07	0.0	0.0	0
6.778245849609375e-07	0.0	0.0	0
6.786781005859375e-07	0.0	0.0	0
6.795314941406251e-07	0.0	0.0	0
6.803848876953125e-07	0.0	0.0	7
6.812382202148437e-07	0.0	0.0	0
6.820914916992188e-07	0.0	0.0	1
6.829447631835938e-07	0.0	0.0	0
6.837979736328126e-07	0.0	0.0	0
6.846511840820313e-07	0.0	0.0	1
6.855042724609375e-07	0.0	0.0	0
6.863572387695313e-07	0.0	0.0	0
6.872103271484376e-07	0.0	0.0	2
6.880632324218751e-07	0.0	0.0	3
6.889161987304688e-07	0.0	0.0	0
6.897691040039063e-07	0.0	0.0	0
6.90621826171875e-07	0.0	0.0	4
6.914747314453125e-07	0.0	0.0	4
6.92327392578125e-07	0.0	0.0	7
6.931800537109376e-07	0.0	0.0	0
6.940327148437501e-07	0.0	0.0	0
6.948853149414063e-07	0.0	0.0	2
6.957378540039063e-07	0.0	0.0	0
6.965902709960938e-07	0.0	0.0	0
6.974427490234376e-07	0.0	0.0	0
6.98295166015625e-07	0.0	0.0	0
6.991475219726563e-07	0.0	0.0	0
6.999998168945313e-07	0.0	0.0	0
7.008519897460938e-07	0.0	0.0	0
7.017042846679688e-07	0.0	0.0	0
7.02556396484375e-07	0.0	0.0	0
7.034085083007813e-07	0.0	0.0	9
7.042605590820313e-07	0.0	0.0	0
7.051126098632813e-07	0.0	0.0	0
7.05964599609375e-07	0.0	0.0	1
7.068164672851563e-07	0.0	0.0	0
7.076683349609375e-07	0.0	0.0	0
7.085201416015626e-07	0.0	0.0	0
7.093718872070313e-07	0.0	0.0	0
7.102236938476563e-07	0.0	0.0	0
7.110753784179688e-07	0.0	0.0	10
7.119269409179688e-07	0.0	0.0	2
7.127785034179688e-07	0.0	0.0	1
7.136300048828125e-07	0.0	0.0	0
7.144815673828126e-07	0.0	0.0	0
7.153329467773438e-07	0.0	0.0	0
7.161843261718751e-07	0.0	0.0	4
7.170356445312501e-07	0.0	0.0	0
7.178869018554688e-07	0.0	0.0	4
7.187381591796876e-07	0.0	0.0	4
7.1958935546875e-07	0.0	0.0	1
7.204404907226563e-07	0.0	0.0	0
7.212916259765626e-07	0.0	0.0	0
7.221426391601563e-07	0.0	0.0	5
7.229935913085938e-07	0.0	0.0	0
7.238445434570313e-07	0.0	0.0	0
7.246954345703126e-07	0.0	0.0	3
7.255463256835938e-07	0.0	0.0	0
7.263970947265625e-07	0.0	0.0	1
7.27247802734375e-07	0.0	0.0	1
7.280985107421876e-07	0.0	0.0	0
7.289491577148438e-07	0.0	0.0	6
7.297998046875e-07	0.0	0.0	0
7.306503295898438e-07	0.0	0.0	7
7.315008544921876e-07	0.0	0.0	3
7.323513183593751e-07	0.0	0.0	0
7.332016601562501e-07	0.0	0.0	16
7.34052001953125e-07	0.0	0.0	0
7.349022827148438e-07	0.0	0.0	0
7.357525634765625e-07	0.0	0.0	0
7.366027832031251e-07	0.0	0.0	0
7.374528808593751e-07	0.0	0.0	1
7.383030395507813e-07	0.0	0.0	0
7.391530151367188e-07	0.0	0.0	0
7.400030517578126e-07	0.0	0.0	0
7.4085302734375e-07	0.0	0.0	3
7.417029418945313e-07	0.0	0.0	0
7.425527954101563e-07	0.0	0.0	0
7.434025268554688e-07	0.0	0.0	0
7.442523803710938e-07	0.0	0.0	9
7.4510205078125e-07	0.0	0.0	4
7.459516601562501e-07	0.0	0.0	0
7.4680126953125e-07	0.0	0.0	0
7.476508178710938e-07	0.0	0.0	10
7.485003662109375e-07	0.0	0.0	0
7.493497314453126e-07	0.0	0.0	4
7.501992187500001e-07	0.0	0.0	0
7.510485229492188e-07	0.0	0.0	0
7.518978881835938e-07	0.0	0.0	8
7.527470703125001e-07	0.0	0.0	0
7.535962524414063e-07	0.0	0.0	14
7.544454956054688e-07	0.0	0.0	14
7.552945556640625e-07	0.0	0.0	0
7.561435546875001e-07	0.0	0.0	0
7.569925537109375e-07	0.0	0.0	0
7.578414306640625e-07	0.0	0.0	0
7.586904296875001e-07	0.0	0.0	9
7.595392456054688e-07	0.0	0.0	0
7.603880004882813e-07	0.0	0.0	0
7.612367553710938e-07	0.0	0.0	0
7.620855102539063e-07	0.0	0.0	4
7.6293408203125e-07	0.0	0.0	0
7.637826538085938e-07	0.0	0.0	0
7.646312255859375e-07	0.0	0.0	1
7.654796752929688e-07	0.0	0.0	0
7.66328125e-07	0.0	0.0	16
7.671765136718751e-07	0.0	0.0	0
7.680247802734376e-07	0.0	0.0	0
7.688731079101563e-07	0.0	0.0	0
7.697213134765626e-07	0.0	0.0	0
7.705695190429688e-07	0.0	0.0	0
7.714176025390625e-07	0.0	0.0	4
7.722656860351562e-07	0.0	0.0	0
7.731137084960938e-07	0.0	0.0	3
7.739616699218751e-07	0.0	0.0	4
7.748096313476563e-07	0.0	0.0	3
7.756574096679688e-07	0.0	0.0	0
7.765052490234376e-07	0.0	0.0	3
7.7735302734375e-07	0.0	0.0	0
7.7820068359375e-07	0.0	0.0	0
7.790484619140626e-07	0.0	0.0	1
7.798959960937501e-07	0.0	0.0	11
7.807435913085938e-07	0.0	0.0	0
7.815910644531251e-07	0.0	0.0	0
7.824385375976563e-07	0.0	0.0	0
7.83285888671875e-07	0.0	0.0	0
7.841332397460938e-07	0.0	0.0	0
7.849805908203126e-07	0.0	0.0	8
7.858278198242188e-07	0.0	0.0	0
7.866749267578125e-07	0.0	0.0	0
7.875220947265626e-07	0.0	0.0	0
7.883692016601563e-07	0.0	0.0	0
7.892162475585938e-07	0.0	0.0	8
7.900631713867188e-07	0.0	0.0	0
7.909102172851563e-07	0.0	0.0	5
7.917570190429688e-07	0.0	0.0	8
7.926038208007813e-07	0.0	0.0	0
7.934506225585938e-07	0.0	0.0	0
7.942972412109376e-07	0.0	0.0	6
7.9514404296875e-07	0.0	0.0	0
7.959906005859376e-07	0.0	0.0	0
7.968370971679688e-07	0.0	0.0	0
7.976836547851563e-07	0.0	0.0	7
7.985300903320313e-07	0.0	0.0	0
7.993765258789063e-07	0.0	0.0	0
8.002228393554688e-07	0.0	0.0	0
8.010692138671875e-07	0.0	0.0	9
8.019153442382813e-07	0.0	0.0	3
8.027615966796876e-07	0.0	0.0	0
8.036076660156251e-07	0.0	0.0	4
8.044537353515626e-07	0.0	0.0	1
8.052998657226563e-07	0.0	0.0	3
8.06145751953125e-07	0.0	0.0	0
8.069916992187501e-07	0.0	0.0	1
8.078375854492188e-07	0.0	0.0	0
8.086834106445313e-07	0.0	0.0	0
8.095291748046875e-07	0.0	0.0	0
8.103748168945313e-07	0.0	0.0	10
8.112205200195313e-07	0.0	0.0	7
8.120661010742188e-07	0.0	0.0	0
8.1291162109375e-07	0.0	0.0	0
8.137571411132813e-07	0.0	0.0	0
8.146024780273438e-07	0.0	0.0	4
8.154479370117188e-07	0.0	0.0	1
8.162932739257813e-07	0.0	0.0	6
8.171385498046876e-07	0.0	0.0	0
8.179837646484375e-07	0.0	0.0	9
8.188289184570313e-07	0.0	0.0	0
8.19674072265625e-07	0.0	0.0	0
8.205190429687501e-07	0.0	0.0	0
8.213641357421875e-07	0.0	0.0	4
8.222090454101563e-07	0.0	0.0	0
8.230539550781251e-07	0.0	0.0	0
8.238988037109376e-07	0.0	0.0	0
8.247436523437501e-07	0.0	0.0	1
8.2558837890625e-07	0.0	0.0	7
8.264329833984376e-07	0.0	0.0	2
8.272776489257813e-07	0.0	0.0	0
8.281221923828125e-07	0.0	0.0	0
8.289667358398438e-07	0.0	0.0	6
8.298112182617188e-07	0.0	0.0	2
8.30655517578125e-07	0.0	0.0	0
8.314999389648438e-07	0.0	0.0	5
8.323441772460938e-07	0.0	0.0	5
8.331884765625e-07	0.0	0.0	0
8.340326538085938e-07	0.0	0.0	0
8.348768310546876e-07	0.0	0.0	0
8.357208862304688e-07	0.0	0.0	0
8.365648803710938e-07	0.0	0.0	0
8.374088745117188e-07	0.0	0.0	10
8.382527465820313e-07	0.0	0.0	9
8.390966186523438e-07	0.0	0.0	0
8.399404296875e-07	0.0	0.0	0
8.407841186523439e-07	0.0	0.0	0
8.416279296875e-07	0.0	0.0	0
8.424714965820313e-07	0.0	0.0	3
8.433150634765626e-07	0.0	0.0	6
8.441586303710938e-07	0.0	0.0	1
8.450020751953125e-07	0.0	0.0	0
8.458455200195313e-07	0.0	0.0	0
8.466888427734376e-07	0.0	0.0	5
8.475322265625e-07	0.0	0.0	5
8.483753662109376e-07	0.0	0.0	0
8.492186279296876e-07	0.0	0.0	0
8.500617065429688e-07	0.0	0.0	0
8.5090478515625e-07	0.0	0.0	2
8.517478637695314e-07	0.0	0.0	0
8.525908203125e-07	0.0	0.0	0
8.534337158203125e-07	0.0	0.0	2
8.542766113281251e-07	0.0	0.0	0
8.551194458007813e-07	0.0	0.0	6
8.559621582031251e-07	0.0	0.0	0
8.568048095703125e-07	0.0	0.0	7
8.576474609375e-07	0.0	0.0	0
8.584900512695313e-07	0.0	0.0	0
8.593325805664063e-07	0.0	0.0	1
8.60175048828125e-07	0.0	0.0	1
8.610174560546875e-07	0.0	0.0	0
8.6185986328125e-07	0.0	0.0	0
8.627020874023438e-07	0.0	0.0	0
8.635443725585938e-07	0.0	0.0	0
8.643865356445313e-07	0.0	0.0	0
8.652286987304688e-07	0.0	0.0	0
8.660707397460938e-07	0.0	0.0	0
8.669127197265625e-07	0.0	0.0	0
8.677547607421875e-07	0.0	0.0	0
8.685965576171875e-07	0.0	0.0	4
8.694384155273438e-07	0.0	0.0	0
8.702802124023438e-07	0.0	0.0	9
8.711220092773438e-07	0.0	0.0	8
8.719636840820313e-07	0.0	0.0	7
8.728052978515625e-07	0.0	0.0	9
8.736469116210938e-07	0.0	0.0	12
8.744883422851563e-07	0.0	0.0	12
8.75329833984375e-07	0.0	0.0	6
8.761712036132813e-07	0.0	0.0	16
8.77012451171875e-07	0.0	0.0	16
8.778538208007813e-07	0.0	0.0	12
8.786950073242188e-07	0.0	0.0	11
8.795361938476563e-07	0.0	0.0	11
8.803772583007814e-07	0.0	0.0	17
8.812183837890626e-07	0.0	0.0	12
8.820593261718751e-07	0.0	0.0	18
8.829002685546875e-07	0.0	0.0	18
8.837411499023438e-07	0.0	0.0	22
8.845819091796875e-07	0.0	0.0	19
8.854227294921875e-07	0.0	0.0	17
8.86263427734375e-07	0.0	0.0	22
8.8710400390625e-07	0.0	0.0	15
8.879447021484376e-07	0.0	0.0	6
8.887851562500001e-07	0.0	0.0	24
8.896256103515626e-07	0.0	0.0	14
8.904660644531251e-07	0.0	0.0	26
8.913064575195313e-07	0.0	0.0	21
8.921467285156251e-07	0.0	0.0	21
8.929869384765626e-07	0.0	0.0	23
8.938272094726563e-07	0.0	0.0	17
8.946672973632813e-07	0.0	0.0	30
8.955073852539063e-07	0.0	0.0	18
8.963474121093751e-07	0.0	0.0	21
8.971873779296876e-07	0.0	0.0	25
8.980272216796876e-07	0.0	0.0	18
8.988670043945313e-07	0.0	0.0	26
8.997068481445314e-07	0.0	0.0	28
9.005465087890626e-07	0.0	0.0	16
9.0138623046875e-07	0.0	0.0	23
9.02225830078125e-07	0.0	0.0	21
9.030653686523438e-07	0.0	0.0	13
9.039049072265625e-07	0.0	0.0	14
9.047442626953126e-07	0.0	0.0	16
9.055836791992188e-07	0.0	0.0	23
9.064229125976563e-07	0.0	0.0	24
9.0726220703125e-07	0.0	0.0	15
9.081013793945313e-07	0.0	0.0	20
9.089404907226563e-07	0.0	0.0	16
9.097796630859375e-07	0.0	0.0	24
9.1061865234375e-07	0.0	0.0	17
9.114575195312501e-07	0.0	0.0	28
9.122965087890625e-07	0.0	0.0	23
9.1313525390625e-07	0.0	0.0	21
9.1397412109375e-07	0.0	0.0	28
9.148128051757813e-07	0.0	0.0	17
9.156514892578126e-07	0.0	0.0	22
9.164900512695313e-07	0.0	0.0	14
4.812347412109375e-07	2.000000000000002e-08	0.0	13
4.820977783203125e-07	2.000000000000002e-08	0.0	14
4.829607849121094e-07	2.000000000000002e-08	0.0	6
4.838237304687501e-07	2.000000000000002e-08	0.0	11
4.846866455078125e-07	2.000000000000002e-08	0.0	15
4.855495300292969e-07	2.000000000000002e-08	0.0	21
4.864124145507813e-07	2.000000000000002e-08	0.0	21
4.872752075195313e-07	2.000000000000002e-08	0.0	12
4.881379699707032e-07	2.000000000000002e-08	0.0	16
4.89000732421875e-07	2.000000000000002e-08	0.0	10
4.898634033203126e-07	2.000000000000002e-08	0.0	14
4.907261047363281e-07	2.000000000000002e-08	0.0	13
4.915887145996095e-07	2.000000000000002e-08	0.0	23
4.924512634277345e-07	2.000000000000002e-08	0.0	21
4.933138427734376e-07	2.000000000000002e-08	0.0	25
4.941763610839845e-07	2.000000000000002e-08	0.0	11
4.950388488769531e-07	2.000000000000002e-08	0.0	17
4.959013061523438e-07	2.000000000000002e-08	0.0	18
4.967637023925782e-07	2.000000000000002e-08	0.0	13
4.976260375976563e-07	2.000000000000002e-08	0.0	12
4.984884033203125e-07	2.000000000000002e-08	0.0	18
4.993506774902345e-07	2.000000000000002e-08	0.0	23
5.002129516601563e-07	2.000000000000002e-08	0.0	23
5.010751647949219e-07	2.000000000000002e-08	0.0	15
5.019373168945312e-07	2.000000000000002e-08	0.0	12
5.027994689941406e-07	2.000000000000002e-08	0.0	17
5.036615600585938e-07	2.000000000000002e-08	0.0	23
5.045236511230469e-07	2.000000000000002e-08	0.0	22
5.053856811523438e-07	2.000000000000002e-08	0.0	18
5.062476501464844e-07	2.000000000000002e-08	0.0	8
5.07109619140625e-07	2.000000000000002e-08	0.0	14
5.079715270996094e-07	2.000000000000002e-08	0.0	14
5.088333740234376e-07	2.000000000000002e-08	0.0	23
5.096952514648437e-07	2.000000000000002e-08	0.0	20
5.105570373535157e-07	2.000000000000002e-08	0.0	17
5.114187927246094e-07	2.000000000000002e-08	0.0	11
5.122805175781251e-07	2.000000000000002e-08	0.0	19
5.131421508789063e-07	2.000000000000002e-08	0.0	9
5.140038452148438e-07	2.000000000000002e-08	0.0	16
5.148654174804688e-07	2.000000000000002e-08	0.0	9
5.1572705078125e-07	2.000000000000002e-08	0.0	9
5.165885620117188e-07	2.000000000000002e-08	0.0	26
5.174500732421875e-07	2.000000000000002e-08	0.0	19
5.183115234375e-07	2.000000000000002e-08	0.0	9
5.191729125976563e-07	2.000000000000002e-08	0.0	16
5.200343017578125e-07	2.000000000000002e-08	0.0	17
5.208956909179688e-07	2.000000000000002e-08	0.0	15
5.217569580078126e-07	2.000000000000002e-08	0.0	10
5.226181640625e-07	2.000000000000002e-08	0.0	17
5.234793701171875e-07	2.000000000000002e-08	0.0	19
5.243405761718751e-07	2.000000000000002e-08	0.0	15
5.252017211914063e-07	2.000000000000002e-08	0.0	17
5.260628662109376e-07	2.000000000000002e-08	0.0	16
5.269239501953125e-07	2.000000000000002e-08	0.0	14
5.277849731445313e-07	2.000000000000002e-08	0.0	9
5.286459350585938e-07	2.000000000000002e-08	0.0	15
5.295068969726563e-07	2.000000000000002e-08	0.0	9
5.303677978515626e-07	2.000000000000002e-08	0.0	0
5.312286376953125e-07	2.000000000000002e-08	0.0	6
5.320895385742188e-07	2.000000000000002e-08	0.0	0
5.329503173828125e-07	2.000000000000002e-08	0.0	9
5.3381103515625e-07	2.000000000000002e-08	0.0	19
5.346717529296875e-07	2.000000000000002e-08	0.0	0
5.355324096679687e-07	2.000000000000002e-08	0.0	7
5.3639306640625e-07	2.000000000000002e-08	0.0	5
5.37253662109375e-07	2.000000000000002e-08	0.0	0
5.381142578125001e-07	2.000000000000002e-08	0.0	0
5.389747314453125e-07	2.000000000000002e-08	0.0	4
5.39835205078125e-07	2.000000000000002e-08	0.0	0
5.406956787109376e-07	2.000000000000002e-08	0.0	0
5.415560913085938e-07	2.000000000000002e-08	0.0	0
5.424164428710938e-07	2.000000000000002e-08	0.0	0
5.432767333984376e-07	2.000000000000002e-08	0.0	0
5.44136962890625e-07	2.000000000000002e-08	0.0	0
5.449972534179688e-07	2.000000000000002e-08	0.0	3
5.45857421875e-07	2.000000000000002e-08	0.0	9
5.467175903320313e-07	2.000000000000002e-08	0.0	7
5.475777587890625e-07	2.000000000000002e-08	0.0	0
5.484378662109375e-07	2.000000000000002e-08	0.0	0
5.492977905273438e-07	2.000000000000002e-08	0.0	0
5.501578369140626e-07	2.000000000000002e-08	0.0	7
5.51017822265625e-07	2.000000000000002e-08	0.0	0
5.518777465820313e-07	2.000000000000002e-08	0.0	5
5.527376708984376e-07	2.000000000000002e-08	0.0	0
5.535974731445313e-07	2.000000000000002e-08	0.0	4
5.54457275390625e-07	2.000000000000002e-08	0.0	0
5.553170166015625e-07	2.000000000000002e-08	0.0	0
5.561766967773438e-07	2.000000000000002e-08	0.0	2
5.57036376953125e-07	2.000000000000002e-08	0.0	0
5.578960571289063e-07	2.000000000000002e-08	0.0	0
5.587556152343751e-07	2.000000000000002e-08	0.0	0
5.596151123046876e-07	2.000000000000002e-08	0.0	0
5.604746704101563e-07	2.000000000000002e-08	0.0	0
5.613341674804688e-07	2.000000000000002e-08	0.0	0
5.62193603515625e-07	2.000000000000002e-08	0.0	0
5.630530395507813e-07	2.000000000000002e-08	0.0	0
5.63912353515625e-07	2.000000000000002e-08	0.0	4
5.647717285156251e-07	2.000000000000002e-08	0.0	3
5.656309204101563e-07	2.000000000000002e-08	0.0	0
5.664901733398438e-07	2.000000000000002e-08	0.0	0
5.673493652343751e-07	2.000000000000002e-08	0.0	5
5.682084960937501e-07	2.000000000000002e-08	0.0	0
5.690676269531251e-07	2.000000000000002e-08	0.0	0
5.699266357421875e-07	2.000000000000002e-08	0.0	1
5.707857055664063e-07	2.000000000000002e-08	0.0	0
5.716446533203125e-07	2.000000000000002e-08	0.0	3
5.72503662109375e-07	2.000000000000002e-08	0.0	5
5.733624877929688e-07	2.000000000000002e-08	0.0	0
5.742213745117188e-07	2.000000000000002e-08	0.0	0
5.750802001953125e-07	2.000000000000002e-08	0.0	7
5.759389038085938e-07	2.000000000000002e-08	0.0	14
5.767976684570313e-07	2.000000000000002e-08	0.0	1
5.776563720703125e-07	2.000000000000002e-08	0.0	0
5.785150756835938e-07	2.000000000000002e-08	0.0	0
5.793736572265625e-07	2.000000000000002e-08	0.0	0
5.802322387695313e-07	2.000000000000002e-08	0.0	0
5.810906982421875e-07	2.000000000000002e-08	0.0	10
5.819491577148438e-07	2.000000000000002e-08	0.0	0
5.828076171875e-07	2.000000000000002e-08	0.0	0
5.836660766601563e-07	2.000000000000002e-08	0.0	0
5.845244750976563e-07	2.000000000000002e-08	0.0	0
5.853827514648438e-07	2.000000000000002e-08	0.0	5
5.86240966796875e-07	2.000000000000002e-08	0.0	0
5.870992431640625e-07	2.000000000000002e-08	0.0	0
5.879574584960938e-07	2.000000000000002e-08	0.0	1
5.888155517578125e-07	2.000000000000002e-08	0.0	0
5.896736450195313e-07	2.000000000000002e-08	0.0	0
5.905317993164062e-07	2.000000000000002e-08	0.0	2
5.913898315429688e-07	2.000000000000002e-08	0.0	1
5.922477416992188e-07	2.000000000000002e-08	0.0	8
5.931056518554688e-07	2.000000000000002e-08	0.0	0
5.939635620117188e-07	2.000000000000002e-08	0.0	3
5.948214721679688e-07	2.000000000000002e-08	0.0	0
5.956792602539063e-07	2.000000000000002e-08	0.0	0
5.965369873046875e-07	2.000000000000002e-08	0.0	0
5.973947143554688e-07	2.000000000000002e-08	0.0	0
5.9825244140625e-07	2.000000000000002e-08	0.0	0
5.991100463867187e-07	2.000000000000002e-08	0.0	8
5.999676513671876e-07	2.000000000000002e-08	0.0	0
6.008252563476563e-07	2.000000000000002e-08	0.0	1
6.016828002929688e-07	2.000000000000002e-08	0.0	8
6.025401611328125e-07	2.000000000000002e-08	0.0	0
6.033975830078125e-07	2.000000000000002e-08	0.0	0
6.042550048828125e-07	2.000000000000002e-08	0.0	0
6.051123657226563e-07	2.000000000000002e-08	0.0	9
6.059696044921875e-07	2.000000000000002e-08	0.0	0
6.068268432617188e-07	2.000000000000002e-08	0.0	0
6.0768408203125e-07	2.000000000000002e-08	0.0	0
6.085412597656251e-07	2.000000000000002e-08	0.0	0
6.093983764648438e-07	2.000000000000002e-08	0.0	1
6.102554931640626e-07	2.000000000000002e-08	0.0	2
6.111124877929688e-07	2.000000000000002e-08	0.0	0
6.119695434570313e-07	2.000000000000002e-08	0.0	0
6.12826416015625e-07	2.000000000000002e-08	0.0	0
6.136833496093751e-07	2.000000000000002e-08	0.0	0
6.145402221679688e-07	2.000000000000002e-08	0.0	0
6.153970336914063e-07	2.000000000000002e-08	0.0	0
6.162538452148438e-07	2.000000000000002e-08	0.0	0
6.171105346679688e-07	2.000000000000002e-08	0.0	3
6.1796728515625e-07	2.000000000000002e-08	0.0	0
6.188239135742188e-07	2.000000000000002e-08	0.0	0
6.196804809570313e-07	2.000000000000002e-08	0.0	0
6.205370483398438e-07	2.000000000000002e-08	0.0	0
6.213935546875e-07	2.000000000000002e-08	0.0	0
6.222500610351563e-07	2.000000000000002e-08	0.0	3
6.231065063476563e-07	2.000000000000002e-08	0.0	4
6.23962890625e-07	2.000000000000002e-08	0.0	0
6.248191528320313e-07	2.000000000000002e-08	0.0	1
6.256754760742188e-07	2.000000000000002e-08	0.0	0
6.265317993164063e-07	2.000000000000002e-08	0.0	0
6.273878784179688e-07	2.000000000000002e-08	0.0	3
6.28244140625e-07	2.000000000000002e-08	0.0	6
6.291002197265625e-07	2.000000000000002e-08	0.0	0
6.29956298828125e-07	2.000000000000002e-08	0.0	0
6.308123168945313e-07	2.000000000000002e-08	0.0	4
6.316683349609375e-07	2.000000000000002e-08	0.0	6
6.325242919921875e-07	2.000000000000002e-08	0.0	1
6.33380126953125e-07	2.000000000000002e-08	0.0	0
6.342360229492188e-07	2.000000000000002e-08	0.0	9
6.35091796875e-07	2.000000000000002e-08	0.0	2
6.359475708007812e-07	2.000000000000002e-08	0.0	0
6.368033447265626e-07	2.000000000000002e-08	0.0	0
6.376589965820312e-07	2.000000000000002e-08	0.0	0
6.385146484375e-07	2.000000000000002e-08	0.0	0
6.393701782226563e-07	2.000000000000002e-08	0.0	10
6.402257690429688e-07	2.000000000000002e-08	0.0	2
6.410812377929687e-07	2.000000000000002e-08	0.0	6
6.419367065429688e-07	2.000000000000002e-08	0.0	0
6.427921752929688e-07	2.000000000000002e-08	0.0	0
6.436474609375001e-07	2.000000000000002e-08	0.0	0
6.445027465820313e-07	2.000000000000002e-08	0.0	1
6.453580322265626e-07	2.000000000000002e-08	0.0	0
6.462132568359375e-07	2.000000000000002e-08	0.0	0
6.470684204101562e-07	2.000000000000002e-08	0.0	1
6.479236450195313e-07	2.000000000000002e-08	0.0	5
6.487787475585938e-07	2.000000000000002e-08	0.0	1
6.496337280273438e-07	2.000000000000002e-08	0.0	0
6.504887084960938e-07	2.000000000000002e-08	0.0	0
6.513436889648438e-07	2.000000000000002e-08	0.0	0
6.521986083984375e-07	2.000000000000002e-08	0.0	0
6.530534667968751e-07	2.000000000000002e-08	0.0	0
6.539082641601563e-07	2.000000000000002e-08	0.0	0
6.547630615234376e-07	2.000000000000002e-08	0.0	6
6.556177368164063e-07	2.000000000000002e-08	0.0	0
6.564724731445313e-07	2.000000000000002e-08	0.0	2
6.573270874023438e-07	2.000000000000002e-08	0.0	0
6.581817626953125e-07	2.000000000000002e-08	0.0	13
6.590362548828125e-07	2.000000000000002e-08	0.0	2
6.598906860351563e-07	2.000000000000002e-08	0.0	0
6.607451782226563e-07	2.000000000000002e-08	0.0	3
6.61599609375e-07	2.000000000000002e-08	0.0	0
6.624539184570313e-07	2.000000000000002e-08	0.0	2
6.633082885742188e-07	2.000000000000002e-08	0.0	0
6.641625366210938e-07	2.000000000000002e-08	0.0	0
6.650167846679688e-07	2.000000000000002e-08	0.0	0
6.658709106445313e-07	2.000000000000002e-08	0.0	0
6.667250366210938e-07	2.000000000000002e-08	0.0	0
6.675791625976563e-07	2.000000000000002e-08	0.0	0
6.684332275390625e-07	2.000000000000002e-08	0.0	6
6.692872314453126e-07	2.000000000000002e-08	0.0	0
6.7014111328125e-07	2.000000000000002e-08	0.0	0
6.709949951171875e-07	2.000000000000002e-08	0.0	0
6.71848876953125e-07	2.000000000000002e-08	0.0	2
6.727026977539063e-07	2.000000000000002e-08	0.0	1
6.735564575195313e-07	2.000000000000002e-08	0.0	0
6.744102172851562e-07	2.000000000000002e-08	0.0	1
6.752638549804688e-07	2.000000000000002e-08	0.0	0
6.761174926757813e-07	2.000000000000002e-08	0.0	0
6.769710693359375e-07	2.000000000000002e-08	0.0	4
6.778245849609375e-07	2.000000000000002e-08	0.0	4
6.786781005859375e-07	2.000000000000002e-08	0.0	6
6.795314941406251e-07	2.000000000000002e-08	0.0	1
6.803848876953125e-07	2.000000000000002e-08	0.0	0
6.812382202148437e-07	2.000000000000002e-08	0.0	7
6.820914916992188e-07	2.000000000000002e-08	0.0	4
6.829447631835938e-07	2.000000000000002e-08	0.0	0
6.837979736328126e-07	2.000000000000002e-08	0.0	3
6.846511840820313e-07	2.000000000000002e-08	0.0	0
6.855042724609375e-07	2.000000000000002e-08	0.0	0
6.863572387695313e-07	2.000000000000002e-08	0.0	0
6.872103271484376e-07	2.000000000000002e-08	0.0	10
6.880632324218751e-07	2.000000000000002e-08	0.0	4
6.889161987304688e-07	2.000000000000002e-08	0.0	0
6.897691040039063e-07	2.000000000000002e-08	0.0	0
6.90621826171875e-07	2.000000000000002e-08	0.0	0
6.914747314453125e-07	2.000000000000002e-08	0.0	3
6.92327392578125e-07	2.000000000000002e-08	0.0	0
6.931800537109376e-07	2.000000000000002e-08	0.0	0
6.940327148437501e-07	2.000000000000002e-08	0.0	2
6.948853149414063e-07	2.000000000000002e-08	0.0	1
6.957378540039063e-07	2.000000000000002e-08	0.0	6
6.965902709960938e-07	2.000000000000002e-08	0.0	0
6.974427490234376e-07	2.000000000000002e-08	0.0	0
6.98295166015625e-07	2.000000000000002e-08	0.0	3
6.991475219726563e-07	2.000000000000002e-08	0.0	0
6.999998168945313e-07	2.000000000000002e-08	0.0	0
7.008519897460938e-07	2.000000000000002e-08	0.0	3
7.017042846679688e-07	2.000000000000002e-08	0.0	0
7.02556396484375e-07	2.000000000000002e-08	0.0	0
7.034085083007813e-07	2.000000000000002e-08	0.0	0
7.042605590820313e-07	2.000000000000002e-08	0.0	0
7.051126098632813e-07	2.000000000000002e-08	0.0	0
7.05964599609375e-07	2.000000000000002e-08	0.0	0
7.068164672851563e-07	2.000000000000002e-08	0.0	0
7.076683349609375e-07	2.000000000000002e-08	0.0	3
7.085201416015626e-07	2.000000000000002e-08	0.0	0
7.093718872070313e-07	2.000000000000002e-08	0.0	1
7.102236938476563e-07	2.000000000000002e-08	0.0	0
7.110753784179688e-07	2.000000000000002e-08	0.0	0
7.119269409179688e-07	2.000000000000002e-08	0.0	2
7.127785034179688e-07	2.000000000000002e-08	0.0	8
7.136300048828125e-07	2.000000000000002e-08	0.0	0
7.144815673828126e-07	2.000000000000002e-08	0.0	0
7.153329467773438e-07	2.000000000000002e-08	0.0	0
7.161843261718751e-07	2.000000000000002e-08	0.0	0
7.170356445312501e-07	2.000000000000002e-08	0.0	2
7.178869018554688e-07	2.000000000000002e-08	0.0	6
7.187381591796876e-07	2.000000000000002e-08	0.0	3
7.1958935546875e-07	2.000000000000002e-08	0.0	0
7.204404907226563e-07	2.000000000000002e-08	0.0	6
7.212916259765626e-07	2.000000000000002e-08	0.0	0
7.221426391601563e-07	2.000000000000002e-08	0.0	0
7.229935913085938e-07	2.000000000000002e-08	0.0	8
7.238445434570313e-07	2.000000000000002e-08	0.0	7
7.246954345703126e-07	2.000000000000002e-08	0.0	0
7.255463256835938e-07	2.000000000000002e-08	0.0	0
7.263970947265625e-07	2.000000000000002e-08	0.0	2
7.27247802734375e-07	2.000000000000002e-08	0.0	0
7.280985107421876e-07	2.000000000000002e-08	0.0	0
7.289491577148438e-07	2.000000000000002e-08	0.0	6
7.297998046875e-07	2.000000000000002e-08	0.0	0
7.306503295898438e-07	2.000000000000002e-08	0.0	12
7.315008544921876e-07	2.000000000000002e-08	0.0	3
7.323513183593751e-07	2.000000000000002e-08	0.0	0
7.332016601562501e-07	2.000000000000002e-08	0.0	0
7.34052001953125e-07	2.000000000000002e-08	0.0	6
7.349022827148438e-07	2.000000000000002e-08	0.0	0
7.357525634765625e-07	2.000000000000002e-08	0.0	0
7.366027832031251e-07	2.000000000000002e-08	0.0	4
7.374528808593751e-07	2.000000000000002e-08	0.0	0
7.383030395507813e-07	2.000000000000002e-08	0.0	1
7.391530151367188e-07	2.000000000000002e-08	0.0	0
7.400030517578126e-07	2.000000000000002e-08	0.0	3
7.4085302734375e-07	2.000000000000002e-08	0.0	6
7.417029418945313e-07	2.000000000000002e-08	0.0	0
7.425527954101563e-07	2.000000000000002e-08	0.0	6
7.434025268554688e-07	2.000000000000002e-08	0.0	0
7.442523803710938e-07	2.000000000000002e-08	0.0	10
7.4510205078125e-07	2.000000000000002e-08	0.0	9
7.459516601562501e-07	2.000000000000002e-08	0.0	0
7.4680126953125e-07	2.000000000000002e-08	0.0	3
7.476508178710938e-07	2.000000000000002e-08	0.0	12
7.485003662109375e-07	2.000000000000002e-08	0.0	3
7.493497314453126e-07	2.000000000000002e-08	0.0	0
7.501992187500001e-07	2.000000000000002e-08	0.0	0
7.510485229492188e-07	2.000000000000002e-08	0.0	0
7.518978881835938e-07	2.000000000000002e-08	0.0	10
7.527470703125001e-07	2.000000000000002e-08	0.0	11
7.535962524414063e-07	2.000000000000002e-08	0.0	5
7.544454956054688e-07	2.000000000000002e-08	0.0	0
7.552945556640625e-07	2.000000000000002e-08	0.0	0
7.561435546875001e-07	2.000000000000002e-08	0.0	0
7.569925537109375e-07	2.000000000000002e-08	0.0	0
7.578414306640625e-07	2.000000000000002e-08	0.0	0
7.586904296875001e-07	2.000000000000002e-08	0.0	0
7.595392456054688e-07	2.000000000000002e-08	0.0	0
7.603880004882813e-07	2.000000000000002e-08	0.0	3
7.612367553710938e-07	2.000000000000002e-08	0.0	0
7.620855102539063e-07	2.000000000000002e-08	0.0	0
7.6293408203125e-07	2.000000000000002e-08	0.0	6
7.637826538085938e-07	2.000000000000002e-08	0.0	0
7.646312255859375e-07	2.000000000000002e-08	0.0	3
7.654796752929688e-07	2.000000000000002e-08	0.0	1
7.66328125e-07	2.000000000000002e-08	0.0	3
7.671765136718751e-07	2.000000000000002e-08	0.0	5
7.680247802734376e-07	2.000000000000002e-08	0.0	7
7.688731079101563e-07	2.000000000000002e-08	0.0	0
7.697213134765626e-07	2.000000000000002e-08	0.0	3
7.705695190429688e-07	2.000000000000002e-08	0.0	0
7.714176025390625e-07	2.000000000000002e-08	0.0	1
7.722656860351562e-07	2.000000000000002e-08	0.0	0
7.731137084960938e-07	2.000000000000002e-08	0.0	6
7.739616699218751e-07	2.000000000000002e-08	0.0	0
7.748096313476563e-07	2.000000000000002e-08	0.0	16
7.756574096679688e-07	2.000000000000002e-08	0.0	0
7.765052490234376e-07	2.000000000000002e-08	0.0	0
7.7735302734375e-07	2.000000000000002e-08	0.0	7
7.7820068359375e-07	2.000000000000002e-08	0.0	0
7.790484619140626e-07	2.000000000000002e-08	0.0	0
7.798959960937501e-07	2.000000000000002e-08	0.0	5
7.807435913085938e-07	2.000000000000002e-08	0.0	0
7.815910644531251e-07	2.000000000000002e-08	0.0	0
7.824385375976563e-07	2.000000000000002e-08	0.0	6
7.83285888671875e-07	2.000000000000002e-08	0.0	10
7.841332397460938e-07	2.000000000000002e-08	0.0	3
7.849805908203126e-07	2.000000000000002e-08	0.0	0
7.858278198242188e-07	2.000000000000002e-08	0.0	0
7.866749267578125e-07	2.000000000000002e-08	0.0	2
7.875220947265626e-07	2.000000000000002e-08	0.0	1
7.883692016601563e-07	2.000000000000002e-08	0.0	0
7.892162475585938e-07	2.000000000000002e-08	0.0	0
7.900631713867188e-07	2.000000000000002e-08	0.0	0
7.909102172851563e-07	2.000000000000002e-08	0.0	4
7.917570190429688e-07	2.000000000000002e-08	0.0	0
7.926038208007813e-07	2.000000000000002e-08	0.0	0
7.934506225585938e-07	2.000000000000002e-08	0.0	0
7.942972412109376e-07	2.000000000000002e-08	0.0	0
7.9514404296875e-07	2.000000000000002e-08	0.0	0
7.959906005859376e-07	2.000000000000002e-08	0.0	4
7.968370971679688e-07	2.000000000000002e-08	0.0	0
7.976836547851563e-07	2.000000000000002e-08	0.0	0
7.985300903320313e-07	2.000000000000002e-08	0.0	2
7.993765258789063e-07	2.000000000000002e-08	0.0	8
8.002228393554688e-07	2.000000000000002e-08	0.0	7
8.010692138671875e-07	2.000000000000002e-08	0.0	3
8.019153442382813e-07	2.000000000000002e-08	0.0	2
8.027615966796876e-07	2.000000000000002e-08	0.0	0
8.036076660156251e-07	2.000000000000002e-08	0.0	0
8.044537353515626e-07	2.000000000000002e-08	0.0	0
8.052998657226563e-07	2.000000000000002e-08	0.0	0
8.06145751953125e-07	2.000000000000002e-08	0.0	0
8.069916992187501e-07	2.000000000000002e-08	0.0	1
8.078375854492188e-07	2.000000000000002e-08	0.0	0
8.086834106445313e-07	2.000000000000002e-08	0.0	0
8.095291748046875e-07	2.000000000000002e-08	0.0	0
8.103748168945313e-07	2.000000000000002e-08	0.0	2
8.112205200195313e-07	2.000000000000002e-08	0.0	18
8.120661010742188e-07	2.000000000000002e-08	0.0	9
8.1291162109375e-07	2.000000000000002e-08	0.0	0
8.137571411132813e-07	2.000000000000002e-08	0.0	0
8.146024780273438e-07	2.000000000000002e-08	0.0	5
8.154479370117188e-07	2.000000000000002e-08	0.0	2
8.162932739257813e-07	2.000000000000002e-08	0.0	7
8.171385498046876e-07	2.000000000000002e-08	0.0	0
8.179837646484375e-07	2.000000000000002e-08	0.0	10
8.188289184570313e-07	2.000000000000002e-08	0.0	1
8.19674072265625e-07	2.000000000000002e-08	0.0	0
8.205190429687501e-07	2.000000000000002e-08	0.0	5
8.213641357421875e-07	2.000000000000002e-08	0.0	5
8.222090454101563e-07	2.000000000000002e-08	0.0	0
8.230539550781251e-07	2.000000000000002e-08	0.0	3
8.238988037109376e-07	2.000000000000002e-08	0.0	6
8.247436523437501e-07	2.000000000000002e-08	0.0	0
8.2558837890625e-07	2.000000000000002e-08	0.0	4
8.264329833984376e-07	2.000000000000002e-08	0.0	0
8.272776489257813e-07	2.000000000000002e-08	0.0	0
8.281221923828125e-07	2.000000000000002e-08	0.0	0
8.289667358398438e-07	2.000000000000002e-08	0.0	3
8.298112182617188e-07	2.000000000000002e-08	0.0	0
8.30655517578125e-07	2.000000000000002e-08	0.0	14
8.314999389648438e-07	2.000000000000002e-08	0.0	1
8.323441772460938e-07	2.000000000000002e-08	0.0	3
8.331884765625e-07	2.000000000000002e-08	0.0	0
8.340326538085938e-07	2.000000000000002e-08	0.0	2
8.348768310546876e-07	2.000000000000002e-08	0.0	0
8.357208862304688e-07	2.000000000000002e-08	0.0	0
8.365648803710938e-07	2.000000000000002e-08	0.0	0
8.374088745117188e-07	2.000000000000002e-08	0.0	0
8.382527465820313e-07	2.000000000000002e-08	0.0	3
8.390966186523438e-07	2.000000000000002e-08	0.0	2
8.399404296875e-07	2.000000000000002e-08	0.0	1
8.407841186523439e-07	2.000000000000002e-08	0.0	0
8.416279296875e-07	2.000000000000002e-08	0.0	0
8.424714965820313e-07	2.000000000000002e-08	0.0	0
8.433150634765626e-07	2.000000000000002e-08	0.0	0
8.441586303710938e-07	2.000000000000002e-08	0.0	0
8.450020751953125e-07	2.000000000000002e-08	0.0	0
8.458455200195313e-07	2.000000000000002e-08	0.0	0
8.466888427734376e-07	2.000000000000002e-08	0.0	0
8.475322265625e-07	2.000000000000002e-08	0.0	0
8.483753662109376e-07	2.000000000000002e-08	0.0	2
8.492186279296876e-07	2.000000000000002e-08	0.0	0
8.500617065429688e-07	2.000000000000002e-08	0.0	0
8.5090478515625e-07	2.000000000000002e-08	0.0	1
8.517478637695314e-07	2.000000000000002e-08	0.0	0
8.525908203125e-07	2.000000000000002e-08	0.0	5
8.534337158203125e-07	2.000000000000002e-08	0.0	0
8.542766113281251e-07	2.000000000000002e-08	0.0	0
8.551194458007813e-07	2.000000000000002e-08	0.0	0
8.559621582031251e-07	2.000000000000002e-08	0.0	0
8.568048095703125e-07	2.000000000000002e-08	0.0	2
8.576474609375e-07	2.000000000000002e-08	0.0	0
8.584900512695313e-07	2.000000000000002e-08	0.0	0
8.593325805664063e-07	2.000000000000002e-08	0.0	0
8.60175048828125e-07	2.000000000000002e-08	0.0	0
8.610174560546875e-07	2.000000000000002e-08	0.0	0
8.6185986328125e-07	2.000000000000002e-08	0.0	0
8.627020874023438e-07	2.000000000000002e-08	0.0	5
8.635443725585938e-07	2.000000000000002e-08	0.0	2
8.643865356445313e-07	2.000000000000002e-08	0.0	2
8.652286987304688e-07	2.000000000000002e-08	0.0	0
8.660707397460938e-07	2.000000000000002e-08	0.0	2
8.669127197265625e-07	2.000000000000002e-08	0.0	0
8.677547607421875e-07	2.000000000000002e-08	0.0	0
8.685965576171875e-07	2.000000000000002e-08	0.0	3
8.694384155273438e-07	2.000000000000002e-08	0.0	0
8.702802124023438e-07	2.000000000000002e-08	0.0	0
8.711220092773438e-07	2.000000000000002e-08	0.0	14
8.719636840820313e-07	2.000000000000002e-08	0.0	6
8.728052978515625e-07	2.000000000000002e-08	0.0	6
8.736469116210938e-07	2.000000000000002e-08	0.0	9
8.744883422851563e-07	2.000000000000002e-08	0.0	12
8.75329833984375e-07	2.000000000000002e-08	0.0	13
8.761712036132813e-07	2.000000000000002e-08	0.0	13
8.77012451171875e-07	2.000000000000002e-08	0.0	24
8.778538208007813e-07	2.000000000000002e-08	0.0	25
8.786950073242188e-07	2.000000000000002e-08	0.0	10
8.795361938476563e-07	2.000000000000002e-08	0.0	11
8.803772583007814e-07	2.000000000000002e-08	0.0	15
8.812183837890626e-07	2.000000000000002e-08	0.0	13
8.820593261718751e-07	2.000000000000002e-08	0.0	21
8.829002685546875e-07	2.000000000000002e-08	0.0	12
8.837411499023438e-07	2.000000000000002e-08	0.0	14
8.845819091796875e-07	2.000000000000002e-08	0.0	22
8.854227294921875e-07	2.000000000000002e-08	0.0	16
8.86263427734375e-07	2.000000000000002e-08	0.0	17
8.8710400390625e-07	2.000000000000002e-08	0.0	26
8.879447021484376e-07	2.000000000000002e-08	0.0	13
8.887851562500001e-07	2.000000000000002e-08	0.0	17
8.896256103515626e-07	2.000000000000002e-08	0.0	12
8.904660644531251e-07	2.000000000000002e-08	0.0	19
8.913064575195313e-07	2.000000000000002e-08	0.0	19
8.921467285156251e-07	2.000000000000002e-08	0.0	20
8.929869384765626e-07	2.000000000000002e-08	0.0	28
8.938272094726563e-07	2.000000000000002e-08	0.0	23
8.946672973632813e-07	2.000000000000002e-08	0.0	11
8.955073852539063e-07	2.000000000000002e-08	0.0	15
8.963474121093751e-07	2.000000000000002e-08	0.0	21
8.971873779296876e-07	2.000000000000002e-08	0.0	15
8.980272216796876e-07	2.000000000000002e-08	0.0	25
8.988670043945313e-07	2.000000000000002e-08	0.0	12
8.997068481445314e-07	2.000000000000002e-08	0.0	25
9.005465087890626e-07	2.000000000000002e-08	0.0	19
9.0138623046875e-07	2.000000000000002e-08	0.0	9
9.02225830078125e-07	2.000000000000002e-08	0.0	6
9.030653686523438e-07	2.000000000000002e-08	0.0	24
9.039049072265625e-07	2.000000000000002e-08	0.0	15
9.047442626953126e-07	2.000000000000002e-08	0.0	23
9.055836791992188e-07	2.000000000000002e-08	0.0	18
9.064229125976563e-07	2.000000000000002e-08	0.0	20
9.0726220703125e-07	2.000000000000002e-08	0.0	3
9.081013793945313e-07	2.000000000000002e-08	0.0	16
9.089404907226563e-07	2.000000000000002e-08	0.0	21
9.097796630859375e-07	2.000000000000002e-08	0.0	27
9.1061865234375e-07	2.000000000000002e-08	0.0	21
9.114575195312501e-07	2.000000000000002e-08	0.0	15
9.122965087890625e-07	2.000000000000002e-08	0.0	20
9.1313525390625e-07	2.000000000000002e-08	0.0	15
9.1397412109375e-07	2.000000000000002e-08	0.0	12
9.148128051757813e-07	2.000000000000002e-08	0.0	19
9.156514892578126e-07	2.000000000000002e-08	0.0	23
9.164900512695313e-07	2.000000000000002e-08	0.0	23
4.812347412109375e-07	4.000000000000004e-08	0.0	18
4.820977783203125e-07	4.000000000000004e-08	0.0	15
4.829607849121094e-07	4.000000000000004e-08	0.0	10
4.838237304687501e-07	4.000000000000004e-08	0.0	20
4.846866455078125e-07	4.000000000000004e-08	0.0	16
4.855495300292969e-07	4.000000000000004e-08	0.0	16
4.864124145507813e-07	4.000000000000004e-08	0.0	19
4.872752075195313e-07	4.000000000000004e-08	0.0	8
4.881379699707032e-07	4.000000000000004e-08	0.0	9
4.89000732421875e-07	4.000000000000004e-08	0.0	15
4.898634033203126e-07	4.000000000000004e-08	0.0	9
4.907261047363281e-07	4.000000000000004e-08	0.0	25
4.915887145996095e-07	4.000000000000004e-08	0.0	16
4.924512634277345e-07	4.000000000000004e-08	0.0	18
4.933138427734376e-07	4.000000000000004e-08	0.0	12
4.941763610839845e-07	4.000000000000004e-08	0.0	11
4.950388488769531e-07	4.000000000000004e-08	0.0	9
4.959013061523438e-07	4.000000000000004e-08	0.0	8
4.967637023925782e-07	4.000000000000004e-08	0.0	15
4.976260375976563e-07	4.000000000000004e-08	0.0	20
4.984884033203125e-07	4.000000000000004e-08	0.0	11
4.993506774902345e-07	4.000000000000004e-08	0.0	8
5.002129516601563e-07	4.000000000000004e-08	0.0	20
5.010751647949219e-07	4.000000000000004e-08	0.0	16
5.019373168945312e-07	4.000000000000004e-08	0.0	22
5.027994689941406e-07	4.000000000000004e-08	0.0	9
5.036615600585938e-07	4.000000000000004e-08	0.0	11
5.045236511230469e-07	4.000000000000004e-08	0.0	16
5.053856811523438e-07	4.000000000000004e-08	0.0	10
5.062476501464844e-07	4.000000000000004e-08	0.0	15
5.07109619140625e-07	4.000000000000004e-08	0.0	9
5.079715270996094e-07	4.000000000000004e-08	0.0	24
5.088333740234376e-07	4.000000000000004e-08	0.0	24
5.096952514648437e-07	4.000000000000004e-08	0.0	18
5.105570373535157e-07	4.000000000000004e-08	0.0	19
5.114187927246094e-07	4.000000000000004e-08	0.0	13
5.122805175781251e-07	4.000000000000004e-08	0.0	14
5.131421508789063e-07	4.000000000000004e-08	0.0	4
5.140038452148438e-07	4.000000000000004e-08	0.0	9
5.148654174804688e-07	4.000000000000004e-08	0.0	18
5.1572705078125e-07	4.000000000000004e-08	0.0	16
5.165885620117188e-07	4.000000000000004e-08	0.0	12
5.174500732421875e-07	4.000000000000004e-08	0.0	13
5.183115234375e-07	4.000000000000004e-08	0.0	2
5.191729125976563e-07	4.000000000000004e-08	0.0	15
5.200343017578125e-07	4.000000000000004e-08	0.0	13
5.208956909179688e-07	4.000000000000004e-08	0.0	13
5.217569580078126e-07	4.000000000000004e-08	0.0	11
5.226181640625e-07	4.000000000000004e-08	0.0	12
5.234793701171875e-07	4.000000000000004e-08	0.0	11
5.243405761718751e-07	4.000000000000004e-08	0.0	10
5.252017211914063e-07	4.000000000000004e-08	0.0	11
5.260628662109376e-07	4.000000000000004e-08	0.0	14
5.269239501953125e-07	4.000000000000004e-08	0.0	15
5.277849731445313e-07	4.000000000000004e-08	0.0	19
5.286459350585938e-07	4.000000000000004e-08	0.0	10
5.295068969726563e-07	4.000000000000004e-08	0.0	11
5.303677978515626e-07	4.000000000000004e-08	0.0	11
5.312286376953125e-07	4.000000000000004e-08	0.0	17
5.320895385742188e-07	4.000000000000004e-08	0.0	10
5.329503173828125e-07	4.000000000000004e-08	0.0	4
5.3381103515625e-07	4.000000000000004e-08	0.0	0
5.346717529296875e-07	4.000000000000004e-08	0.0	2
5.355324096679687e-07	4.000000000000004e-08	0.0	1
5.3639306640625e-07	4.000000000000004e-08	0.0	9
5.37253662109375e-07	4.000000000000004e-08	0.0	0
5.381142578125001e-07	4.000000000000004e-08	0.0	0
5.389747314453125e-07	4.000000000000004e-08	0.0	12
5.39835205078125e-07	4.000000000000004e-08	0.0	0
5.406956787109376e-07	4.000000000000004e-08	0.0	0
5.415560913085938e-07	4.000000000000004e-08	0.0	0
5.424164428710938e-07	4.000000000000004e-08	0.0	7
5.432767333984376e-07	4.000000000000004e-08	0.0	0
5.44136962890625e-07	4.000000000000004e-08	0.0	1
5.449972534179688e-07	4.000000000000004e-08	0.0	6
5.45857421875e-07	4.000000000000004e-08	0.0	0
5.467175903320313e-07	4.000000000000004e-08	0.0	2
5.475777587890625e-07	4.000000000000004e-08	0.0	0
5.484378662109375e-07	4.000000000000004e-08	0.0	0
5.492977905273438e-07	4.000000000000004e-08	0.0	1
5.501578369140626e-07	4.000000000000004e-08	0.0	0
5.51017822265625e-07	4.000000000000004e-08	0.0	2
5.518777465820313e-07	4.000000000000004e-08	0.0	6
5.527376708984376e-07	4.000000000000004e-08	0.0	0
5.535974731445313e-07	4.000000000000004e-08	0.0	0
5.54457275390625e-07	4.000000000000004e-08	0.0	0
5.553170166015625e-07	4.000000000000004e-08	0.0	0
5.561766967773438e-07	4.000000000000004e-08	0.0	0
5.57036376953125e-07	4.000000000000004e-08	0.0	1
5.578960571289063e-07	4.000000000000004e-08	0.0	4
5.587556152343751e-07	4.000000000000004e-08	0.0	9
5.596151123046876e-07	4.000000000000004e-08	0.0	6
5.604746704101563e-07	4.000000000000004e-08	0.0	0
5.613341674804688e-07	4.000000000000004e-08	0.0	0
5.62193603515625e-07	4.000000000000004e-08	0.0	0
5.630530395507813e-07	4.000000000000004e-08	0.0	5
5.63912353515625e-07	4.000000000000004e-08	0.0	5
5.647717285156251e-07	4.000000000000004e-08	0.0	0
5.656309204101563e-07	4.000000000000004e-08	0.0	0
5.664901733398438e-07	4.000000000000004e-08	0.0	1
5.673493652343751e-07	4.000000000000004e-08	0.0	0
5.682084960937501e-07	4.000000000000004e-08	0.0	0
5.690676269531251e-07	4.000000000000004e-08	0.0	0
5.699266357421875e-07	4.000000000000004e-08	0.0	0
5.707857055664063e-07	4.000000000000004e-08	0.0	0
5.716446533203125e-07	4.000000000000004e-08	0.0	3
5.72503662109375e-07	4.000000000000004e-08	0.0	4
5.733624877929688e-07	4.000000000000004e-08	0.0	1
5.742213745117188e-07	4.000000000000004e-08	0.0	0
5.750802001953125e-07	4.000000000000004e-08	0.0	5
5.759389038085938e-07	4.000000000000004e-08	0.0	4
5.767976684570313e-07	4.000000000000004e-08	0.0	1
5.776563720703125e-07	4.000000000000004e-08	0.0	4
5.785150756835938e-07	4.000000000000004e-08	0.0	3
5.793736572265625e-07	4.000000000000004e-08	0.0	5
5.802322387695313e-07	4.000000000000004e-08	0.0	0
5.810906982421875e-07	4.000000000000004e-08	0.0	7
5.819491577148438e-07	4.000000000000004e-08	0.0	2
5.828076171875e-07	4.000000000000004e-08	0.0	12
5.836660766601563e-07	4.000000000000004e-08	0.0	6
5.845244750976563e-07	4.000000000000004e-08	0.0	0
5.853827514648438e-07	4.000000000000004e-08	0.0	0
5.86240966796875e-07	4.000000000000004e-08	0.0	0
5.870992431640625e-07	4.000000000000004e-08	0.0	0
5.879574584960938e-07	4.000000000000004e-08	0.0	0
5.888155517578125e-07	4.000000000000004e-08	0.0	0
5.896736450195313e-07	4.000000000000004e-08	0.0	0
5.905317993164062e-07	4.000000000000004e-08	0.0	7
5.913898315429688e-07	4.000000000000004e-08	0.0	0
5.922477416992188e-07	4.000000000000004e-08	0.0	0
5.931056518554688e-07	4.000000000000004e-08	0.0	6
5.939635620117188e-07	4.000000000000004e-08	0.0	0
5.948214721679688e-07	4.000000000000004e-08	0.0	4
5.956792602539063e-07	4.000000000000004e-08	0.0	0
5.965369873046875e-07	4.000000000000004e-08	0.0	0
5.973947143554688e-07	4.000000000000004e-08	0.0	2
5.9825244140625e-07	4.000000000000004e-08	0.0	3
5.991100463867187e-07	4.000000000000004e-08	0.0	0
5.999676513671876e-07	4.000000000000004e-08	0.0	1
6.008252563476563e-07	4.000000000000004e-08	0.0	0
6.016828002929688e-07	4.000000000000004e-08	0.0	0
6.025401611328125e-07	4.000000000000004e-08	0.0	0
6.033975830078125e-07	4.000000000000004e-08	0.0	0
6.042550048828125e-07	4.000000000000004e-08	0.0	0
6.051123657226563e-07	4.000000000000004e-08	0.0	7
6.059696044921875e-07	4.000000000000004e-08	0.0	6
6.068268432617188e-07	4.000000000000004e-08	0.0	0
6.0768408203125e-07	4.000000000000004e-08	0.0	0
6.085412597656251e-07	4.000000000000004e-08	0.0	0
6.093983764648438e-07	4.000000000000004e-08	0.0	0
6.102554931640626e-07	4.000000000000004e-08	0.0	3
6.111124877929688e-07	4.000000000000004e-08	0.0	0
6.119695434570313e-07	4.000000000000004e-08	0.0	0
6.12826416015625e-07	4.000000000000004e-08	0.0	0
6.136833496093751e-07	4.000000000000004e-08	0.0	0
6.145402221679688e-07	4.000000000000004e-08	0.0	0
6.153970336914063e-07	4.000000000000004e-08	0.0	0
6.162538452148438e-07	4.000000000000004e-08	0.0	0
6.171105346679688e-07	4.000000000000004e-08	0.0	0
6.1796728515625e-07	4.000000000000004e-08	0.0	0
6.188239135742188e-07	4.000000000000004e-08	0.0	0
6.196804809570313e-07	4.000000000000004e-08	0.0	3
6.205370483398438e-07	4.000000000000004e-08	0.0	0
6.213935546875e-07	4.000000000000004e-08	0.0	1
6.222500610351563e-07	4.000000000000004e-08	0.0	5
6.231065063476563e-07	4.000000000000004e-08	0.0	0
6.23962890625e-07	4.000000000000004e-08	0.0	0
6.248191528320313e-07	4.000000000000004e-08	0.0	0
6.256754760742188e-07	4.000000000000004e-08	0.0	0
6.265317993164063e-07	4.000000000000004e-08	0.0	0
6.273878784179688e-07	4.000000000000004e-08	0.0	0
6.28244140625e-07	4.000000000000004e-08	0.0	12
6.291002197265625e-07	4.000000000000004e-08	0.0	0
6.29956298828125e-07	4.000000000000004e-08	0.0	14
6.308123168945313e-07	4.000000000000004e-08	0.0	0
6.316683349609375e-07	4.000000000000004e-08	0.0	0
6.325242919921875e-07	4.000000000000004e-08	0.0	5
6.33380126953125e-07	4.000000000000004e-08	0.0	0
6.342360229492188e-07	4.000000000000004e-08	0.0	3
6.35091796875e-07	4.000000000000004e-08	0.0	1
6.359475708007812e-07	4.000000000000004e-08	0.0	0
6.368033447265626e-07	4.000000000000004e-08	0.0	2
6.376589965820312e-07	4.000000000000004e-08	0.0	0
6.385146484375e-07	4.000000000000004e-08	0.0	1
6.393701782226563e-07	4.000000000000004e-08	0.0	0
6.402257690429688e-07	4.000000000000004e-08	0.0	4
6.410812377929687e-07	4.000000000000004e-08	0.0	1
6.419367065429688e-07	4.000000000000004e-08	0.0	1
6.427921752929688e-07	4.000000000000004e-08	0.0	0
6.436474609375001e-07	4.000000000000004e-08	0.0	0
6.445027465820313e-07	4.000000000000004e-08	0.0	0
6.453580322265626e-07	4.000000000000004e-08	0.0	0
6.462132568359375e-07	4.000000000000004e-08	0.0	4
6.470684204101562e-07	4.000000000000004e-08	0.0	0
6.479236450195313e-07	4.000000000000004e-08	0.0	0
6.487787475585938e-07	4.000000000000004e-08	0.0	0
6.496337280273438e-07	4.000000000000004e-08	0.0	0
6.504887084960938e-07	4.000000000000004e-08	0.0	2
6.513436889648438e-07	4.000000000000004e-08	0.0	9
6.521986083984375e-07	4.000000000000004e-08	0.0	3
6.530534667968751e-07	4.000000000000004e-08	0.0	13
6.539082641601563e-07	4.000000000000004e-08	0.0	3
6.547630615234376e-07	4.000000000000004e-08	0.0	0
6.556177368164063e-07	4.000000000000004e-08	0.0	5
6.564724731445313e-07	4.000000000000004e-08	0.0	0
6.573270874023438e-07	4.000000000000004e-08	0.0	5
6.581817626953125e-07	4.000000000000004e-08	0.0	0
6.590362548828125e-07	4.000000000000004e-08	0.0	0
6.598906860351563e-07	4.000000000000004e-08	0.0	2
6.607451782226563e-07	4.000000000000004e-08	0.0	3
6.61599609375e-07	4.000000000000004e-08	0.0	5
6.624539184570313e-07	4.000000000000004e-08	0.0	7
6.633082885742188e-07	4.000000000000004e-08	0.0	0
6.641625366210938e-07	4.000000000000004e-08	0.0	2
6.650167846679688e-07	4.000000000000004e-08	0.0	0
6.658709106445313e-07	4.000000000000004e-08	0.0	0
6.667250366210938e-07	4.000000000000004e-08	0.0	1
6.675791625976563e-07	4.000000000000004e-08	0.0	0
6.684332275390625e-07	4.000000000000004e-08	0.0	10
6.692872314453126e-07	4.000000000000004e-08	0.0	0
6.7014111328125e-07	4.000000000000004e-08	0.0	0
6.709949951171875e-07	4.000000000000004e-08	0.0	0
6.71848876953125e-07	4.000000000000004e-08	0.0	1
6.727026977539063e-07	4.000000000000004e-08	0.0	0
6.735564575195313e-07	4.000000000000004e-08	0.0	3
6.744102172851562e-07	4.000000000000004e-08	0.0	0
6.752638549804688e-07	4.000000000000004e-08	0.0	0
6.761174926757813e-07	4.000000000000004e-08	0.0	4
6.769710693359375e-07	4.000000000000004e-08	0.0	3
6.778245849609375e-07	4.000000000000004e-08	0.0	4
6.786781005859375e-07	4.000000000000004e-08	0.0	0
6.795314941406251e-07	4.000000000000004e-08	0.0	0
6.803848876953125e-07	4.000000000000004e-08	0.0	0
6.812382202148437e-07	4.000000000000004e-08	0.0	0
6.820914916992188e-07	4.000000000000004e-08	0.0	5
6.829447631835938e-07	4.000000000000004e-08	0.0	3
6.837979736328126e-07	4.000000000000004e-08	0.0	1
6.846511840820313e-07	4.000000000000004e-08	0.0	3
6.855042724609375e-07	4.000000000000004e-08	0.0	0
6.863572387695313e-07	4.000000000000004e-08	0.0	5
6.872103271484376e-07	4.000000000000004e-08	0.0	4
6.880632324218751e-07	4.000000000000004e-08	0.0	0
6.889161987304688e-07	4.000000000000004e-08	0.0	4
6.897691040039063e-07	4.000000000000004e-08	0.0	0
6.90621826171875e-07	4.000000000000004e-08	0.0	0
6.914747314453125e-07	4.000000000000004e-08	0.0	6
6.92327392578125e-07	4.000000000000004e-08	0.0	8
6.931800537109376e-07	4.000000000000004e-08	0.0	0
6.940327148437501e-07	4.000000000000004e-08	0.0	7
6.948853149414063e-07	4.000000000000004e-08	0.0	0
6.957378540039063e-07	4.000000000000004e-08	0.0	0
6.965902709960938e-07	4.000000000000004e-08	0.0	0
6.974427490234376e-07	4.000000000000004e-08	0.0	0
6.98295166015625e-07	4.000000000000004e-08	0.0	3
6.991475219726563e-07	4.000000000000004e-08	0.0	1
6.999998168945313e-07	4.000000000000004e-08	0.0	7
7.008519897460938e-07	4.000000000000004e-08	0.0	0
7.017042846679688e-07	4.000000000000004e-08	0.0	0
7.02556396484375e-07	4.000000000000004e-08	0.0	0
7.034085083007813e-07	4.000000000000004e-08	0.0	0
7.042605590820313e-07	4.000000000000004e-08	0.0	0
7.051126098632813e-07	4.000000000000004e-08	0.0	0
7.05964599609375e-07	4.000000000000004e-08	0.0	3
7.068164672851563e-07	4.000000000000004e-08	0.0	0
7.076683349609375e-07	4.000000000000004e-08	0.0	0
7.085201416015626e-07	4.000000000000004e-08	0.0	0
7.093718872070313e-07	4.000000000000004e-08	0.0	0
7.102236938476563e-07	4.000000000000004e-08	0.0	1
7.110753784179688e-07	4.000000000000004e-08	0.0	0
7.119269409179688e-07	4.000000000000004e-08	0.0	0
7.127785034179688e-07	4.000000000000004e-08	0.0	0
7.136300048828125e-07	4.000000000000004e-08	0.0	1
7.144815673828126e-07	4.000000000000004e-08	0.0	0
7.153329467773438e-07	4.000000000000004e-08	0.0	2
7.161843261718751e-07	4.000000000000004e-08	0.0	0
7.170356445312501e-07	4.000000000000004e-08	0.0	5
7.178869018554688e-07	4.000000000000004e-08	0.0	0
7.187381591796876e-07	4.000000000000004e-08	0.0	0
7.1958935546875e-07	4.000000000000004e-08	0.0	0
7.204404907226563e-07	4.000000000000004e-08	0.0	8
7.212916259765626e-07	4.000000000000004e-08	0.0	2
7.221426391601563e-07	4.000000000000004e-08	0.0	5
7.229935913085938e-07	4.000000000000004e-08	0.0	2
7.238445434570313e-07	4.000000000000004e-08	0.0	6
7.246954345703126e-07	4.000000000000004e-08	0.0	3
7.255463256835938e-07	4.000000000000004e-08	0.0	0
7.263970947265625e-07	4.000000000000004e-08	0.0	14
7.27247802734375e-07	4.000000000000004e-08	0.0	0
7.280985107421876e-07	4.000000000000004e-08	0.0	6
7.289491577148438e-07	4.000000000000004e-08	0.0	5
7.297998046875e-07	4.000000000000004e-08	0.0	0
7.306503295898438e-07	4.000000000000004e-08	0.0	0
7.315008544921876e-07	4.000000000000004e-08	0.0	2
7.323513183593751e-07	4.000000000000004e-08	0.0	4
7.332016601562501e-07	4.000000000000004e-08	0.0	4
7.34052001953125e-07	4.000000000000004e-08	0.0	0
7.349022827148438e-07	4.000000000000004e-08	0.0	3
7.357525634765625e-07	4.000000000000004e-08	0.0	1
7.366027832031251e-07	4.000000000000004e-08	0.0	0
7.374528808593751e-07	4.000000000000004e-08	0.0	0
7.383030395507813e-07	4.000000000000004e-08	0.0	0
7.391530151367188e-07	4.000000000000004e-08	0.0	0
7.400030517578126e-07	4.000000000000004e-08	0.0	2
7.4085302734375e-07	4.000000000000004e-08	0.0	0
7.417029418945313e-07	4.000000000000004e-08	0.0	3
7.425527954101563e-07	4.000000000000004e-08	0.0	2
7.434025268554688e-07	4.000000000000004e-08	0.0	0
7.442523803710938e-07	4.000000000000004e-08	0.0	10
7.4510205078125e-07	4.000000000000004e-08	0.0	7
7.459516601562501e-07	4.000000000000004e-08	0.0	1
7.4680126953125e-07	4.000000000000004e-08	0.0	5
7.476508178710938e-07	4.000000000000004e-08	0.0	0
7.485003662109375e-07	4.000000000000004e-08	0.0	0
7.493497314453126e-07	4.000000000000004e-08	0.0	0
7.501992187500001e-07	4.000000000000004e-08	0.0	0
7.510485229492188e-07	4.000000000000004e-08	0.0	0
7.518978881835938e-07	4.000000000000004e-08	0.0	4
7.527470703125001e-07	4.000000000000004e-08	0.0	2
7.535962524414063e-07	4.000000000000004e-08	0.0	1
7.544454956054688e-07	4.000000000000004e-08	0.0	0
7.552945556640625e-07	4.000000000000004e-08	0.0	0
7.561435546875001e-07	4.000000000000004e-08	0.0	0
7.569925537109375e-07	4.000000000000004e-08	0.0	0
7.578414306640625e-07	4.000000000000004e-08	0.0	2
7.586904296875001e-07	4.000000000000004e-08	0.0	3
7.595392456054688e-07	4.000000000000004e-08	0.0	0
7.603880004882813e-07	4.000000000000004e-08	0.0	0
7.612367553710938e-07	4.000000000000004e-08	0.0	0
7.620855102539063e-07	4.000000000000004e-08	0.0	3
7.6293408203125e-07	4.000000000000004e-08	0.0	7
7.637826538085938e-07	4.000000000000004e-08	0.0	0
7.646312255859375e-07	4.000000000000004e-08	0.0	6
7.654796752929688e-07	4.000000000000004e-08	0.0	2
7.66328125e-07	4.000000000000004e-08	0.0	3
7.671765136718751e-07	4.000000000000004e-08	0.0	2
7.680247802734376e-07	4.000000000000004e-08	0.0	1
7.688731079101563e-07	4.000000000000004e-08	0.0	2
7.697213134765626e-07	4.000000000000004e-08	0.0	6
7.705695190429688e-07	4.000000000000004e-08	0.0	2
7.714176025390625e-07	4.000000000000004e-08	0.0	0
7.722656860351562e-07	4.000000000000004e-08	0.0	6
7.731137084960938e-07	4.000000000000004e-08	0.0	0
7.739616699218751e-07	4.000000000000004e-08	0.0	0
7.748096313476563e-07	4.000000000000004e-08	0.0	0
7.756574096679688e-07	4.000000000000004e-08	0.0	3
7.765052490234376e-07	4.000000000000004e-08	0.0	0
7.7735302734375e-07	4.000000000000004e-08	0.0	0
7.7820068359375e-07	4.000000000000004e-08	0.0	0
7.790484619140626e-07	4.000000000000004e-08	0.0	0
7.798959960937501e-07	4.000000000000004e-08	0.0	0
7.807435913085938e-07	4.000000000000004e-08	0.0	7
7.815910644531251e-07	4.000000000000004e-08	0.0	0
7.824385375976563e-07	4.000000000000004e-08	0.0	0
7.83285888671875e-07	4.000000000000004e-08	0.0	0
7.841332397460938e-07	4.000000000000004e-08	0.0	7
7.849805908203126e-07	4.000000000000004e-08	0.0	0
7.858278198242188e-07	4.000000000000004e-08	0.0	1
7.866749267578125e-07	4.000000000000004e-08	0.0	0
7.875220947265626e-07	4.000000000000004e-08	0.0	0
7.883692016601563e-07	4.000000000000004e-08	0.0	7
7.892162475585938e-07	4.000000000000004e-08	0.0	8
7.900631713867188e-07	4.000000000000004e-08	0.0	0
7.909102172851563e-07	4.000000000000004e-08	0.0	3
7.917570190429688e-07	4.000000000000004e-08	0.0	0
7.926038208007813e-07	4.000000000000004e-08	0.0	5
7.934506225585938e-07	4.000000000000004e-08	0.0	0
7.942972412109376e-07	4.000000000000004e-08	0.0	0
7.9514404296875e-07	4.000000000000004e-08	0.0	0
7.959906005859376e-07	4.000000000000004e-08	0.0	0
7.968370971679688e-07	4.000000000000004e-08	0.0	0
7.976836547851563e-07	4.000000000000004e-08	0.0	0
7.985300903320313e-07	4.000000000000004e-08	0.0	7
7.993765258789063e-07	4.000000000000004e-08	0.0	1
8.002228393554688e-07	4.000000000000004e-08	0.0	2
8.010692138671875e-07	4.000000000000004e-08	0.0	0
8.019153442382813e-07	4.000000000000004e-08	0.0	0
8.027615966796876e-07	4.000000000000004e-08	0.0	0
8.036076660156251e-07	4.000000000000004e-08	0.0	4
8.044537353515626e-07	4.000000000000004e-08	0.0	0
8.052998657226563e-07	4.000000000000004e-08	0.0	0
8.06145751953125e-07	4.000000000000004e-08	0.0	5
8.069916992187501e-07	4.000000000000004e-08	0.0	0
8.078375854492188e-07	4.000000000000004e-08	0.0	12
8.086834106445313e-07	4.000000000000004e-08	0.0	0
8.095291748046875e-07	4.000000000000004e-08	0.0	0
8.103748168945313e-07	4.000000000000004e-08	0.0	0
8.112205200195313e-07	4.000000000000004e-08	0.0	4
8.120661010742188e-07	4.000000000000004e-08	0.0	1
8.1291162109375e-07	4.000000000000004e-08	0.0	7
8.137571411132813e-07	4.000000000000004e-08	0.0	0
8.146024780273438e-07	4.000000000000004e-08	0.0	7
8.154479370117188e-07	4.000000000000004e-08	0.0	0
8.162932739257813e-07	4.000000000000004e-08	0.0	3
8.171385498046876e-07	4.000000000000004e-08	0.0	0
8.179837646484375e-07	4.000000000000004e-08	0.0	2
8.188289184570313e-07	4.000000000000004e-08	0.0	0
8.19674072265625e-07	4.000000000000004e-08	0.0	0
8.205190429687501e-07	4.000000000000004e-08	0.0	0
8.213641357421875e-07	4.000000000000004e-08	0.0	4
8.222090454101563e-07	4.000000000000004e-08	0.0	0
8.230539550781251e-07	4.000000000000004e-08	0.0	0
8.238988037109376e-07	4.000000000000004e-08	0.0	5
8.247436523437501e-07	4.000000000000004e-08	0.0	0
8.2558837890625e-07	4.000000000000004e-08	0.0	3
8.264329833984376e-07	4.000000000000004e-08	0.0	1
8.272776489257813e-07	4.000000000000004e-08	0.0	4
8.281221923828125e-07	4.000000000000004e-08	0.0	0
8.289667358398438e-07	4.000000000000004e-08	0.0	0
8.298112182617188e-07	4.000000000000004e-08	0.0	0
8.30655517578125e-07	4.000000000000004e-08	0.0	7
8.314999389648438e-07	4.000000000000004e-08	0.0	0
8.323441772460938e-07	4.000000000000004e-08	0.0	3
8.331884765625e-07	4.000000000000004e-08	0.0	1
8.340326538085938e-07	4.000000000000004e-08	0.0	0
8.348768310546876e-07	4.000000000000004e-08	0.0	0
8.357208862304688e-07	4.000000000000004e-08	0.0	0
8.365648803710938e-07	4.000000000000004e-08	0.0	0
8.374088745117188e-07	4.000000000000004e-08	0.0	0
8.382527465820313e-07	4.000000000000004e-08	0.0	0
8.390966186523438e-07	4.000000000000004e-08	0.0	2
8.399404296875e-07	4.000000000000004e-08	0.0	0
8.407841186523439e-07	4.000000000000004e-08	0.0	4
8.416279296875e-07	4.000000000000004e-08	0.0	1
8.424714965820313e-07	4.000000000000004e-08	0.0	0
8.433150634765626e-07	4.000000000000004e-08	0.0	2
8.441586303710938e-07	4.000000000000004e-08	0.0	0
8.450020751953125e-07	4.000000000000004e-08	0.0	0
8.458455200195313e-07	4.000000000000004e-08	0.0	7
8.466888427734376e-07	4.000000000000004e-08	0.0	1
8.475322265625e-07	4.000000000000004e-08	0.0	0
8.483753662109376e-07	4.000000000000004e-08	0.0	0
8.492186279296876e-07	4.000000000000004e-08	0.0	0
8.500617065429688e-07	4.000000000000004e-08	0.0	0
8.5090478515625e-07	4.000000000000004e-08	0.0	0
8.517478637695314e-07	4.000000000000004e-08	0.0	0
8.525908203125e-07	4.000000000000004e-08	0.0	0
8.534337158203125e-07	4.000000000000004e-08	0.0	0
8.542766113281251e-07	4.000000000000004e-08	0.0	7
8.551194458007813e-07	4.000000000000004e-08	0.0	3
8.559621582031251e-07	4.000000000000004e-08	0.0	0
8.568048095703125e-07	4.000000000000004e-08	0.0	0
8.576474609375e-07	4.000000000000004e-08	0.0	1
8.584900512695313e-07	4.000000000000004e-08	0.0	0
8.593325805664063e-07	4.000000000000004e-08	0.0	0
8.60175048828125e-07	4.000000000000004e-08	0.0	0
8.610174560546875e-07	4.000000000000004e-08	0.0	0
8.6185986328125e-07	4.000000000000004e-08	0.0	0
8.627020874023438e-07	4.000000000000004e-08	0.0	0
8.635443725585938e-07	4.000000000000004e-08	0.0	0
8.643865356445313e-07	4.000000000000004e-08	0.0	0
8.652286987304688e-07	4.000000000000004e-08	0.0	0
8.660707397460938e-07	4.000000000000004e-08	0.0	5
8.669127197265625e-07	4.000000000000004e-08	0.0	0
8.677547607421875e-07	4.000000000000004e-08	0.0	0
8.685965576171875e-07	4.000000000000004e-08	0.0	10
8.694384155273438e-07	4.000000000000004e-08	0.0	5
8.702802124023438e-07	4.000000000000004e-08	0.0	2
8.711220092773438e-07	4.000000000000004e-08	0.0	5
8.719636840820313e-07	4.000000000000004e-08	0.0	9
8.728052978515625e-07	4.000000000000004e-08	0.0	9
8.736469116210938e-07	4.000000000000004e-08	0.0	0
8.744883422851563e-07	4.000000000000004e-08	0.0	6
8.75329833984375e-07	4.000000000000004e-08	0.0	6
8.761712036132813e-07	4.000000000000004e-08	0.0	4
8.77012451171875e-07	4.000000000000004e-08	0.0	13
8.778538208007813e-07	4.000000000000004e-08	0.0	10
8.786950073242188e-07	4.000000000000004e-08	0.0	7
8.795361938476563e-07	4.000000000000004e-08	0.0	13
8.803772583007814e-07	4.000000000000004e-08	0.0	13
8.812183837890626e-07	4.000000000000004e-08	0.0	24
8.820593261718751e-07	4.000000000000004e-08	0.0	22
8.829002685546875e-07	4.000000000000004e-08	0.0	7
8.837411499023438e-07	4.000000000000004e-08	0.0	16
8.845819091796875e-07	4.000000000000004e-08	0.0	13
8.854227294921875e-07	4.000000000000004e-08	0.0	9
8.86263427734375e-07	4.000000000000004e-08	0.0	12
8.8710400390625e-07	4.000000000000004e-08	0.0	12
8.879447021484376e-07	4.000000000000004e-08	0.0	15
8.887851562500001e-07	4.000000000000004e-08	0.0	13
8.896256103515626e-07	4.000000000000004e-08	0.0	18
8.904660644531251e-07	4.000000000000004e-08	0.0	13
8.913064575195313e-07	4.000000000000004e-08	0.0	23
8.921467285156251e-07	4.000000000000004e-08	0.0	10
8.929869384765626e-07	4.000000000000004e-08	0.0	15
8.938272094726563e-07	4.000000000000004e-08	0.0	17
8.946672973632813e-07	4.000000000000004e-08	0.0	10
8.955073852539063e-07	4.000000000000004e-08	0.0	9
8.963474121093751e-07	4.000000000000004e-08	0.0	15
8.971873779296876e-07	4.000000000000004e-08	0.0	7
8.980272216796876e-07	4.000000000000004e-08	0.0	18
8.988670043945313e-07	4.000000000000004e-08	0.0	17
8.997068481445314e-07	4.000000000000004e-08	0.0	13
9.005465087890626e-07	4.000000000000004e-08	0.0	16
9.0138623046875e-07	4.000000000000004e-08	0.0	17
9.02225830078125e-07	4.000000000000004e-08	0.0	25
9.030653686523438e-07	4.000000000000004e-08	0.0	13
9.039049072265625e-07	4.000000000000004e-08	0.0	19
9.047442626953126e-07	4.000000000000004e-08	0.0	17
9.055836791992188e-07	4.000000000000004e-08	0.0	18
9.064229125976563e-07	4.000000000000004e-08	0.0	9
9.0726220703125e-07	4.000000000000004e-08	0.0	13
9.081013793945313e-07	4.000000000000004e-08	0.0	9
9.089404907226563e-07	4.000000000000004e-08	0.0	18
9.097796630859375e-07	4.000000000000004e-08	0.0	11
9.1061865234375e-07	4.000000000000004e-08	0.0	13
9.114575195312501e-07	4.000000000000004e-08	0.0	19
9.122965087890625e-07	4.000000000000004e-08	0.0	15
9.1313525390625e-07	4.000000000000004e-08	0.0	17
9.1397412109375e-07	4.000000000000004e-08	0.0	17
9.148128051757813e-07	4.000000000000004e-08	0.0	9
9.156514892578126e-07	4.000000000000004e-08	0.0	14
9.164900512695313e-07	4.000000000000004e-08	0.0	6
4.812347412109375e-07	6.000000000000006e-08	0.0	14
4.820977783203125e-07	6.000000000000006e-08	0.0	19
4.829607849121094e-07	6.000000000000006e-08	0.0	14
4.838237304687501e-07	6.000000000000006e-08	0.0	16
4.846866455078125e-07	6.000000000000006e-08	0.0	15
4.855495300292969e-07	6.000000000000006e-08	0.0	12
4.864124145507813e-07	6.000000000000006e-08	0.0	15
4.872752075195313e-07	6.000000000000006e-08	0.0	19
4.881379699707032e-07	6.000000000000006e-08	0.0	19
4.89000732421875e-07	6.000000000000006e-08	0.0	9
4.898634033203126e-07	6.000000000000006e-08	0.0	17
4.907261047363281e-07	6.000000000000006e-08	0.0	8
4.915887145996095e-07	6.000000000000006e-08	0.0	6
4.924512634277345e-07	6.000000000000006e-08	0.0	6
4.933138427734376e-07	6.000000000000006e-08	0.0	15
4.941763610839845e-07	6.000000000000006e-08	0.0	16
4.950388488769531e-07	6.000000000000006e-08	0.0	14
4.959013061523438e-07	6.000000000000006e-08	0.0	10
4.967637023925782e-07	6.000000000000006e-08	0.0	9
4.976260375976563e-07	6.000000000000006e-08	0.0	7
4.984884033203125e-07	6.000000000000006e-08	0.0	13
4.993506774902345e-07	6.000000000000006e-08	0.0	11
5.002129516601563e-07	6.000000000000006e-08	0.0	0
5.010751647949219e-07	6.000000000000006e-08	0.0	9
5.019373168945312e-07	6.000000000000006e-08	0.0	11
5.027994689941406e-07	6.000000000000006e-08	0.0	8
5.036615600585938e-07	6.000000000000006e-08	0.0	9
5.045236511230469e-07	6.000000000000006e-08	0.0	24
5.053856811523438e-07	6.000000000000006e-08	0.0	10
5.062476501464844e-07	6.000000000000006e-08	0.0	8
5.07109619140625e-07	6.000000000000006e-08	0.0	16
5.079715270996094e-07	6.000000000000006e-08	0.0	17
5.088333740234376e-07	6.000000000000006e-08	0.0	7
5.096952514648437e-07	6.000000000000006e-08	0.0	7
5.105570373535157e-07	6.000000000000006e-08	0.0	9
5.114187927246094e-07	6.000000000000006e-08	0.0	14
5.122805175781251e-07	6.000000000000006e-08	0.0	15
5.131421508789063e-07	6.000000000000006e-08	0.0	10
5.140038452148438e-07	6.000000000000006e-08	0.0	9
5.148654174804688e-07	6.000000000000006e-08	0.0	23
5.1572705078125e-07	6.000000000000006e-08	0.0	11
5.165885620117188e-07	6.000000000000006e-08	0.0	13
5.174500732421875e-07	6.000000000000006e-08	0.0	8
5.183115234375e-07	6.000000000000006e-08	0.0	0
5.191729125976563e-07	6.000000000000006e-08	0.0	3
5.200343017578125e-07	6.000000000000006e-08	0.0	6
5.208956909179688e-07	6.000000000000006e-08	0.0	15
5.217569580078126e-07	6.000000000000006e-08	0.0	13
5.226181640625e-07	6.000000000000006e-08	0.0	7
5.234793701171875e-07	6.000000000000006e-08	0.0	6
5.243405761718751e-07	6.000000000000006e-08	0.0	7
5.252017211914063e-07	6.000000000000006e-08	0.0	10
5.260628662109376e-07	6.000000000000006e-08	0.0	12
5.269239501953125e-07	6.000000000000006e-08	0.0	13
5.277849731445313e-07	6.000000000000006e-08	0.0	8
5.286459350585938e-07	6.000000000000006e-08	0.0	11
5.295068969726563e-07	6.000000000000006e-08	0.0	7
5.303677978515626e-07	6.000000000000006e-08	0.0	4
5.312286376953125e-07	6.000000000000006e-08	0.0	8
5.320895385742188e-07	6.000000000000006e-08	0.0	4
5.329503173828125e-07	6.000000000000006e-08	0.0	6
5.3381103515625e-07	6.000000000000006e-08	0.0	3
5.346717529296875e-07	6.000000000000006e-08	0.0	4
5.355324096679687e-07	6.000000000000006e-08	0.0	10
5.3639306640625e-07	6.000000000000006e-08	0.0	4
5.37253662109375e-07	6.000000000000006e-08	0.0	0
5.381142578125001e-07	6.000000000000006e-08	0.0	0
5.389747314453125e-07	6.000000000000006e-08	0.0	0
5.39835205078125e-07	6.000000000000006e-08	0.0	0
5.406956787109376e-07	6.000000000000006e-08	0.0	0
5.415560913085938e-07	6.000000000000006e-08	0.0	0
5.424164428710938e-07	6.000000000000006e-08	0.0	0
5.432767333984376e-07	6.000000000000006e-08	0.0	0
5.44136962890625e-07	6.000000000000006e-08	0.0	0
5.449972534179688e-07	6.000000000000006e-08	0.0	0
5.45857421875e-07	6.000000000000006e-08	0.0	0
5.467175903320313e-07	6.000000000000006e-08	0.0	0
5.475777587890625e-07	6.000000000000006e-08	0.0	0
5.484378662109375e-07	6.000000000000006e-08	0.0	8
5.492977905273438e-07	6.000000000000006e-08	0.0	7
5.501578369140626e-07	6.000000000000006e-08	0.0	0
5.51017822265625e-07	6.000000000000006e-08	0.0	0
5.518777465820313e-07	6.000000000000006e-08	0.0	8
5.527376708984376e-07	6.000000000000006e-08	0.0	0
5.535974731445313e-07	6.000000000000006e-08	0.0	0
5.54457275390625e-07	6.000000000000006e-08	0.0	0
5.553170166015625e-07	6.000000000000006e-08	0.0	0
5.561766967773438e-07	6.000000000000006e-08	0.0	0
5.57036376953125e-07	6.000000000000006e-08	0.0	1
5.578960571289063e-07	6.000000000000006e-08	0.0	4
5.587556152343751e-07	6.000000000000006e-08	0.0	0
5.596151123046876e-07	6.000000000000006e-08	0.0	0
5.604746704101563e-07	6.000000000000006e-08	0.0	7
5.613341674804688e-07	6.000000000000006e-08	0.0	3
5.62193603515625e-07	6.000000000000006e-08	0.0	0
5.630530395507813e-07	6.000000000000006e-08	0.0	0
5.63912353515625e-07	6.000000000000006e-08	0.0	0
5.647717285156251e-07	6.000000000000006e-08	0.0	0
5.656309204101563e-07	6.000000000000006e-08	0.0	1
5.664901733398438e-07	6.000000000000006e-08	0.0	1
5.673493652343751e-07	6.000000000000006e-08	0.0	0
5.682084960937501e-07	6.000000000000006e-08	0.0	3
5.690676269531251e-07	6.000000000000006e-08	0.0	2
5.699266357421875e-07	6.000000000000006e-08	0.0	6
5.707857055664063e-07	6.000000000000006e-08	0.0	0
5.716446533203125e-07	6.000000000000006e-08	0.0	0
5.72503662109375e-07	6.000000000000006e-08	0.0	0
5.733624877929688e-07	6.000000000000006e-08	0.0	5
5.742213745117188e-07	6.000000000000006e-08	0.0	0
5.750802001953125e-07	6.000000000000006e-08	0.0	1
5.759389038085938e-07	6.000000000000006e-08	0.0	0
5.767976684570313e-07	6.000000000000006e-08	0.0	0
5.776563720703125e-07	6.000000000000006e-08	0.0	2
5.785150756835938e-07	6.000000000000006e-08	0.0	9
5.793736572265625e-07	6.000000000000006e-08	0.0	0
5.802322387695313e-07	6.000000000000006e-08	0.0	8
5.810906982421875e-07	6.000000000000006e-08	0.0	2
5.819491577148438e-07	6.000000000000006e-08	0.0	0
5.828076171875e-07	6.000000000000006e-08	0.0	0
5.836660766601563e-07	6.000000000000006e-08	0.0	0
5.845244750976563e-07	6.000000000000006e-08	0.0	0
5.853827514648438e-07	6.000000000000006e-08	0.0	0
5.86240966796875e-07	6.000000000000006e-08	0.0	14
5.870992431640625e-07	6.000000000000006e-08	0.0	0
5.879574584960938e-07	6.000000000000006e-08	0.0	8
5.888155517578125e-07	6.000000000000006e-08	0.0	0
5.896736450195313e-07	6.000000000000006e-08	0.0	0
5.905317993164062e-07	6.000000000000006e-08	0.0	11
5.913898315429688e-07	6.000000000000006e-08	0.0	5
5.922477416992188e-07	6.000000000000006e-08	0.0	0
5.931056518554688e-07	6.000000000000006e-08	0.0	9
5.939635620117188e-07	6.000000000000006e-08	0.0	1
5.948214721679688e-07	6.000000000000006e-08	0.0	1
5.956792602539063e-07	6.000000000000006e-08	0.0	1
5.965369873046875e-07	6.000000000000006e-08	0.0	0
5.973947143554688e-07	6.000000000000006e-08	0.0	6
5.9825244140625e-07	6.000000000000006e-08	0.0	1
5.991100463867187e-07	6.000000000000006e-08	0.0	8
5.999676513671876e-07	6.000000000000006e-08	0.0	6
6.008252563476563e-07	6.000000000000006e-08	0.0	4
6.016828002929688e-07	6.000000000000006e-08	0.0	0
6.025401611328125e-07	6.000000000000006e-08	0.0	0
6.033975830078125e-07	6.000000000000006e-08	0.0	0
6.042550048828125e-07	6.000000000000006e-08	0.0	2
6.051123657226563e-07	6.000000000000006e-08	0.0	6
6.059696044921875e-07	6.000000000000006e-08	0.0	0
6.068268432617188e-07	6.000000000000006e-08	0.0	9
6.0768408203125e-07	6.000000000000006e-08	0.0	0
6.085412597656251e-07	6.000000000000006e-08	0.0	0
6.093983764648438e-07	6.000000000000006e-08	0.0	0
6.102554931640626e-07	6.000000000000006e-08	0.0	0
6.111124877929688e-07	6.000000000000006e-08	0.0	0
6.119695434570313e-07	6.000000000000006e-08	0.0	0
6.12826416015625e-07	6.000000000000006e-08	0.0	0
6.136833496093751e-07	6.000000000000006e-08	0.0	12
6.145402221679688e-07	6.000000000000006e-08	0.0	11
6.153970336914063e-07	6.000000000000006e-08	0.0	0
6.162538452148438e-07	6.000000000000006e-08	0.0	2
6.171105346679688e-07	6.000000000000006e-08	0.0	0
6.1796728515625e-07	6.000000000000006e-08	0.0	0
6.188239135742188e-07	6.000000000000006e-08	0.0	1
6.196804809570313e-07	6.000000000000006e-08	0.0	0
6.205370483398438e-07	6.000000000000006e-08	0.0	0
6.213935546875e-07	6.000000000000006e-08	0.0	4
6.222500610351563e-07	6.000000000000006e-08	0.0	3
6.231065063476563e-07	6.000000000000006e-08	0.0	0
6.23962890625e-07	6.000000000000006e-08	0.0	0
6.248191528320313e-07	6.000000000000006e-08	0.0	3
6.256754760742188e-07	6.000000000000006e-08	0.0	7
6.265317993164063e-07	6.000000000000006e-08	0.0	0
6.273878784179688e-07	6.000000000000006e-08	0.0	0
6.28244140625e-07	6.000000000000006e-08	0.0	0
6.291002197265625e-07	6.000000000000006e-08	0.0	0
6.29956298828125e-07	6.000000000000006e-08	0.0	2
6.308123168945313e-07	6.000000000000006e-08	0.0	0
6.316683349609375e-07	6.000000000000006e-08	0.0	0
6.325242919921875e-07	6.000000000000006e-08	0.0	0
6.33380126953125e-07	6.000000000000006e-08	0.0	0
6.342360229492188e-07	6.000000000000006e-08	0.0	0
6.35091796875e-07	6.000000000000006e-08	0.0	0
6.359475708007812e-07	6.000000000000006e-08	0.0	0
6.368033447265626e-07	6.000000000000006e-08	0.0	5
6.376589965820312e-07	6.000000000000006e-08	0.0	2
6.385146484375e-07	6.000000000000006e-08	0.0	2
6.393701782226563e-07	6.000000000000006e-08	0.0	8
6.402257690429688e-07	6.000000000000006e-08	0.0	0
6.410812377929687e-07	6.000000000000006e-08	0.0	10
6.419367065429688e-07	6.000000000000006e-08	0.0	0
6.427921752929688e-07	6.000000000000006e-08	0.0	0
6.436474609375001e-07	6.000000000000006e-08	0.0	7
6.445027465820313e-07	6.000000000000006e-08	0.0	0
6.453580322265626e-07	6.000000000000006e-08	0.0	8
6.462132568359375e-07	6.000000000000006e-08	0.0	9
6.470684204101562e-07	6.000000000000006e-08	0.0	0
6.479236450195313e-07	6.000000000000006e-08	0.0	0
6.487787475585938e-07	6.000000000000006e-08	0.0	0
6.496337280273438e-07	6.000000000000006e-08	0.0	0
6.504887084960938e-07	6.000000000000006e-08	0.0	0
6.513436889648438e-07	6.000000000000006e-08	0.0	11
6.521986083984375e-07	6.000000000000006e-08	0.0	3
6.530534667968751e-07	6.000000000000006e-08	0.0	4
6.539082641601563e-07	6.000000000000006e-08	0.0	0
6.547630615234376e-07	6.000000000000006e-08	0.0	0
6.556177368164063e-07	6.000000000000006e-08	0.0	5
6.564724731445313e-07	6.000000000000006e-08	0.0	5
6.573270874023438e-07	6.000000000000006e-08	0.0	0
6.581817626953125e-07	6.000000000000006e-08	0.0	0
6.590362548828125e-07	6.000000000000006e-08	0.0	12
6.598906860351563e-07	6.000000000000006e-08	0.0	0
6.607451782226563e-07	6.000000000000006e-08	0.0	0
6.61599609375e-07	6.000000000000006e-08	0.0	5
6.624539184570313e-07	6.000000000000006e-08	0.0	3
6.633082885742188e-07	6.000000000000006e-08	0.0	6
6.641625366210938e-07	6.000000000000006e-08	0.0	10
6.650167846679688e-07	6.000000000000006e-08	0.0	0
6.658709106445313e-07	6.000000000000006e-08	0.0	0
6.667250366210938e-07	6.000000000000006e-08	0.0	0
6.675791625976563e-07	6.000000000000006e-08	0.0	0
6.684332275390625e-07	6.000000000000006e-08	0.0	2
6.692872314453126e-07	6.000000000000006e-08	0.0	0
6.7014111328125e-07	6.000000000000006e-08	0.0	0
6.709949951171875e-07	6.000000000000006e-08	0.0	0
6.71848876953125e-07	6.000000000000006e-08	0.0	6
6.727026977539063e-07	6.000000000000006e-08	0.0	5
6.735564575195313e-07	6.000000000000006e-08	0.0	0
6.744102172851562e-07	6.000000000000006e-08	0.0	0
6.752638549804688e-07	6.000000000000006e-08	0.0	5
6.761174926757813e-07	6.000000000000006e-08	0.0	0
6.769710693359375e-07	6.000000000000006e-08	0.0	0
6.778245849609375e-07	6.000000000000006e-08	0.0	10
6.786781005859375e-07	6.000000000000006e-08	0.0	0
6.795314941406251e-07	6.000000000000006e-08	0.0	4
6.803848876953125e-07	6.000000000000006e-08	0.0	0
6.812382202148437e-07	6.000000000000006e-08	0.0	0
6.820914916992188e-07	6.000000000000006e-08	0.0	0
6.829447631835938e-07	6.000000000000006e-08	0.0	0
6.837979736328126e-07	6.000000000000006e-08	0.0	0
6.846511840820313e-07	6.000000000000006e-08	0.0	2
6.855042724609375e-07	6.000000000000006e-08	0.0	3
6.863572387695313e-07	6.000000000000006e-08	0.0	1
6.872103271484376e-07	6.000000000000006e-08	0.0	6
6.880632324218751e-07	6.000000000000006e-08	0.0	6
6.889161987304688e-07	6.000000000000006e-08	0.0	0
6.897691040039063e-07	6.000000000000006e-08	0.0	0
6.90621826171875e-07	6.000000000000006e-08	0.0	4
6.914747314453125e-07	6.000000000000006e-08	0.0	0
6.92327392578125e-07	6.000000000000006e-08	0.0	1
6.931800537109376e-07	6.000000000000006e-08	0.0	7
6.940327148437501e-07	6.000000000000006e-08	0.0	0
6.948853149414063e-07	6.000000000000006e-08	0.0	0
6.957378540039063e-07	6.000000000000006e-08	0.0	0
6.965902709960938e-07	6.000000000000006e-08	0.0	1
6.974427490234376e-07	6.000000000000006e-08	0.0	0
6.98295166015625e-07	6.000000000000006e-08	0.0	5
6.991475219726563e-07	6.000000000000006e-08	0.0	6
6.999998168945313e-07	6.000000000000006e-08	0.0	2
7.008519897460938e-07	6.000000000000006e-08	0.0	0
7.017042846679688e-07	6.000000000000006e-08	0.0	0
7.02556396484375e-07	6.000000000000006e-08	0.0	0
7.034085083007813e-07	6.000000000000006e-08	0.0	1
7.042605590820313e-07	6.000000000000006e-08	0.0	0
7.051126098632813e-07	6.000000000000006e-08	0.0	0
7.05964599609375e-07	6.000000000000006e-08	0.0	0
7.068164672851563e-07	6.000000000000006e-08	0.0	0
7.076683349609375e-07	6.000000000000006e-08	0.0	1
7.085201416015626e-07	6.000000000000006e-08	0.0	3
7.093718872070313e-07	6.000000000000006e-08	0.0	5
7.102236938476563e-07	6.000000000000006e-08	0.0	0
7.110753784179688e-07	6.000000000000006e-08	0.0	6
7.119269409179688e-07	6.000000000000006e-08	0.0	5
7.127785034179688e-07	6.000000000000006e-08	0.0	0
7.136300048828125e-07	6.000000000000006e-08	0.0	3
7.144815673828126e-07	6.000000000000006e-08	0.0	7
7.153329467773438e-07	6.000000000000006e-08	0.0	0
7.161843261718751e-07	6.000000000000006e-08	0.0	10
7.170356445312501e-07	6.000000000000006e-08	0.0	2
7.178869018554688e-07	6.000000000000006e-08	0.0	0
7.187381591796876e-07	6.000000000000006e-08	0.0	0
7.1958935546875e-07	6.000000000000006e-08	0.0	0
7.204404907226563e-07	6.000000000000006e-08	0.0	0
7.212916259765626e-07	6.000000000000006e-08	0.0	0
7.221426391601563e-07	6.000000000000006e-08	0.0	5
7.229935913085938e-07	6.000000000000006e-08	0.0	8
7.238445434570313e-07	6.000000000000006e-08	0.0	8
7.246954345703126e-07	6.000000000000006e-08	0.0	0
7.255463256835938e-07	6.000000000000006e-08	0.0	0
7.263970947265625e-07	6.000000000000006e-08	0.0	7
7.27247802734375e-07	6.000000000000006e-08	0.0	0
7.280985107421876e-07	6.000000000000006e-08	0.0	8
7.289491577148438e-07	6.000000000000006e-08	0.0	0
7.297998046875e-07	6.000000000000006e-08	0.0	0
7.306503295898438e-07	6.000000000000006e-08	0.0	0
7.315008544921876e-07	6.000000000000006e-08	0.0	9
7.323513183593751e-07	6.000000000000006e-08	0.0	0
7.332016601562501e-07	6.000000000000006e-08	0.0	1
7.34052001953125e-07	6.000000000000006e-08	0.0	0
7.349022827148438e-07	6.000000000000006e-08	0.0	9
7.357525634765625e-07	6.000000000000006e-08	0.0	0
7.366027832031251e-07	6.000000000000006e-08	0.0	3
7.374528808593751e-07	6.000000000000006e-08	0.0	0
7.383030395507813e-07	6.000000000000006e-08	0.0	5
7.391530151367188e-07	6.000000000000006e-08	0.0	7
7.400030517578126e-07	6.000000000000006e-08	0.0	0
7.4085302734375e-07	6.000000000000006e-08	0.0	0
7.417029418945313e-07	6.000000000000006e-08	0.0	0
7.425527954101563e-07	6.000000000000006e-08	0.0	0
7.434025268554688e-07	6.000000000000006e-08	0.0	0
7.442523803710938e-07	6.000000000000006e-08	0.0	0
7.4510205078125e-07	6.000000000000006e-08	0.0	1
7.459516601562501e-07	6.000000000000006e-08	0.0	6
7.4680126953125e-07	6.000000000000006e-08	0.0	0
7.476508178710938e-07	6.000000000000006e-08	0.0	9
7.485003662109375e-07	6.000000000000006e-08	0.0	0
7.493497314453126e-07	6.000000000000006e-08	0.0	0
7.501992187500001e-07	6.000000000000006e-08	0.0	0
7.510485229492188e-07	6.000000000000006e-08	0.0	5
7.518978881835938e-07	6.000000000000006e-08	0.0	4
7.527470703125001e-07	6.000000000000006e-08	0.0	4
7.535962524414063e-07	6.000000000000006e-08	0.0	0
7.544454956054688e-07	6.000000000000006e-08	0.0	0
7.552945556640625e-07	6.000000000000006e-08	0.0	10
7.561435546875001e-07	6.000000000000006e-08	0.0	4
7.569925537109375e-07	6.000000000000006e-08	0.0	0
7.578414306640625e-07	6.000000000000006e-08	0.0	11
7.586904296875001e-07	6.000000000000006e-08	0.0	6
7.595392456054688e-07	6.000000000000006e-08	0.0	1
7.603880004882813e-07	6.000000000000006e-08	0.0	0
7.612367553710938e-07	6.000000000000006e-08	0.0	6
7.620855102539063e-07	6.000000000000006e-08	0.0	2
7.6293408203125e-07	6.000000000000006e-08	0.0	1
7.637826538085938e-07	6.000000000000006e-08	0.0	5
7.646312255859375e-07	6.000000000000006e-08	0.0	1
7.654796752929688e-07	6.000000000000006e-08	0.0	2
7.66328125e-07	6.000000000000006e-08	0.0	3
7.671765136718751e-07	6.000000000000006e-08	0.0	3
7.680247802734376e-07	6.000000000000006e-08	0.0	9
7.688731079101563e-07	6.000000000000006e-08	0.0	0
7.697213134765626e-07	6.000000000000006e-08	0.0	0
7.705695190429688e-07	6.000000000000006e-08	0.0	0
7.714176025390625e-07	6.000000000000006e-08	0.0	0
7.722656860351562e-07	6.000000000000006e-08	0.0	0
7.731137084960938e-07	6.000000000000006e-08	0.0	16
7.739616699218751e-07	6.000000000000006e-08	0.0	0
7.748096313476563e-07	6.000000000000006e-08	0.0	9
7.756574096679688e-07	6.000000000000006e-08	0.0	0
7.765052490234376e-07	6.000000000000006e-08	0.0	0
7.7735302734375e-07	6.000000000000006e-08	0.0	0
7.7820068359375e-07	6.000000000000006e-08	0.0	0
7.790484619140626e-07	6.000000000000006e-08	0.0	11
7.798959960937501e-07	6.000000000000006e-08	0.0	9
7.807435913085938e-07	6.000000000000006e-08	0.0	1
7.815910644531251e-07	6.000000000000006e-08	0.0	2
7.824385375976563e-07	6.000000000000006e-08	0.0	0
7.83285888671875e-07	6.000000000000006e-08	0.0	0
7.841332397460938e-07	6.000000000000006e-08	0.0	6
7.849805908203126e-07	6.000000000000006e-08	0.0	4
7.858278198242188e-07	6.000000000000006e-08	0.0	3
7.866749267578125e-07	6.000000000000006e-08	0.0	8
7.875220947265626e-07	6.000000000000006e-08	0.0	0
7.883692016601563e-07	6.000000000000006e-08	0.0	0
7.892162475585938e-07	6.000000000000006e-08	0.0	0
7.900631713867188e-07	6.000000000000006e-08	0.0	0
7.909102172851563e-07	6.000000000000006e-08	0.0	0
7.917570190429688e-07	6.000000000000006e-08	0.0	0
7.926038208007813e-07	6.000000000000006e-08	0.0	0
7.934506225585938e-07	6.000000000000006e-08	0.0	0
7.942972412109376e-07	6.000000000000006e-08	0.0	1
7.9514404296875e-07	6.000000000000006e-08	0.0	0
7.959906005859376e-07	6.000000000000006e-08	0.0	2
7.968370971679688e-07	6.000000000000006e-08	0.0	15
7.976836547851563e-07	6.000000000000006e-08	0.0	13
7.985300903320313e-07	6.000000000000006e-08	0.0	3
7.993765258789063e-07	6.000000000000006e-08	0.0	0
8.002228393554688e-07	6.000000000000006e-08	0.0	0
8.010692138671875e-07	6.000000000000006e-08	0.0	0
8.019153442382813e-07	6.000000000000006e-08	0.0	2
8.027615966796876e-07	6.000000000000006e-08	0.0	0
8.036076660156251e-07	6.000000000000006e-08	0.0	3
8.044537353515626e-07	6.000000000000006e-08	0.0	3
8.052998657226563e-07	6.000000000000006e-08	0.0	7
8.06145751953125e-07	6.000000000000006e-08	0.0	0
8.069916992187501e-07	6.000000000000006e-08	0.0	0
8.078375854492188e-07	6.000000000000006e-08	0.0	0
8.086834106445313e-07	6.000000000000006e-08	0.0	0
8.095291748046875e-07	6.000000000000006e-08	0.0	0
8.103748168945313e-07	6.000000000000006e-08	0.0	3
8.112205200195313e-07	6.000000000000006e-08	0.0	0
8.120661010742188e-07	6.000000000000006e-08	0.0	0
8.1291162109375e-07	6.000000000000006e-08	0.0	1
8.137571411132813e-07	6.000000000000006e-08	0.0	1
8.146024780273438e-07	6.000000000000006e-08	0.0	1
8.154479370117188e-07	6.000000000000006e-08	0.0	0
8.162932739257813e-07	6.000000000000006e-08	0.0	0
8.171385498046876e-07	6.000000000000006e-08	0.0	0
8.179837646484375e-07	6.000000000000006e-08	0.0	0
8.188289184570313e-07	6.000000000000006e-08	0.0	3
8.19674072265625e-07	6.000000000000006e-08	0.0	2
8.205190429687501e-07	6.000000000000006e-08	0.0	19
8.213641357421875e-07	6.000000000000006e-08	0.0	0
8.222090454101563e-07	6.000000000000006e-08	0.0	0
8.230539550781251e-07	6.000000000000006e-08	0.0	0
8.238988037109376e-07	6.000000000000006e-08	0.0	0
8.247436523437501e-07	6.000000000000006e-08	0.0	0
8.2558837890625e-07	6.000000000000006e-08	0.0	0
8.264329833984376e-07	6.000000000000006e-08	0.0	0
8.272776489257813e-07	6.000000000000006e-08	0.0	0
8.281221923828125e-07	6.000000000000006e-08	0.0	4
8.289667358398438e-07	6.000000000000006e-08	0.0	0
8.298112182617188e-07	6.000000000000006e-08	0.0	0
8.30655517578125e-07	6.000000000000006e-08	0.0	5
8.314999389648438e-07	6.000000000000006e-08	0.0	4
8.323441772460938e-07	6.000000000000006e-08	0.0	1
8.331884765625e-07	6.000000000000006e-08	0.0	0
8.340326538085938e-07	6.000000000000006e-08	0.0	0
8.348768310546876e-07	6.000000000000006e-08	0.0	0
8.357208862304688e-07	6.000000000000006e-08	0.0	2
8.365648803710938e-07	6.000000000000006e-08	0.0	0
8.374088745117188e-07	6.000000000000006e-08	0.0	0
8.382527465820313e-07	6.000000000000006e-08	0.0	4
8.390966186523438e-07	6.000000000000006e-08	0.0	0
8.399404296875e-07	6.000000000000006e-08	0.0	0
8.407841186523439e-07	6.000000000000006e-08	0.0	13
8.416279296875e-07	6.000000000000006e-08	0.0	11
8.424714965820313e-07	6.000000000000006e-08	0.0	4
8.433150634765626e-07	6.000000000000006e-08	0.0	0
8.441586303710938e-07	6.000000000000006e-08	0.0	9
8.450020751953125e-07	6.000000000000006e-08	0.0	0
8.458455200195313e-07	6.000000000000006e-08	0.0	0
8.466888427734376e-07	6.000000000000006e-08	0.0	3
8.475322265625e-07	6.000000000000006e-08	0.0	0
8.483753662109376e-07	6.000000000000006e-08	0.0	10
8.492186279296876e-07	6.000000000000006e-08	0.0	6
8.500617065429688e-07	6.000000000000006e-08	0.0	0
8.5090478515625e-07	6.000000000000006e-08	0.0	1
8.517478637695314e-07	6.000000000000006e-08	0.0	8
8.525908203125e-07	6.000000000000006e-08	0.0	5
8.534337158203125e-07	6.000000000000006e-08	0.0	6
8.542766113281251e-07	6.000000000000006e-08	0.0	9
8.551194458007813e-07	6.000000000000006e-08	0.0	9
8.559621582031251e-07	6.000000000000006e-08	0.0	0
8.568048095703125e-07	6.000000000000006e-08	0.0	0
8.576474609375e-07	6.000000000000006e-08	0.0	0
8.584900512695313e-07	6.000000000000006e-08	0.0	0
8.593325805664063e-07	6.000000000000006e-08	0.0	0
8.60175048828125e-07	6.000000000000006e-08	0.0	0
8.610174560546875e-07	6.000000000000006e-08	0.0	0
8.6185986328125e-07	6.000000000000006e-08	0.0	0
8.627020874023438e-07	6.000000000000006e-08	0.0	0
8.635443725585938e-07	6.000000000000006e-08	0.0	5
8.643865356445313e-07	6.000000000000006e-08	0.0	5
8.652286987304688e-07	6.000000000000006e-08	0.0	10
8.660707397460938e-07	6.000000000000006e-08	0.0	0
8.669127197265625e-07	6.000000000000006e-08	0.0	0
8.677547607421875e-07	6.000000000000006e-08	0.0	0
8.685965576171875e-07	6.000000000000006e-08	0.0	0
8.694384155273438e-07	6.000000000000006e-08	0.0	5
8.702802124023438e-07	6.000000000000006e-08	0.0	2
8.711220092773438e-07	6.000000000000006e-08	0.0	15
8.719636840820313e-07	6.000000000000006e-08	0.0	1
8.728052978515625e-07	6.000000000000006e-08	0.0	0
8.736469116210938e-07	6.000000000000006e-08	0.0	4
8.744883422851563e-07	6.000000000000006e-08	0.0	16
8.75329833984375e-07	6.000000000000006e-08	0.0	12
[truncated: 127,025 more rows]
