# Supplementary material for: Ultrafast phonon-mediated dephasing of color centers in hexagonal boron nitride probed by electron beams
Source: Nat Commun. 2025 Mar 8;16:2326. doi: 10.1038/s41467-025-57584-1 (PMC11890617; doi:10.1038/s41467-025-57584-1)
Supplement: Supplementary file 3 — Source Data [file 41467_2025_57584_MOESM3_ESM.zip › Figure 3/Fig1d.xls]

## Sheet: Tabelle1
0	1.05067e+06
13.6447	974078
27.2894	983097
40.9341	898371
54.5788	940613
68.2235	898371
81.8681	821714
95.5128	865209
109.158	774389
122.802	822716
136.447	704079
150.092	721531
163.736	752062
177.381	793479
191.026	620333
204.67	661043
218.315	632397
231.96	644828
245.604	628208
259.249	634777
272.894	703415
