# Supplementary material for: Ultrafast phonon-mediated dephasing of color centers in hexagonal boron nitride probed by electron beams
Source: Nat Commun. 2025 Mar 8;16:2326. doi: 10.1038/s41467-025-57584-1 (PMC11890617; doi:10.1038/s41467-025-57584-1)
Supplement: Supplementary file 3 — Source Data [file 41467_2025_57584_MOESM3_ESM.zip › Figure 3/kSpace_Tau_204fs.CSV]

NaN	-90	-89.2070484581498	-88.8105726872247	-88.4140969162996	-88.0176211453744	-87.6211453744493	-87.2246696035242	-86.8281938325991	-86.431718061674	-86.0352422907489	-85.6387665198238	-85.2422907488987	-84.8458149779736	-84.4493392070485	-84.0528634361233	-83.6563876651982	-83.2599118942731	-82.863436123348	-82.4669603524229	-82.0704845814978	-81.6740088105727	-81.2775330396476	-80.8810572687225	-80.4845814977974	-80.0881057268722	-79.6916299559471	-79.295154185022	-78.8986784140969	-78.5022026431718	-78.1057268722467	-77.7092511013216	-77.3127753303965	-76.9162995594714	-76.5198237885463	-76.1233480176211	-75.726872246696	-75.3303964757709	-74.9339207048458	-74.5374449339207	-74.1409691629956	-73.7444933920705	-73.3480176211454	-72.9515418502203	-72.5550660792952	-72.15859030837	-71.7621145374449	-71.3656387665198	-70.9691629955947	-70.5726872246696
1.283244766	0	0	0	0	0	0	0	0	0	0.22	0.19	0.16	0.14	0.1	0.07	0.04	0.01	0.02	0.02	0.01	0.01	0.02	0.03	0.03	0.03	0.01	0	0.01	0.02	0.03	0.03	0.02	0.02	0.02	0.01	0.01	0.01	0.01	0.02	0.02	0.02	0.03	0.02	0	0.03	0.05	0.07	0.09	0.11
1.285244766	0	0	0	0	0	0	0	0	0	0.38	0.33	0.27	0.21	0.14	0.08	0.02	0.05	0.06	0.04	0.01	0.02	0.05	0.08	0.08	0.06	0.05	0.03	0.01	0	0.01	0.04	0.07	0.1	0.12	0.15	0.17	0.17	0.18	0.18	0.19	0.19	0.18	0.16	0.13	0.1	0.06	0.04	0.01	0
1.287287345	0	0	0	0	0	0	0	0	0	0.25	0.23	0.21	0.2	0.2	0.2	0.2	0.2	0.19	0.16	0.13	0.11	0.08	0.05	0.05	0.07	0.08	0.09	0.11	0.12	0.14	0.16	0.18	0.2	0.22	0.23	0.22	0.18	0.13	0.09	0.05	0.01	0.02	0.02	0	0.01	0.02	0.04	0.05	0.04
1.289329925	0	0	0	0	0	0	0	0	0	0.48	0.44	0.4	0.36	0.31	0.26	0.21	0.17	0.15	0.15	0.15	0.16	0.16	0.17	0.17	0.17	0.17	0.17	0.17	0.17	0.18	0.19	0.21	0.22	0.23	0.25	0.22	0.17	0.12	0.06	0.01	0.04	0.06	0.05	0.02	0.01	0.04	0.07	0.09	0.1
1.291372504	0	0	0	0	0	0	0	0	0	0.41	0.42	0.41	0.37	0.32	0.27	0.22	0.17	0.15	0.15	0.17	0.18	0.19	0.2	0.18	0.15	0.12	0.1	0.07	0.04	0.04	0.06	0.08	0.09	0.11	0.12	0.12	0.1	0.08	0.06	0.04	0.02	0.02	0.02	0.03	0.04	0.05	0.06	0.07	0.07
1.293415083	0	0	0	0	0	0	0	0	0	0.4	0.3	0.2	0.15	0.12	0.09	0.05	0.02	0.01	0.02	0.04	0.05	0.06	0.08	0.07	0.05	0.04	0.02	0.01	0.01	0	0.04	0.07	0.1	0.13	0.16	0.16	0.15	0.13	0.11	0.1	0.08	0.07	0.07	0.08	0.09	0.09	0.1	0.11	0.11
1.295457662	0	0	0	0	0	0	0	0	0	0.45	0.44	0.41	0.32	0.22	0.12	0.02	0.08	0.1	0.07	0.02	0.03	0.07	0.11	0.14	0.16	0.17	0.19	0.2	0.21	0.22	0.22	0.23	0.23	0.24	0.24	0.23	0.2	0.16	0.13	0.1	0.07	0.06	0.06	0.08	0.09	0.1	0.11	0.12	0.12
1.297500242	0	0	0	0	0	0	0	0	0	0.31	0.3	0.28	0.25	0.21	0.18	0.14	0.11	0.09	0.09	0.09	0.09	0.09	0.09	0.09	0.08	0.08	0.07	0.07	0.07	0.06	0.05	0.05	0.04	0.04	0.03	0.02	0.01	0.01	0	0.01	0.02	0.02	0.01	0	0.01	0.02	0.03	0.04	0.06
1.299542821	0	0	0	0	0	0	0	0	0	0.38	0.43	0.45	0.42	0.37	0.33	0.28	0.24	0.21	0.2	0.2	0.19	0.19	0.18	0.18	0.16	0.15	0.14	0.13	0.12	0.13	0.15	0.17	0.19	0.2	0.22	0.21	0.17	0.12	0.08	0.04	0	0.02	0.03	0.02	0.01	0	0	0.01	0.02
1.3015854	0	0	0	0	0	0	0	0	0	0.15	0.12	0.09	0.08	0.07	0.06	0.06	0.05	0.04	0.02	0	0.02	0.03	0.05	0.03	0	0.04	0.08	0.11	0.14	0.14	0.11	0.07	0.04	0.01	0.02	0.02	0	0.03	0.05	0.08	0.1	0.11	0.09	0.07	0.04	0.02	0.01	0.03	0.04
1.303627979	0	0	0	0	0	0	0	0	0	0.13	0.06	0.01	0.01	0.01	0.03	0.04	0.06	0.06	0.06	0.06	0.06	0.05	0.05	0.06	0.08	0.1	0.12	0.14	0.16	0.16	0.14	0.13	0.11	0.09	0.08	0.08	0.08	0.09	0.1	0.11	0.12	0.11	0.1	0.08	0.06	0.04	0.02	0	0
1.305670559	0	0	0	0	0	0	0	0	0	0.31	0.22	0.14	0.09	0.05	0.01	0.03	0.06	0.06	0.03	0.01	0.05	0.08	0.12	0.12	0.11	0.1	0.08	0.07	0.06	0.05	0.05	0.04	0.04	0.03	0.03	0.03	0.03	0.04	0.04	0.05	0.05	0.06	0.08	0.1	0.12	0.14	0.16	0.17	0.18
1.307713138	0	0	0	0	0	0	0	0	0	0.4	0.33	0.28	0.27	0.26	0.26	0.26	0.26	0.24	0.19	0.14	0.09	0.05	0	0.01	0	0.01	0.02	0.02	0.03	0.03	0.03	0.02	0.02	0.02	0.01	0.01	0.01	0.01	0.01	0.01	0.01	0.01	0.01	0.01	0.01	0.01	0.01	0.01	0.02
1.309755717	0	0	0	0	0	0	0	0	0	0.33	0.29	0.24	0.19	0.14	0.1	0.05	0	0.02	0.02	0.02	0.01	0.01	0.01	0	0.02	0.03	0.05	0.06	0.07	0.08	0.09	0.1	0.1	0.11	0.12	0.12	0.11	0.11	0.11	0.11	0.1	0.09	0.07	0.05	0.02	0	0.02	0.04	0.04
1.311798296	0	0	0	0	0	0	0	0	0	0.44	0.45	0.45	0.37	0.29	0.2	0.12	0.04	0	0.01	0.02	0.04	0.05	0.07	0.06	0.04	0.01	0.01	0.03	0.05	0.05	0.05	0.04	0.03	0.02	0.02	0.01	0.01	0.01	0.01	0.01	0.01	0	0.02	0.04	0.06	0.08	0.1	0.12	0.12
1.313840876	0	0	0	0	0	0	0	0	0	0.23	0.17	0.12	0.11	0.1	0.1	0.09	0.09	0.08	0.07	0.06	0.05	0.05	0.04	0.05	0.08	0.1	0.13	0.15	0.17	0.18	0.18	0.19	0.19	0.19	0.19	0.17	0.13	0.09	0.04	0.01	0.03	0.06	0.08	0.09	0.1	0.12	0.13	0.13	0.11
1.315883455	0	0	0	0	0	0	0	0	0	0.27	0.24	0.21	0.19	0.16	0.14	0.12	0.1	0.09	0.1	0.11	0.13	0.14	0.15	0.13	0.11	0.08	0.05	0.03	0	0.01	0.02	0.02	0.03	0.04	0.04	0.04	0.02	0	0.02	0.03	0.05	0.06	0.07	0.08	0.09	0.1	0.11	0.11	0.12
1.317926034	0	0	0	0	0	0	0	0	0	0.26	0.24	0.22	0.17	0.11	0.05	0.01	0.06	0.07	0.03	0.01	0.06	0.1	0.14	0.16	0.17	0.17	0.17	0.18	0.18	0.18	0.19	0.19	0.19	0.19	0.19	0.19	0.19	0.18	0.18	0.18	0.17	0.16	0.15	0.14	0.13	0.12	0.11	0.1	0.1
1.319968613	0	0	0	0	0	0	0	0	0	0.27	0.2	0.14	0.14	0.15	0.16	0.18	0.19	0.18	0.14	0.1	0.07	0.03	0	0.01	0	0.01	0.02	0.04	0.05	0.06	0.08	0.1	0.11	0.13	0.14	0.14	0.13	0.12	0.1	0.09	0.08	0.07	0.08	0.09	0.1	0.11	0.12	0.13	0.13
1.322011192	0	0	0	0	0	0	0	0	0	0.46	0.45	0.44	0.39	0.33	0.27	0.21	0.16	0.12	0.09	0.07	0.05	0.03	0.01	0.03	0.07	0.12	0.16	0.21	0.25	0.24	0.2	0.16	0.12	0.08	0.04	0.03	0.03	0.04	0.04	0.04	0.05	0.05	0.06	0.06	0.07	0.07	0.08	0.08	0.08
1.324053772	0	0	0	0	0	0	0	0	0	0.46	0.49	0.51	0.46	0.4	0.34	0.28	0.22	0.18	0.16	0.15	0.13	0.12	0.11	0.12	0.15	0.18	0.21	0.23	0.26	0.24	0.2	0.16	0.12	0.08	0.04	0.01	0.01	0.02	0.04	0.05	0.07	0.07	0.04	0.01	0.03	0.06	0.09	0.12	0.14
1.326096351	0	0	0	0	0	0	0	0	0	0.19	0.19	0.2	0.18	0.15	0.13	0.11	0.09	0.06	0.04	0.01	0.01	0.04	0.06	0.06	0.04	0.02	0	0.02	0.04	0.05	0.06	0.06	0.07	0.07	0.08	0.08	0.08	0.08	0.08	0.08	0.09	0.09	0.09	0.09	0.1	0.1	0.1	0.1	0.08
1.32813893	0	0	0	0	0	0	0	0	0	0.37	0.35	0.33	0.27	0.21	0.14	0.08	0.02	0.01	0	0.01	0.02	0.03	0.05	0.05	0.04	0.04	0.03	0.03	0.02	0.02	0.01	0	0	0.01	0.01	0.01	0.05	0.09	0.14	0.18	0.22	0.23	0.19	0.14	0.1	0.05	0	0.04	0.05
1.330181509	0	0	0	0	0	0	0	0	0	0.28	0.27	0.27	0.24	0.21	0.18	0.15	0.12	0.11	0.12	0.13	0.14	0.15	0.16	0.15	0.12	0.1	0.07	0.04	0.02	0.03	0.07	0.1	0.13	0.17	0.2	0.19	0.16	0.12	0.08	0.04	0.01	0.01	0.01	0	0.01	0.02	0.04	0.05	0.05
1.332224089	0	0	0	0	0	0	0	0	0	0.34	0.35	0.35	0.32	0.28	0.25	0.21	0.18	0.16	0.17	0.17	0.18	0.18	0.19	0.17	0.14	0.1	0.07	0.04	0.01	0.02	0.05	0.07	0.1	0.13	0.16	0.16	0.14	0.12	0.11	0.09	0.07	0.06	0.07	0.09	0.1	0.12	0.13	0.15	0.15
1.334266668	0	0	0	0	0	0	0	0	0	0.25	0.23	0.22	0.22	0.21	0.21	0.21	0.2	0.19	0.18	0.17	0.16	0.15	0.14	0.11	0.08	0.04	0.01	0.02	0.05	0.04	0.01	0.05	0.09	0.13	0.17	0.18	0.17	0.15	0.13	0.12	0.1	0.1	0.11	0.13	0.15	0.17	0.18	0.2	0.19
1.336309247	0	0	0	0	0	0	0	0	0	0.23	0.19	0.16	0.19	0.23	0.27	0.3	0.34	0.33	0.27	0.21	0.15	0.09	0.03	0.03	0.05	0.08	0.1	0.13	0.16	0.18	0.2	0.21	0.23	0.25	0.27	0.26	0.22	0.19	0.16	0.12	0.09	0.07	0.05	0.04	0.03	0.02	0.01	0	0
1.338351826	0	0	0	0	0	0	0	0	0	0.47	0.45	0.42	0.36	0.3	0.24	0.18	0.12	0.08	0.06	0.04	0.03	0.01	0	0.02	0.03	0.05	0.06	0.07	0.09	0.07	0.05	0.03	0	0.02	0.04	0.05	0.04	0.04	0.03	0.03	0.02	0.02	0.01	0.01	0	0.01	0.01	0.02	0.02
1.340394406	0	0	0	0	0	0	0	0	0	0.43	0.44	0.44	0.39	0.34	0.29	0.23	0.18	0.12	0.05	0.03	0.1	0.17	0.24	0.21	0.13	0.05	0.03	0.11	0.18	0.21	0.21	0.2	0.2	0.2	0.19	0.17	0.13	0.09	0.05	0.01	0.03	0.05	0.05	0.04	0.03	0.02	0.01	0.01	0
1.342436985	0	0	0	0	0	0	0	0	0	0.23	0.17	0.14	0.13	0.12	0.11	0.1	0.08	0.06	0.03	0.01	0.02	0.04	0.05	0.03	0.01	0.02	0.04	0.06	0.08	0.08	0.08	0.07	0.07	0.07	0.05	0.02	0.02	0.06	0.1	0.14	0.16	0.13	0.06	0.01	0.08	0.14	0.2	0.23	0.21
1.344479564	0	0	0	0	0	0	0	0	0	0.27	0.19	0.15	0.15	0.14	0.14	0.14	0.13	0.1	0.07	0.04	0.01	0.02	0.05	0.07	0.1	0.12	0.14	0.16	0.15	0.12	0.08	0.04	0	0.04	0.07	0.09	0.11	0.13	0.15	0.16	0.17	0.16	0.13	0.1	0.07	0.04	0.01	0.01	0.02
1.346522143	0	0	0	0	0	0	0	0	0	0.54	0.53	0.46	0.35	0.24	0.13	0.02	0.06	0.08	0.07	0.07	0.06	0.06	0.05	0.04	0.02	0.01	0	0.02	0.04	0.07	0.11	0.15	0.18	0.22	0.24	0.24	0.23	0.21	0.2	0.19	0.18	0.16	0.14	0.12	0.09	0.07	0.05	0.04	0.05
1.348564723	0	0	0	0	0	0	0	0	0	0.3	0.26	0.22	0.19	0.16	0.12	0.09	0.07	0.07	0.08	0.08	0.09	0.1	0.13	0.2	0.28	0.36	0.43	0.5	0.52	0.47	0.41	0.34	0.28	0.22	0.18	0.16	0.15	0.13	0.12	0.11	0.1	0.11	0.14	0.16	0.18	0.2	0.22	0.23	0.21
1.350607302	0	0	0	0	0	0	0	0	0	0.21	0.11	0.06	0.04	0.02	0	0.01	0.02	0.01	0.01	0.03	0.05	0.07	0.08	0.09	0.1	0.11	0.11	0.12	0.12	0.11	0.1	0.09	0.08	0.07	0.06	0.04	0.02	0	0.02	0.04	0.05	0.03	0	0.02	0.05	0.08	0.11	0.11	0.09
1.352649881	0	0	0	0	0	0	0	0	0	0.49	0.51	0.45	0.36	0.26	0.17	0.08	0	0.01	0.01	0.01	0.01	0.01	0	0.04	0.09	0.14	0.18	0.23	0.24	0.22	0.19	0.16	0.13	0.11	0.09	0.09	0.09	0.09	0.09	0.09	0.09	0.09	0.1	0.11	0.11	0.12	0.12	0.13	0.15
1.35469246	0	0	0	0	0	0	0	0	0	0.53	0.54	0.51	0.45	0.38	0.32	0.26	0.2	0.18	0.16	0.15	0.14	0.12	0.1	0.08	0.06	0.04	0.02	0.01	0.01	0.03	0.05	0.08	0.1	0.12	0.13	0.13	0.11	0.09	0.08	0.06	0.06	0.08	0.11	0.15	0.18	0.21	0.24	0.24	0.21
1.356735039	0	0	0	0	0	0	0	0	0	0.45	0.4	0.35	0.3	0.26	0.21	0.16	0.13	0.12	0.13	0.14	0.14	0.15	0.16	0.19	0.22	0.24	0.27	0.29	0.29	0.25	0.2	0.16	0.11	0.07	0.02	0.02	0.05	0.09	0.13	0.16	0.18	0.18	0.16	0.13	0.11	0.09	0.07	0.04	0
1.358777619	0	0	0	0	0	0	0	0	0	0.19	0.16	0.17	0.2	0.23	0.26	0.29	0.3	0.26	0.19	0.13	0.07	0.01	0.02	0.02	0	0.01	0.02	0.03	0.03	0.02	0	0.02	0.04	0.05	0.05	0.03	0	0.03	0.06	0.09	0.12	0.12	0.11	0.1	0.1	0.09	0.08	0.08	0.09
1.360820198	0	0	0	0	0	0	0	0	0	0.6	0.62	0.56	0.46	0.36	0.26	0.17	0.09	0.1	0.13	0.15	0.18	0.21	0.2	0.15	0.08	0.02	0.05	0.11	0.13	0.11	0.08	0.04	0.01	0.02	0.04	0.05	0.06	0.06	0.07	0.08	0.07	0.04	0.01	0.06	0.11	0.16	0.2	0.21	0.18
1.362862777	0	0	0	0	0	0	0	0	0	0.13	0.09	0.06	0.02	0.01	0.04	0.08	0.1	0.13	0.15	0.17	0.2	0.22	0.21	0.17	0.13	0.08	0.04	0.01	0.03	0.03	0.02	0.01	0	0.01	0.01	0.03	0.07	0.11	0.16	0.2	0.23	0.23	0.23	0.22	0.21	0.2	0.19	0.18	0.16
1.364905356	0	0	0	0	0	0	0	0	0	0.28	0.23	0.19	0.15	0.1	0.06	0.02	0	0.06	0.15	0.23	0.31	0.39	0.41	0.36	0.3	0.23	0.17	0.11	0.07	0.06	0.06	0.06	0.06	0.06	0.05	0.05	0.04	0.04	0.03	0.03	0.03	0.05	0.09	0.12	0.16	0.19	0.22	0.23	0.2
1.366947936	0	0	0	0	0	0	0	0	0	0.36	0.32	0.26	0.2	0.14	0.09	0.03	0.02	0.04	0.05	0.06	0.07	0.08	0.1	0.12	0.15	0.17	0.19	0.22	0.2	0.15	0.09	0.03	0.02	0.08	0.11	0.12	0.11	0.1	0.09	0.08	0.06	0.04	0.01	0.02	0.06	0.09	0.11	0.11	0.06
1.368990515	0	0	0	0	0	0	0	0	0	0.53	0.58	0.54	0.45	0.35	0.26	0.17	0.09	0.07	0.06	0.06	0.05	0.05	0.03	0	0.03	0.07	0.1	0.13	0.14	0.13	0.11	0.1	0.08	0.07	0.05	0.04	0.03	0.02	0	0.01	0.02	0.04	0.06	0.09	0.11	0.14	0.16	0.16	0.15
1.371033094	0	0	0	0	0	0	0	0	0	0.57	0.54	0.5	0.43	0.36	0.3	0.23	0.17	0.17	0.21	0.25	0.29	0.33	0.36	0.35	0.34	0.32	0.3	0.28	0.25	0.2	0.13	0.07	0.01	0.05	0.09	0.08	0.02	0.03	0.09	0.14	0.19	0.18	0.12	0.06	0	0.06	0.12	0.15	0.12
1.373075673	0	0	0	0	0	0	0	0	0	0.38	0.27	0.17	0.1	0.04	0.02	0.08	0.14	0.15	0.12	0.1	0.08	0.06	0.05	0.06	0.09	0.12	0.14	0.17	0.17	0.13	0.07	0.01	0.05	0.11	0.16	0.18	0.18	0.19	0.19	0.19	0.19	0.19	0.18	0.16	0.15	0.14	0.13	0.12	0.11
1.375118253	0	0	0	0	0	0	0	0	0	0.37	0.26	0.17	0.12	0.08	0.04	0.01	0.03	0.02	0.01	0.04	0.07	0.1	0.13	0.14	0.14	0.14	0.14	0.15	0.15	0.14	0.14	0.13	0.12	0.12	0.11	0.11	0.11	0.1	0.1	0.1	0.1	0.1	0.12	0.13	0.15	0.16	0.17	0.18	0.18
1.377160832	0	0	0	0	0	0	0	0	0	0.37	0.33	0.31	0.3	0.3	0.3	0.3	0.3	0.28	0.25	0.23	0.2	0.17	0.14	0.11	0.08	0.04	0.01	0.02	0.04	0.02	0.02	0.06	0.09	0.13	0.16	0.18	0.19	0.2	0.21	0.23	0.24	0.24	0.22	0.21	0.2	0.19	0.17	0.16	0.16
1.379203411	0	0	0	0	0	0	0	0	0	0.45	0.39	0.33	0.24	0.15	0.07	0.02	0.1	0.08	0.02	0.05	0.11	0.17	0.22	0.2	0.15	0.1	0.06	0.01	0.02	0.03	0.03	0.03	0.02	0.02	0.01	0.03	0.09	0.14	0.19	0.24	0.29	0.28	0.22	0.15	0.09	0.02	0.04	0.08	0.08
1.38124599	0	0	0	0	0	0	0	0	0	0.46	0.47	0.45	0.37	0.28	0.19	0.1	0.02	0.01	0.02	0.02	0.02	0.02	0.03	0.04	0.05	0.06	0.07	0.08	0.09	0.07	0.06	0.04	0.02	0.01	0.01	0.02	0.03	0.04	0.05	0.05	0.06	0.08	0.1	0.12	0.14	0.17	0.19	0.19	0.16
1.383288569	0	0	0	0	0	0	0	0	0	0.46	0.42	0.36	0.29	0.2	0.12	0.05	0.03	0.07	0.09	0.1	0.12	0.14	0.15	0.15	0.13	0.12	0.11	0.1	0.09	0.07	0.05	0.02	0	0.02	0.03	0.02	0.01	0.04	0.06	0.09	0.11	0.12	0.12	0.12	0.12	0.12	0.12	0.12	0.09
1.385331149	0	0	0	0	0	0	0	0	0	0.38	0.37	0.34	0.27	0.19	0.11	0.04	0.04	0.07	0.09	0.1	0.11	0.12	0.13	0.1	0.06	0.03	0.01	0.05	0.07	0.07	0.05	0.04	0.02	0	0	0.01	0.04	0.07	0.09	0.12	0.14	0.15	0.15	0.14	0.14	0.13	0.13	0.12	0.12
1.387373728	0	0	0	0	0	0	0	0	0	0.25	0.16	0.11	0.14	0.18	0.22	0.27	0.3	0.29	0.25	0.21	0.17	0.13	0.1	0.06	0.03	0	0.04	0.07	0.09	0.08	0.06	0.04	0.02	0	0.02	0.02	0.02	0.01	0.01	0.01	0	0.02	0.05	0.07	0.1	0.13	0.15	0.17	0.16
1.389416307	0	0	0	0	0	0	0	0	0	0.53	0.48	0.43	0.35	0.26	0.18	0.1	0.02	0.01	0.02	0.02	0.03	0.03	0.03	0.01	0.02	0.05	0.08	0.11	0.13	0.11	0.08	0.05	0.01	0.02	0.04	0.06	0.07	0.07	0.08	0.09	0.1	0.09	0.07	0.06	0.04	0.02	0.01	0.01	0.02
1.391458886	0	0	0	0	0	0	0	0	0	0.44	0.42	0.38	0.31	0.23	0.15	0.08	0.01	0.02	0.07	0.13	0.18	0.24	0.27	0.25	0.2	0.15	0.1	0.05	0.01	0.02	0.05	0.07	0.1	0.12	0.13	0.09	0.02	0.05	0.11	0.18	0.24	0.25	0.21	0.17	0.13	0.1	0.06	0.03	0.03
1.393501466	0	0	0	0	0	0	0	0	0	0.38	0.32	0.27	0.23	0.19	0.16	0.12	0.09	0.06	0.04	0.02	0	0.02	0.03	0.01	0.02	0.06	0.09	0.13	0.15	0.15	0.14	0.13	0.12	0.12	0.11	0.12	0.13	0.14	0.16	0.17	0.18	0.19	0.19	0.19	0.19	0.19	0.19	0.18	0.17
1.395544045	0	0	0	0	0	0	0	0	0	0.36	0.32	0.29	0.27	0.25	0.23	0.22	0.2	0.17	0.13	0.09	0.06	0.02	0	0.02	0.06	0.1	0.14	0.18	0.21	0.21	0.19	0.18	0.17	0.15	0.14	0.14	0.15	0.16	0.16	0.17	0.18	0.17	0.16	0.14	0.13	0.11	0.1	0.09	0.08
1.397586624	0	0	0	0	0	0	0	0	0	0.42	0.33	0.26	0.21	0.17	0.13	0.08	0.05	0.01	0.01	0.04	0.07	0.09	0.11	0.1	0.07	0.05	0.03	0	0.02	0.04	0.05	0.07	0.09	0.1	0.11	0.1	0.08	0.06	0.04	0.02	0.01	0.01	0.02	0.04	0.06	0.07	0.09	0.09	0.08
1.399629203	0	0	0	0	0	0	0	0	0	0.21	0.15	0.11	0.08	0.04	0.01	0.03	0.05	0.06	0.06	0.07	0.07	0.07	0.06	0.03	0.01	0.04	0.07	0.1	0.12	0.13	0.15	0.16	0.17	0.19	0.18	0.16	0.13	0.11	0.09	0.07	0.05	0.03	0	0.02	0.04	0.06	0.07	0.05	0.02
1.401671783	0	0	0	0	0	0	0	0	0	0.31	0.29	0.26	0.23	0.2	0.17	0.15	0.11	0.06	0.01	0.04	0.08	0.13	0.14	0.13	0.12	0.11	0.09	0.08	0.03	0.05	0.12	0.2	0.27	0.34	0.33	0.27	0.21	0.14	0.08	0.02	0	0	0.02	0.04	0.06	0.07	0.09	0.1	0.12
1.403714362	0	0	0	0	0	0	0	0	0	0.28	0.14	0.18	0.26	0.35	0.43	0.51	0.53	0.45	0.36	0.26	0.17	0.08	0.04	0.03	0.03	0.03	0.02	0.02	0.03	0.05	0.06	0.08	0.09	0.11	0.12	0.12	0.12	0.12	0.12	0.13	0.13	0.15	0.16	0.17	0.19	0.2	0.21	0.2	0.19
1.405756941	0	0	0	0	0	0	0	0	0	0.43	0.47	0.46	0.44	0.42	0.4	0.38	0.33	0.26	0.17	0.09	0.01	0.07	0.09	0.08	0.06	0.04	0.03	0.01	0.02	0.05	0.08	0.1	0.13	0.15	0.15	0.13	0.1	0.08	0.05	0.03	0	0.05	0.11	0.16	0.21	0.26	0.3	0.3	0.28
1.40779952	0	0	0	0	0	0	0	0	0	0.76	0.82	0.73	0.6	0.48	0.36	0.24	0.16	0.13	0.11	0.1	0.08	0.07	0.08	0.11	0.14	0.17	0.2	0.23	0.23	0.2	0.17	0.14	0.12	0.09	0.08	0.07	0.07	0.06	0.06	0.05	0.06	0.08	0.11	0.13	0.15	0.18	0.2	0.21	0.21
1.4098421	0	0	0	0	0	0	0	0	0	0.52	0.42	0.42	0.44	0.47	0.49	0.51	0.5	0.43	0.35	0.28	0.21	0.14	0.11	0.12	0.13	0.14	0.14	0.15	0.12	0.06	0	0.05	0.11	0.16	0.14	0.08	0.01	0.06	0.12	0.19	0.22	0.22	0.21	0.2	0.19	0.18	0.16	0.15	0.13
1.411884679	0	0	0	0	0	0	0	0	0	0.15	0.03	0.01	0.04	0.06	0.08	0.11	0.12	0.13	0.13	0.13	0.13	0.14	0.13	0.13	0.12	0.12	0.11	0.11	0.07	0.01	0.05	0.1	0.16	0.21	0.2	0.14	0.08	0.03	0.03	0.08	0.1	0.08	0.04	0.01	0.02	0.06	0.08	0.1	0.1
1.413927258	0	0	0	0	0	0	0	0	0	0.14	0.13	0.11	0.08	0.06	0.03	0.01	0.01	0.05	0.11	0.16	0.2	0.25	0.26	0.23	0.2	0.17	0.14	0.12	0.07	0.01	0.04	0.1	0.15	0.2	0.2	0.15	0.11	0.06	0.02	0.03	0.04	0.02	0.01	0.04	0.07	0.1	0.12	0.12	0.09
1.415969837	0	0	0	0	0	0	0	0	0	0.51	0.49	0.41	0.3	0.2	0.1	0	0.06	0.08	0.09	0.09	0.1	0.1	0.08	0.04	0.01	0.05	0.09	0.13	0.13	0.11	0.08	0.06	0.04	0.02	0.02	0.04	0.06	0.08	0.1	0.11	0.13	0.15	0.17	0.18	0.2	0.21	0.22	0.22	0.2
1.418012416	0	0	0	0	0	0	0	0	0	0.26	0.19	0.15	0.13	0.11	0.09	0.08	0.07	0.06	0.07	0.07	0.07	0.07	0.09	0.11	0.13	0.15	0.17	0.19	0.18	0.15	0.13	0.1	0.07	0.05	0.04	0.06	0.07	0.09	0.1	0.12	0.12	0.13	0.13	0.14	0.14	0.14	0.14	0.12	0.09
1.420054996	0	0	0	0	0	0	0	0	0	0.73	0.78	0.71	0.6	0.5	0.4	0.3	0.23	0.2	0.17	0.15	0.13	0.1	0.06	0.01	0.04	0.09	0.14	0.18	0.19	0.17	0.14	0.12	0.1	0.08	0.08	0.09	0.1	0.11	0.12	0.14	0.14	0.14	0.14	0.14	0.14	0.14	0.13	0.1	0.04
1.422097575	0	0	0	0	0	0	0	0	0	0.3	0.23	0.21	0.22	0.23	0.23	0.24	0.24	0.26	0.27	0.28	0.29	0.3	0.28	0.23	0.18	0.13	0.08	0.03	0.01	0.01	0.01	0	0	0	0.02	0.05	0.08	0.11	0.14	0.17	0.17	0.13	0.08	0.03	0.01	0.06	0.09	0.08	0.05
1.424140154	0	0	0	0	0	0	0	0	0	0.33	0.35	0.31	0.26	0.21	0.16	0.11	0.08	0.1	0.12	0.14	0.17	0.19	0.21	0.25	0.28	0.31	0.33	0.36	0.34	0.29	0.24	0.19	0.14	0.09	0.06	0.05	0.04	0.02	0.01	0	0	0.03	0.06	0.09	0.12	0.15	0.17	0.17	0.15
1.426182733	0	0	0	0	0	0	0	0	0	0.47	0.48	0.47	0.46	0.44	0.43	0.42	0.39	0.35	0.31	0.27	0.23	0.19	0.17	0.16	0.16	0.16	0.15	0.15	0.16	0.17	0.19	0.2	0.22	0.23	0.24	0.23	0.23	0.23	0.22	0.22	0.21	0.18	0.15	0.12	0.09	0.06	0.04	0.04	0.04
1.428225313	0	0	0	0	0	0	0	0	0	0.48	0.49	0.39	0.25	0.12	0.01	0.14	0.2	0.16	0.11	0.05	0	0.05	0.06	0.05	0.04	0.02	0.01	0.01	0.01	0.01	0.02	0.04	0.05	0.06	0.06	0.04	0.01	0.01	0.03	0.05	0.05	0.03	0	0.03	0.05	0.08	0.1	0.1	0.09
1.430267892	0	0	0	0	0	0	0	0	0	0.32	0.3	0.28	0.26	0.23	0.21	0.19	0.17	0.16	0.15	0.14	0.13	0.13	0.11	0.09	0.07	0.05	0.03	0.01	0.01	0.02	0.04	0.05	0.07	0.08	0.09	0.1	0.11	0.12	0.13	0.14	0.13	0.08	0.03	0.02	0.07	0.12	0.16	0.16	0.12
1.432310471	0	0	0	0	0	0	0	0	0	0.65	0.7	0.66	0.6	0.53	0.47	0.41	0.34	0.25	0.15	0.06	0.03	0.11	0.14	0.13	0.11	0.09	0.08	0.06	0.06	0.06	0.06	0.06	0.06	0.07	0.04	0.01	0.06	0.11	0.16	0.2	0.23	0.25	0.27	0.28	0.3	0.31	0.31	0.29	0.25
1.43435305	0	0	0	0	0	0	0	0	0	0.17	0.06	0.03	0.01	0	0.01	0.03	0.02	0.01	0.04	0.08	0.11	0.15	0.17	0.17	0.18	0.18	0.19	0.19	0.16	0.12	0.07	0.03	0.02	0.06	0.04	0.03	0.09	0.16	0.22	0.29	0.31	0.29	0.25	0.21	0.18	0.15	0.12	0.12	0.13
1.43639563	0	0	0	0	0	0	0	0	0	0.52	0.46	0.41	0.37	0.33	0.28	0.24	0.21	0.19	0.17	0.15	0.13	0.12	0.1	0.08	0.07	0.06	0.04	0.03	0	0.03	0.06	0.08	0.11	0.14	0.13	0.08	0.03	0.02	0.06	0.11	0.12	0.11	0.08	0.05	0.02	0	0.03	0.04	0.06
1.438438209	0	0	0	0	0	0	0	0	0	0.28	0.15	0.14	0.16	0.18	0.2	0.21	0.2	0.15	0.08	0.02	0.04	0.1	0.14	0.17	0.19	0.22	0.24	0.26	0.27	0.28	0.28	0.28	0.29	0.29	0.26	0.21	0.16	0.11	0.06	0.01	0.02	0.04	0.04	0.05	0.06	0.06	0.07	0.1	0.13
1.440480788	0	0	0	0	0	0	0	0	0	0.46	0.42	0.35	0.29	0.22	0.16	0.1	0.05	0.02	0	0.02	0.04	0.05	0.06	0.05	0.04	0.02	0.01	0	0	0	0	0.01	0.01	0.01	0.03	0.07	0.11	0.14	0.18	0.22	0.22	0.18	0.13	0.08	0.03	0.01	0.05	0.08	0.1
1.442523367	0	0	0	0	0	0	0	0	0	0.32	0.29	0.25	0.21	0.17	0.12	0.08	0.04	0.01	0.06	0.11	0.16	0.21	0.21	0.19	0.17	0.15	0.13	0.1	0.1	0.11	0.11	0.12	0.12	0.13	0.14	0.15	0.16	0.17	0.18	0.18	0.18	0.16	0.13	0.11	0.09	0.06	0.04	0.04	0.04
1.444565947	0	0	0	0	0	0	0	0	0	0.43	0.4	0.35	0.29	0.24	0.19	0.14	0.12	0.13	0.16	0.19	0.22	0.25	0.24	0.2	0.16	0.12	0.09	0.05	0.03	0.02	0	0.01	0.02	0.04	0.03	0.02	0.01	0.01	0.02	0.03	0.04	0.03	0.02	0.01	0	0.01	0.03	0.04	0.07
1.446608526	0	0	0	0	0	0	0	0	0	0.11	0.05	0.08	0.07	0.06	0.05	0.04	0.03	0.03	0.03	0.03	0.02	0.02	0.03	0.05	0.06	0.08	0.1	0.11	0.12	0.13	0.14	0.15	0.16	0.16	0.15	0.12	0.09	0.06	0.03	0	0.02	0.02	0.02	0.02	0.02	0.02	0.02	0.02	0.03
1.448651105	0	0	0	0	0	0	0	0	0	0.42	0.45	0.45	0.44	0.43	0.42	0.41	0.39	0.35	0.31	0.27	0.23	0.19	0.15	0.09	0.04	0.01	0.06	0.11	0.1	0.06	0.02	0.01	0.05	0.09	0.07	0	0.06	0.12	0.18	0.24	0.26	0.23	0.18	0.14	0.1	0.06	0.02	0.01	0.01
1.450693684	0	0	0	0	0	0	0	0	0	0.52	0.51	0.47	0.42	0.37	0.32	0.27	0.24	0.24	0.24	0.25	0.25	0.25	0.22	0.18	0.13	0.08	0.03	0.01	0.01	0.06	0.12	0.17	0.23	0.28	0.27	0.2	0.14	0.08	0.02	0.04	0.07	0.08	0.08	0.09	0.09	0.09	0.09	0.08	0.07
1.452736263	0	0	0	0	0	0	0	0	0	0.2	0.14	0.13	0.15	0.16	0.17	0.18	0.18	0.15	0.11	0.08	0.05	0.02	0.02	0.06	0.11	0.15	0.19	0.23	0.23	0.19	0.15	0.12	0.08	0.05	0.03	0.03	0.03	0.03	0.03	0.03	0.03	0.03	0.03	0.03	0.03	0.03	0.03	0.03	0.05
1.454778843	0	0	0	0	0	0	0	0	0	0.26	0.23	0.15	0.05	0.05	0.15	0.24	0.28	0.26	0.22	0.18	0.14	0.1	0.08	0.08	0.09	0.09	0.09	0.09	0.09	0.08	0.07	0.06	0.05	0.04	0.04	0.05	0.05	0.06	0.07	0.07	0.06	0.03	0	0.04	0.07	0.11	0.13	0.13	0.11
1.456821422	0	0	0	0	0	0	0	0	0	0.3	0.21	0.11	0.01	0.09	0.19	0.29	0.29	0.17	0.03	0.12	0.26	0.4	0.39	0.28	0.16	0.05	0.06	0.17	0.19	0.14	0.1	0.06	0.02	0.02	0.02	0.02	0.05	0.09	0.12	0.15	0.14	0.09	0.03	0.04	0.1	0.16	0.2	0.2	0.15
1.458864001	0	0	0	0	0	0	0	0	0	0.34	0.34	0.32	0.31	0.29	0.28	0.26	0.2	0.09	0.02	0.12	0.22	0.31	0.27	0.19	0.11	0.03	0.05	0.11	0.1	0.07	0.04	0.01	0.02	0.04	0.05	0.05	0.05	0.06	0.06	0.06	0.06	0.05	0.04	0.04	0.03	0.03	0.04	0.07	0.1
1.46090658	0	0	0	0	0	0	0	0	0	0.16	0.14	0.16	0.18	0.2	0.22	0.24	0.21	0.13	0.05	0.02	0.09	0.16	0.21	0.25	0.29	0.33	0.36	0.38	0.37	0.33	0.29	0.25	0.22	0.19	0.17	0.16	0.14	0.13	0.12	0.11	0.11	0.11	0.11	0.11	0.1	0.1	0.1	0.1	0.09
1.46294916	0	0	0	0	0	0	0	0	0	0.36	0.36	0.32	0.28	0.24	0.21	0.17	0.11	0.04	0.03	0.09	0.16	0.22	0.22	0.2	0.17	0.15	0.13	0.1	0.07	0.03	0.01	0.05	0.09	0.1	0.07	0.01	0.05	0.11	0.16	0.22	0.26	0.29	0.32	0.34	0.37	0.4	0.39	0.33	0.25
1.464991739	0	0	0	0	0	0	0	0	0	0.2	0.16	0.15	0.16	0.16	0.16	0.17	0.15	0.13	0.1	0.07	0.04	0.01	0.01	0.02	0.04	0.05	0.07	0.08	0.06	0.03	0.01	0.02	0.05	0.05	0.01	0.06	0.13	0.19	0.26	0.31	0.33	0.3	0.28	0.26	0.24	0.22	0.19	0.17	0.14
1.467034318	0	0	0	0	0	0	0	0	0	0.63	0.67	0.6	0.51	0.42	0.33	0.25	0.18	0.13	0.09	0.04	0	0.05	0.08	0.11	0.14	0.16	0.19	0.2	0.17	0.12	0.07	0.03	0.02	0.05	0.05	0.03	0.01	0	0.02	0.04	0.04	0.03	0.02	0.01	0	0.01	0.02	0.03	0.03
1.469076897	0	0	0	0	0	0	0	0	0	0.17	0.11	0.1	0.1	0.1	0.11	0.11	0.09	0.05	0.01	0.02	0.06	0.09	0.08	0.07	0.05	0.04	0.02	0.02	0.07	0.13	0.18	0.24	0.3	0.33	0.32	0.29	0.25	0.21	0.18	0.14	0.13	0.12	0.12	0.12	0.11	0.11	0.1	0.08	0.05
1.471119477	0	0	0	0	0	0	0	0	0	0.23	0.18	0.14	0.1	0.05	0.01	0.03	0.07	0.12	0.17	0.22	0.27	0.31	0.28	0.22	0.16	0.11	0.05	0.02	0.03	0.07	0.11	0.15	0.19	0.2	0.16	0.09	0.02	0.05	0.11	0.17	0.16	0.1	0.04	0.01	0.07	0.12	0.15	0.13	0.1
1.473162056	0	0	0	0	0	0	0	0	0	0.14	0.02	0.01	0.02	0.04	0.05	0.06	0.06	0.04	0.01	0.01	0.03	0.05	0.02	0.02	0.06	0.11	0.15	0.18	0.19	0.19	0.19	0.18	0.18	0.17	0.13	0.08	0.02	0.03	0.08	0.12	0.1	0.02	0.05	0.12	0.19	0.26	0.28	0.25	0.19
1.475204635	0	0	0	0	0	0	0	0	0	0.34	0.28	0.19	0.11	0.02	0.06	0.14	0.18	0.21	0.22	0.24	0.25	0.27	0.25	0.22	0.2	0.17	0.14	0.12	0.12	0.13	0.13	0.14	0.14	0.14	0.12	0.09	0.06	0.04	0.01	0.01	0.02	0.01	0	0.01	0.02	0.03	0.04	0.05	0.07
1.477247214	0	0	0	0	0	0	0	0	0	0.09	0.07	0.08	0.09	0.1	0.11	0.12	0.11	0.08	0.06	0.03	0	0.02	0.03	0.03	0.03	0.03	0.03	0.04	0.08	0.14	0.19	0.24	0.29	0.33	0.34	0.32	0.31	0.3	0.28	0.27	0.25	0.23	0.21	0.19	0.17	0.15	0.12	0.08	0.04
1.479289794	0	0	0	0	0	0	0	0	0	0.18	0.19	0.13	0.04	0.04	0.12	0.19	0.23	0.24	0.24	0.25	0.25	0.25	0.24	0.23	0.21	0.2	0.18	0.17	0.14	0.12	0.09	0.07	0.04	0.03	0.06	0.11	0.16	0.2	0.25	0.29	0.28	0.24	0.21	0.17	0.13	0.1	0.07	0.06	0.05
1.481332373	0	0	0	0	0	0	0	0	0	0.03	0.03	0.05	0.06	0.07	0.08	0.09	0.11	0.12	0.14	0.16	0.17	0.19	0.21	0.23	0.24	0.26	0.28	0.29	0.29	0.28	0.27	0.26	0.25	0.23	0.19	0.14	0.1	0.05	0.01	0.03	0.02	0.01	0.05	0.08	0.11	0.15	0.18	0.2	0.22
1.483374952	0	0	0	0	0	0	0	0	0	0.12	0.04	0.01	0.07	0.12	0.17	0.22	0.24	0.25	0.25	0.25	0.25	0.25	0.25	0.24	0.24	0.24	0.23	0.24	0.26	0.3	0.33	0.37	0.4	0.42	0.41	0.37	0.34	0.31	0.28	0.24	0.19	0.11	0.03	0.04	0.11	0.18	0.21	0.17	0.12
1.485417531	0	0	0	0	0	0	0	0	0	0.17	0.17	0.12	0.06	0.01	0.05	0.1	0.13	0.13	0.13	0.14	0.14	0.14	0.11	0.08	0.05	0.02	0.01	0.02	0.02	0.1	0.17	0.24	0.3	0.35	0.33	0.27	0.22	0.17	0.12	0.08	0.05	0.04	0.03	0.03	0.02	0.01	0.02	0.04	0.07
1.48746011	0	0	0	0	0	0	0	0	0	0.05	0.07	0.08	0.08	0.09	0.09	0.09	0.06	0	0.06	0.11	0.17	0.22	0.27	0.31	0.36	0.4	0.44	0.46	0.46	0.45	0.43	0.42	0.4	0.38	0.34	0.28	0.23	0.18	0.13	0.09	0.09	0.12	0.15	0.19	0.22	0.25	0.26	0.26	0.25
1.48950269	0	0	0	0	0	0	0	0	0	0.14	0.03	0.03	0.05	0.08	0.11	0.13	0.14	0.13	0.12	0.11	0.1	0.08	0.05	0.01	0.06	0.1	0.15	0.18	0.18	0.15	0.13	0.1	0.08	0.07	0.09	0.12	0.16	0.19	0.22	0.25	0.25	0.23	0.2	0.18	0.16	0.13	0.13	0.14	0.16
1.491545269	0	0	0	0	0	0	0	0	0	0.02	0.13	0.11	0.04	0.03	0.09	0.16	0.14	0.05	0.04	0.14	0.22	0.31	0.35	0.39	0.42	0.45	0.48	0.49	0.47	0.44	0.41	0.37	0.34	0.32	0.31	0.32	0.32	0.33	0.34	0.34	0.31	0.27	0.22	0.18	0.14	0.1	0.08	0.07	0.06
1.493587848	0	0	0	0	0	0	0	0	0	0.22	0.21	0.13	0.04	0.05	0.14	0.22	0.27	0.3	0.32	0.33	0.35	0.36	0.36	0.34	0.33	0.32	0.3	0.28	0.25	0.21	0.17	0.13	0.1	0.07	0.07	0.08	0.09	0.1	0.11	0.11	0.11	0.09	0.08	0.06	0.04	0.03	0.04	0.07	0.11
1.495630427	0	0	0	0	0	0	0	0	0	0.1	0.12	0.1	0.06	0.03	0	0.03	0.03	0.01	0.05	0.09	0.12	0.16	0.16	0.14	0.13	0.12	0.11	0.11	0.15	0.2	0.25	0.3	0.35	0.38	0.36	0.31	0.27	0.22	0.18	0.14	0.13	0.13	0.14	0.14	0.15	0.16	0.17	0.19	0.21
1.497673007	0	0	0	0	0	0	0	0	0	0.29	0.26	0.18	0.08	0.01	0.11	0.19	0.23	0.23	0.23	0.22	0.22	0.21	0.25	0.3	0.35	0.4	0.45	0.47	0.44	0.38	0.32	0.26	0.21	0.17	0.18	0.22	0.25	0.29	0.32	0.35	0.34	0.29	0.25	0.21	0.17	0.13	0.11	0.12	0.14
1.499715586	0	0	0	0	0	0	0	0	0	0.13	0.09	0.02	0.06	0.14	0.22	0.29	0.34	0.36	0.38	0.4	0.42	0.42	0.33	0.2	0.07	0.06	0.18	0.26	0.21	0.1	0.01	0.11	0.22	0.29	0.29	0.24	0.19	0.15	0.1	0.07	0.06	0.09	0.12	0.14	0.17	0.19	0.22	0.25	0.28
1.501758165	0	0	0	0	0	0	0	0	0	0.2	0.14	0.06	0.01	0.09	0.16	0.23	0.26	0.26	0.25	0.25	0.24	0.24	0.28	0.33	0.39	0.44	0.49	0.53	0.51	0.46	0.42	0.38	0.34	0.31	0.29	0.28	0.27	0.27	0.26	0.25	0.24	0.24	0.23	0.22	0.21	0.2	0.19	0.19	0.18
1.503800744	0	0	0	0	0	0	0	0	0	0.42	0.52	0.46	0.37	0.29	0.2	0.12	0.04	0.03	0.11	0.18	0.25	0.31	0.31	0.28	0.25	0.23	0.2	0.19	0.19	0.2	0.2	0.21	0.22	0.22	0.21	0.19	0.17	0.15	0.13	0.11	0.13	0.16	0.19	0.23	0.26	0.29	0.3	0.28	0.26
1.505843324	0	0	0	0	0	0	0	0	0	0.05	0.05	0	0.06	0.12	0.18	0.24	0.29	0.35	0.4	0.46	0.51	0.56	0.57	0.56	0.56	0.55	0.55	0.53	0.5	0.45	0.4	0.35	0.31	0.27	0.26	0.26	0.27	0.27	0.27	0.27	0.26	0.22	0.19	0.15	0.12	0.09	0.07	0.07	0.07
1.507885903	0	0	0	0	0	0	0	0	0	0.06	0.07	0.02	0.05	0.12	0.19	0.26	0.3	0.31	0.32	0.33	0.34	0.35	0.34	0.34	0.33	0.32	0.31	0.31	0.3	0.3	0.3	0.3	0.3	0.3	0.31	0.32	0.33	0.34	0.35	0.36	0.34	0.32	0.29	0.26	0.24	0.21	0.18	0.16	0.13
1.509928482	0	0	0	0	0	0	0	0	0	0.08	0.05	0.03	0.12	0.21	0.29	0.38	0.46	0.55	0.63	0.71	0.79	0.85	0.79	0.67	0.55	0.44	0.33	0.24	0.22	0.23	0.24	0.25	0.26	0.26	0.25	0.24	0.22	0.21	0.2	0.18	0.17	0.15	0.14	0.12	0.11	0.09	0.1	0.15	0.2
1.511971061	0	0	0	0	0	0	0	0	0	0.06	0.14	0.22	0.3	0.37	0.44	0.51	0.49	0.4	0.3	0.21	0.11	0.03	0.07	0.16	0.24	0.33	0.41	0.46	0.45	0.4	0.36	0.31	0.27	0.24	0.25	0.28	0.3	0.33	0.35	0.37	0.36	0.33	0.3	0.27	0.24	0.21	0.18	0.16	0.13
1.51401364	0	0	0	0	0	0	0	0	0	0.09	0.06	0.05	0.18	0.3	0.42	0.54	0.59	0.6	0.61	0.61	0.61	0.61	0.6	0.57	0.55	0.53	0.51	0.48	0.43	0.38	0.33	0.27	0.22	0.19	0.19	0.22	0.24	0.27	0.29	0.31	0.31	0.29	0.28	0.26	0.25	0.23	0.23	0.25	0.27
1.51605622	0	0	0	0	0	0	0	0	0	0	0.07	0.12	0.17	0.21	0.26	0.3	0.32	0.34	0.35	0.37	0.38	0.4	0.4	0.41	0.41	0.42	0.43	0.4	0.35	0.3	0.26	0.21	0.17	0.16	0.17	0.19	0.2	0.22	0.23	0.23	0.21	0.19	0.17	0.15	0.13	0.11	0.1	0.08	0.07
1.518098799	0	0	0	0	0	0	0	0	0	0.03	0.02	0.01	0	0.01	0.02	0	0.11	0.24	0.36	0.48	0.6	0.62	0.56	0.49	0.42	0.36	0.29	0.22	0.15	0.08	0.02	0.05	0.11	0.09	0.02	0.06	0.13	0.2	0.27	0.29	0.28	0.27	0.25	0.23	0.21	0.21	0.22	0.23	0.25
1.520141378	0	0	0	0	0	0	0	0	0	0.35	0.3	0.22	0.13	0.05	0.02	0.09	0.13	0.16	0.19	0.23	0.25	0.3	0.35	0.41	0.46	0.52	0.57	0.55	0.47	0.4	0.33	0.26	0.19	0.17	0.18	0.2	0.21	0.23	0.24	0.23	0.21	0.18	0.15	0.12	0.1	0.07	0.03	0.01	0.05
1.522183957	0	0	0	0	0	0	0	0	0	0.06	0.07	0.07	0.07	0.07	0.07	0.08	0.13	0.18	0.24	0.29	0.34	0.37	0.4	0.42	0.44	0.46	0.48	0.46	0.42	0.38	0.34	0.3	0.27	0.28	0.32	0.36	0.4	0.44	0.48	0.47	0.42	0.36	0.3	0.24	0.19	0.15	0.15	0.16	0.18
1.524226537	0	0	0	0	0	0	0	0	0	0.04	0	0.06	0.11	0.16	0.21	0.24	0.25	0.25	0.25	0.24	0.24	0.28	0.34	0.42	0.48	0.55	0.62	0.61	0.55	0.5	0.44	0.39	0.33	0.32	0.33	0.34	0.35	0.36	0.37	0.38	0.38	0.39	0.39	0.39	0.4	0.39	0.38	0.35	0.33
1.526269116	0	0	0	0	0	0	0	0	0	0.01	0.02	0.01	0	0.01	0.02	0.02	0	0.02	0.04	0.06	0.08	0.13	0.21	0.3	0.39	0.47	0.55	0.55	0.49	0.42	0.36	0.31	0.25	0.22	0.22	0.22	0.22	0.22	0.22	0.22	0.21	0.2	0.19	0.19	0.18	0.18	0.19	0.22	0.25
1.528311695	0	0	0	0	0	0	0	0	0	0.09	0.08	0.1	0.13	0.15	0.17	0.17	0.11	0.04	0.03	0.1	0.17	0.23	0.31	0.37	0.44	0.51	0.57	0.57	0.53	0.49	0.45	0.41	0.37	0.37	0.4	0.42	0.45	0.47	0.49	0.48	0.43	0.37	0.31	0.26	0.21	0.16	0.13	0.11	0.09
1.530354274	0	0	0	0	0	0	0	0	0	0.26	0.21	0.17	0.12	0.08	0.04	0.01	0.08	0.16	0.23	0.3	0.37	0.4	0.38	0.35	0.32	0.3	0.27	0.25	0.23	0.21	0.19	0.17	0.16	0.14	0.13	0.12	0.11	0.1	0.09	0.09	0.1	0.11	0.11	0.12	0.13	0.12	0.1	0.06	0.03
1.532396854	0	0	0	0	0	0	0	0	0	0.3	0.23	0.11	0.02	0.14	0.26	0.35	0.35	0.33	0.31	0.29	0.27	0.27	0.28	0.28	0.29	0.3	0.31	0.29	0.25	0.2	0.17	0.13	0.09	0.09	0.11	0.14	0.16	0.19	0.21	0.22	0.21	0.19	0.18	0.16	0.15	0.14	0.14	0.15	0.15
1.534439433	0	0	0	0	0	0	0	0	0	0.21	0.14	0	0.14	0.27	0.4	0.49	0.49	0.46	0.43	0.4	0.37	0.35	0.33	0.32	0.3	0.29	0.27	0.28	0.29	0.31	0.33	0.34	0.36	0.33	0.27	0.2	0.15	0.09	0.03	0.02	0.07	0.12	0.16	0.21	0.26	0.29	0.29	0.28	0.27
1.536482012	0	0	0	0	0	0	0	0	0	0.09	0.04	0.04	0.12	0.19	0.26	0.31	0.29	0.24	0.2	0.16	0.12	0.09	0.08	0.07	0.06	0.05	0.04	0.07	0.14	0.21	0.27	0.34	0.4	0.41	0.38	0.36	0.33	0.31	0.28	0.27	0.26	0.26	0.25	0.25	0.24	0.24	0.23	0.22	0.21
1.538524591	0	0	0	0	0	0	0	0	0	0.31	0.25	0.2	0.14	0.09	0.05	0	0.02	0.04	0.06	0.08	0.1	0.12	0.15	0.17	0.2	0.22	0.25	0.29	0.34	0.39	0.43	0.48	0.53	0.49	0.4	0.3	0.21	0.12	0.04	0.01	0.04	0.08	0.12	0.15	0.19	0.22	0.22	0.22	0.22
1.540567171	0	0	0	0	0	0	0	0	0	0.37	0.34	0.3	0.27	0.23	0.2	0.14	0.02	0.1	0.23	0.35	0.47	0.51	0.47	0.41	0.36	0.31	0.27	0.23	0.2	0.17	0.15	0.12	0.1	0.1	0.14	0.17	0.2	0.23	0.26	0.27	0.28	0.29	0.29	0.3	0.3	0.3	0.3	0.29	0.28
1.54260975	0	0	0	0	0	0	0	0	0	0.27	0.22	0.16	0.1	0.04	0.01	0.07	0.11	0.15	0.18	0.22	0.26	0.29	0.31	0.34	0.36	0.38	0.41	0.38	0.32	0.27	0.21	0.16	0.11	0.08	0.08	0.08	0.08	0.08	0.07	0.08	0.08	0.09	0.1	0.11	0.12	0.13	0.13	0.13	0.13
1.544652329	0	0	0	0	0	0	0	0	0	0.25	0.22	0.18	0.13	0.09	0.04	0	0.02	0.05	0.07	0.09	0.11	0.13	0.13	0.13	0.13	0.13	0.13	0.12	0.08	0.05	0.01	0.02	0.05	0.07	0.07	0.05	0.04	0.03	0.02	0	0.03	0.06	0.1	0.13	0.17	0.19	0.2	0.18	0.17
1.546694908	0	0	0	0	0	0	0	0	0	0.58	0.6	0.47	0.31	0.15	0	0.14	0.14	0.08	0.02	0.04	0.1	0.13	0.11	0.07	0.03	0	0.04	0.07	0.09	0.1	0.12	0.14	0.15	0.16	0.17	0.16	0.16	0.16	0.16	0.17	0.19	0.21	0.23	0.26	0.28	0.3	0.3	0.29	0.28
1.548737487	0	0	0	0	0	0	0	0	0	0.14	0.17	0.14	0.09	0.04	0	0.04	0.07	0.09	0.1	0.12	0.14	0.15	0.15	0.14	0.14	0.13	0.13	0.12	0.1	0.07	0.05	0.03	0.01	0.03	0.09	0.17	0.25	0.33	0.4	0.43	0.39	0.32	0.25	0.18	0.11	0.06	0.04	0.07	0.09
1.550780067	0	0	0	0	0	0	0	0	0	0.27	0.27	0.21	0.13	0.05	0.02	0.09	0.12	0.13	0.14	0.15	0.16	0.16	0.14	0.11	0.08	0.06	0.03	0.04	0.1	0.17	0.23	0.3	0.36	0.39	0.36	0.32	0.29	0.25	0.22	0.18	0.13	0.08	0.02	0.03	0.07	0.11	0.12	0.09	0.07
1.552822646	0	0	0	0	0	0	0	0	0	0.22	0.2	0.14	0.07	0	0.07	0.13	0.13	0.1	0.08	0.05	0.02	0.01	0.04	0.08	0.11	0.15	0.18	0.19	0.18	0.16	0.13	0.11	0.09	0.09	0.1	0.12	0.15	0.17	0.19	0.18	0.13	0.06	0.01	0.08	0.14	0.2	0.24	0.25	0.26
1.554865225	0	0	0	0	0	0	0	0	0	0.27	0.26	0.14	0.02	0.11	0.23	0.35	0.35	0.3	0.25	0.21	0.16	0.14	0.16	0.2	0.23	0.27	0.3	0.31	0.27	0.22	0.17	0.12	0.07	0.05	0.05	0.05	0.05	0.06	0.06	0.07	0.08	0.1	0.12	0.13	0.15	0.16	0.14	0.09	0.04
1.556907804	0	0	0	0	0	0	0	0	0	0.58	0.56	0.43	0.27	0.11	0.04	0.18	0.17	0.09	0.02	0.05	0.12	0.14	0.05	0.06	0.18	0.29	0.4	0.47	0.48	0.48	0.48	0.49	0.49	0.46	0.42	0.36	0.31	0.25	0.2	0.16	0.14	0.13	0.11	0.1	0.08	0.07	0.05	0.02	0
1.558950384	0	0	0	0	0	0	0	0	0	0.34	0.36	0.31	0.25	0.19	0.13	0.08	0.01	0.06	0.13	0.19	0.26	0.31	0.31	0.31	0.31	0.3	0.3	0.27	0.21	0.15	0.08	0.01	0.05	0.07	0.03	0.02	0.08	0.13	0.17	0.21	0.24	0.26	0.27	0.29	0.31	0.31	0.29	0.24	0.19
1.560992963	0	0	0	0	0	0	0	0	0	0.12	0.07	0	0.07	0.14	0.21	0.28	0.27	0.23	0.19	0.15	0.11	0.09	0.12	0.15	0.19	0.22	0.25	0.27	0.27	0.26	0.26	0.25	0.24	0.23	0.21	0.19	0.16	0.14	0.12	0.12	0.15	0.2	0.24	0.29	0.33	0.36	0.34	0.28	0.21
1.563035542	0	0	0	0	0	0	0	0	0	0.25	0.24	0.21	0.17	0.14	0.11	0.09	0.11	0.15	0.19	0.23	0.27	0.26	0.17	0.05	0.07	0.19	0.3	0.35	0.33	0.29	0.24	0.2	0.16	0.14	0.13	0.13	0.13	0.13	0.13	0.12	0.08	0.04	0	0.04	0.08	0.11	0.12	0.11	0.09
1.565078121	0	0	0	0	0	0	0	0	0	0.44	0.42	0.34	0.25	0.15	0.07	0.02	0.08	0.13	0.18	0.23	0.27	0.29	0.24	0.18	0.12	0.06	0	0.04	0.04	0.04	0.04	0.04	0.04	0.04	0.06	0.07	0.08	0.1	0.11	0.11	0.09	0.07	0.04	0.01	0.01	0.03	0.04	0.05	0.05
1.567120701	0	0	0	0	0	0	0	0	0	0.28	0.24	0.16	0.07	0.02	0.1	0.18	0.24	0.29	0.34	0.39	0.43	0.45	0.41	0.36	0.31	0.26	0.21	0.16	0.12	0.08	0.04	0	0.04	0.06	0.05	0.04	0.03	0.02	0.01	0	0.02	0.05	0.08	0.1	0.13	0.14	0.11	0.04	0.02
1.56916328	0	0	0	0	0	0	0	0	0	0.13	0.06	0.03	0.13	0.22	0.31	0.4	0.37	0.3	0.24	0.17	0.11	0.08	0.1	0.14	0.18	0.22	0.26	0.25	0.18	0.09	0	0.08	0.16	0.19	0.16	0.12	0.07	0.03	0.01	0.03	0.03	0.01	0.01	0.03	0.05	0.07	0.08	0.08	0.08
1.571205859	0	0	0	0	0	0	0	0	0	0.37	0.4	0.34	0.26	0.19	0.11	0.04	0	0.02	0.05	0.07	0.1	0.11	0.11	0.09	0.08	0.07	0.06	0.05	0.06	0.07	0.08	0.09	0.09	0.11	0.12	0.14	0.16	0.18	0.2	0.2	0.19	0.17	0.15	0.13	0.11	0.09	0.08	0.09	0.1
1.573248438	0	0	0	0	0	0	0	0	0	0.46	0.41	0.33	0.25	0.18	0.1	0.03	0.05	0.12	0.2	0.27	0.34	0.31	0.24	0.18	0.11	0.05	0.01	0.05	0.12	0.19	0.26	0.33	0.36	0.29	0.16	0.03	0.09	0.21	0.29	0.28	0.19	0.1	0.02	0.06	0.14	0.19	0.22	0.24	0.26
1.575291018	0	0	0	0	0	0	0	0	0	0.78	0.67	0.48	0.3	0.12	0.05	0.14	0.13	0.09	0.06	0.03	0	0.03	0.06	0.08	0.11	0.14	0.15	0.15	0.14	0.12	0.11	0.09	0.08	0.06	0.04	0.02	0.01	0.01	0.02	0.01	0.02	0.05	0.08	0.1	0.13	0.14	0.14	0.13	0.12
1.577333597	0	0	0	0	0	0	0	0	0	0.16	0.12	0.1	0.07	0.05	0.02	0.03	0.09	0.15	0.21	0.26	0.32	0.31	0.28	0.25	0.22	0.19	0.15	0.09	0.02	0.05	0.11	0.17	0.22	0.21	0.17	0.13	0.1	0.06	0.04	0.05	0.08	0.12	0.15	0.18	0.21	0.21	0.17	0.12	0.08
1.579376176	0	0	0	0	0	0	0	0	0	0.35	0.3	0.23	0.16	0.1	0.03	0	0.02	0.04	0.06	0.08	0.1	0.09	0.06	0.03	0	0.03	0.06	0.11	0.16	0.21	0.25	0.3	0.32	0.28	0.21	0.13	0.06	0.01	0.06	0.04	0.03	0.1	0.17	0.23	0.29	0.29	0.21	0.13	0.05
1.581418755	0	0	0	0	0	0	0	0	0	0.41	0.4	0.35	0.3	0.26	0.21	0.15	0.07	0.01	0.09	0.16	0.24	0.2	0.12	0.04	0.03	0.11	0.16	0.15	0.11	0.07	0.03	0.01	0.03	0.02	0.02	0.05	0.09	0.12	0.13	0.08	0.03	0.14	0.24	0.34	0.44	0.45	0.35	0.26	0.16
1.583461334	0	0	0	0	0	0	0	0	0	0.24	0.24	0.24	0.25	0.25	0.26	0.23	0.17	0.1	0.03	0.03	0.1	0.1	0.07	0.05	0.02	0	0.02	0.04	0.05	0.06	0.07	0.09	0.1	0.12	0.14	0.17	0.19	0.21	0.22	0.22	0.19	0.17	0.15	0.13	0.11	0.1	0.1	0.1	0.09
1.585503914	0	0	0	0	0	0	0	0	0	0.22	0.18	0.15	0.13	0.11	0.08	0.05	0.01	0.04	0.09	0.13	0.17	0.21	0.25	0.28	0.32	0.35	0.37	0.34	0.28	0.23	0.18	0.12	0.08	0.04	0.01	0.02	0.05	0.08	0.1	0.1	0.07	0.04	0.02	0.01	0.03	0.06	0.1	0.13	0.16
1.587546493	0	0	0	0	0	0	0	0	0	0.22	0.18	0.15	0.11	0.07	0.03	0	0.04	0.08	0.11	0.15	0.18	0.15	0.08	0.02	0.05	0.11	0.15	0.15	0.13	0.11	0.09	0.07	0.05	0.05	0.05	0.05	0.06	0.06	0.06	0.04	0.01	0.02	0.05	0.08	0.11	0.11	0.09	0.07	0.05
1.589589072	0	0	0	0	0	0	0	0	0	0.59	0.49	0.35	0.21	0.07	0.06	0.11	0.08	0.02	0.03	0.09	0.14	0.1	0.01	0.07	0.14	0.22	0.27	0.21	0.11	0.01	0.09	0.18	0.25	0.25	0.22	0.19	0.16	0.13	0.1	0.06	0.03	0	0.03	0.06	0.09	0.09	0.05	0.01	0.03
1.591631651	0	0	0	0	0	0	0	0	0	0.51	0.37	0.18	0.01	0.19	0.36	0.44	0.41	0.35	0.3	0.24	0.19	0.18	0.2	0.22	0.24	0.26	0.25	0.17	0.04	0.08	0.2	0.31	0.38	0.36	0.27	0.19	0.12	0.04	0.02	0.04	0.02	0	0.02	0.04	0.05	0.06	0.05	0.03	0.02
1.593674231	0	0	0	0	0	0	0	0	0	0.37	0.29	0.21	0.13	0.05	0.03	0.05	0.02	0.03	0.07	0.12	0.16	0.13	0.07	0.01	0.04	0.1	0.13	0.09	0.01	0.06	0.14	0.21	0.27	0.3	0.32	0.33	0.35	0.36	0.37	0.35	0.31	0.28	0.24	0.2	0.17	0.13	0.09	0.06	0.02
1.59571681	0	0	0	0	0	0	0	0	0	0.3	0.24	0.21	0.18	0.15	0.12	0.11	0.11	0.13	0.14	0.15	0.16	0.18	0.21	0.24	0.27	0.3	0.31	0.24	0.13	0.03	0.07	0.17	0.24	0.22	0.17	0.11	0.06	0.01	0.03	0.05	0.04	0.04	0.03	0.03	0.03	0.01	0.01	0.04	0.06
1.597759389	0	0	0	0	0	0	0	0	0	0.18	0.17	0.15	0.12	0.1	0.08	0.05	0.02	0.02	0.05	0.08	0.12	0.15	0.19	0.23	0.27	0.31	0.34	0.33	0.32	0.3	0.28	0.27	0.24	0.18	0.1	0.03	0.04	0.11	0.16	0.15	0.1	0.05	0.01	0.04	0.09	0.1	0.1	0.08	0.07
1.599801968	0	0	0	0	0	0	0	0	0	0.11	0.09	0.09	0.09	0.09	0.09	0.09	0.1	0.11	0.12	0.13	0.14	0.14	0.13	0.13	0.12	0.12	0.12	0.12	0.12	0.12	0.12	0.12	0.12	0.11	0.1	0.09	0.07	0.06	0.05	0.01	0.03	0.08	0.12	0.16	0.2	0.21	0.17	0.13	0.09
1.601844548	0	0	0	0	0	0	0	0	0	0.3	0.25	0.19	0.13	0.08	0.02	0	0.01	0.02	0.04	0.05	0.07	0.06	0.04	0.02	0	0.02	0.04	0.1	0.16	0.23	0.29	0.35	0.38	0.32	0.23	0.14	0.05	0.04	0.12	0.16	0.17	0.18	0.19	0.2	0.21	0.18	0.13	0.07	0.02
1.603887127	0	0	0	0	0	0	0	0	0	0.48	0.45	0.38	0.31	0.24	0.17	0.09	0	0.1	0.2	0.29	0.38	0.38	0.34	0.31	0.27	0.24	0.2	0.16	0.11	0.07	0.02	0.02	0.06	0.08	0.08	0.09	0.1	0.11	0.11	0.1	0.09	0.07	0.05	0.04	0.02	0.02	0.04	0.06	0.08
1.605929706	0	0	0	0	0	0	0	0	0	0.2	0.19	0.18	0.17	0.16	0.15	0.12	0.08	0.03	0.02	0.07	0.12	0.11	0.08	0.04	0.01	0.02	0.05	0.09	0.14	0.18	0.22	0.27	0.29	0.27	0.23	0.19	0.15	0.11	0.08	0.06	0.05	0.05	0.05	0.04	0.04	0.02	0.01	0.05	0.08
1.607972285	0	0	0	0	0	0	0	0	0	0.11	0.1	0.1	0.1	0.09	0.09	0.09	0.08	0.08	0.08	0.08	0.07	0.04	0.01	0.07	0.12	0.16	0.2	0.2	0.17	0.15	0.12	0.1	0.06	0.01	0.1	0.19	0.28	0.36	0.42	0.4	0.31	0.23	0.15	0.07	0.01	0.03	0	0.04	0.07
1.610014865	0	0	0	0	0	0	0	0	0	0.5	0.43	0.35	0.28	0.21	0.14	0.11	0.13	0.16	0.18	0.21	0.23	0.17	0.08	0.02	0.11	0.2	0.27	0.29	0.27	0.25	0.24	0.22	0.21	0.17	0.14	0.1	0.06	0.03	0	0.02	0.03	0.04	0.05	0.06	0.07	0.07	0.06	0.04	0.03
1.612057444	0	0	0	0	0	0	0	0	0	0.27	0.23	0.16	0.09	0.03	0.04	0.08	0.11	0.13	0.15	0.17	0.19	0.17	0.12	0.08	0.03	0.01	0.05	0.08	0.1	0.12	0.13	0.15	0.16	0.14	0.1	0.07	0.03	0	0.03	0.05	0.05	0.06	0.06	0.07	0.07	0.05	0.01	0.03	0.07
1.614100023	0	0	0	0	0	0	0	0	0	0.27	0.22	0.18	0.13	0.09	0.05	0.01	0.03	0.07	0.11	0.14	0.18	0.17	0.14	0.11	0.09	0.06	0.03	0	0.04	0.08	0.11	0.14	0.16	0.12	0.06	0	0.06	0.12	0.16	0.15	0.1	0.05	0	0.05	0.09	0.12	0.13	0.14	0.16
1.616142602	0	0	0	0	0	0	0	0	0	0.17	0.14	0.11	0.09	0.06	0.04	0.01	0.07	0.13	0.19	0.25	0.31	0.28	0.21	0.15	0.09	0.03	0.02	0.03	0.03	0.02	0.02	0.01	0.01	0	0	0	0.01	0.01	0.02	0.03	0.04	0.06	0.07	0.09	0.1	0.11	0.11	0.1	0.1
1.618185181	0	0	0	0	0	0	0	0	0	0.6	0.52	0.41	0.3	0.2	0.1	0.06	0.08	0.11	0.14	0.18	0.21	0.18	0.12	0.07	0.02	0.03	0.07	0.06	0.03	0	0.02	0.05	0.08	0.1	0.13	0.15	0.17	0.2	0.22	0.23	0.24	0.25	0.27	0.28	0.29	0.29	0.27	0.26	0.25
1.620227761	0	0	0	0	0	0	0	0	0	0.21	0.18	0.16	0.15	0.13	0.12	0.1	0.05	0.01	0.03	0.07	0.11	0.11	0.08	0.05	0.03	0	0.02	0.01	0.01	0.02	0.04	0.06	0.06	0.03	0.03	0.08	0.12	0.17	0.2	0.17	0.1	0.02	0.05	0.12	0.19	0.21	0.18	0.15	0.11
1.62227034	0	0	0	0	0	0	0	0	0	0.69	0.61	0.48	0.35	0.22	0.1	0.05	0.09	0.15	0.2	0.26	0.31	0.34	0.36	0.38	0.4	0.42	0.43	0.39	0.33	0.27	0.21	0.15	0.1	0.05	0.01	0.04	0.08	0.12	0.15	0.13	0.08	0.03	0.02	0.07	0.11	0.14	0.14	0.14	0.14
1.624312919	0	0	0	0	0	0	0	0	0	0.81	0.74	0.62	0.51	0.4	0.29	0.24	0.26	0.3	0.33	0.36	0.4	0.37	0.32	0.26	0.21	0.16	0.11	0.05	0.01	0.07	0.12	0.18	0.21	0.18	0.13	0.07	0.02	0.04	0.08	0.1	0.1	0.09	0.09	0.08	0.08	0.08	0.08	0.09	0.09
1.626355498	0	0	0	0	0	0	0	0	0	0.11	0.12	0.15	0.17	0.2	0.22	0.22	0.18	0.14	0.1	0.06	0.02	0	0	0	0	0	0	0.01	0.02	0.03	0.04	0.05	0.07	0.11	0.17	0.22	0.27	0.32	0.35	0.33	0.26	0.2	0.14	0.08	0.02	0	0.04	0.08	0.12
1.628398078	0	0	0	0	0	0	0	0	0	0.47	0.46	0.4	0.34	0.29	0.24	0.18	0.11	0.04	0.03	0.1	0.16	0.13	0.06	0.01	0.08	0.14	0.2	0.22	0.23	0.24	0.25	0.25	0.26	0.24	0.21	0.19	0.16	0.14	0.12	0.1	0.08	0.07	0.05	0.04	0.02	0.01	0.01	0	0
1.630440657	0	0	0	0	0	0	0	0	0	0.45	0.4	0.29	0.19	0.09	0.01	0.02	0.07	0.17	0.28	0.38	0.48	0.45	0.35	0.25	0.15	0.06	0.01	0	0.05	0.09	0.14	0.18	0.21	0.21	0.19	0.17	0.16	0.14	0.13	0.14	0.16	0.18	0.21	0.23	0.25	0.26	0.25	0.24	0.23
1.632483236	0	0	0	0	0	0	0	0	0	0.55	0.43	0.3	0.16	0.03	0.09	0.16	0.17	0.19	0.2	0.21	0.22	0.19	0.14	0.1	0.06	0.02	0.01	0.04	0.07	0.1	0.14	0.17	0.17	0.13	0.07	0.02	0.03	0.08	0.1	0.08	0.05	0.02	0.01	0.04	0.07	0.09	0.1	0.11	0.12
1.634525815	0	0	0	0	0	0	0	0	0	0.36	0.28	0.2	0.12	0.05	0.03	0.04	0	0.04	0.07	0.11	0.13	0.12	0.09	0.06	0.04	0.02	0.01	0.05	0.09	0.13	0.16	0.2	0.2	0.18	0.14	0.11	0.07	0.04	0	0.05	0.11	0.16	0.22	0.27	0.3	0.29	0.26	0.22	0.19
1.636568395	0	0	0	0	0	0	0	0	0	0.04	0.04	0.14	0.24	0.34	0.43	0.41	0.3	0.19	0.08	0.02	0.11	0.12	0.11	0.1	0.09	0.08	0.08	0.07	0.07	0.07	0.07	0.07	0.08	0.1	0.13	0.16	0.18	0.21	0.21	0.17	0.12	0.06	0.01	0.04	0.08	0.1	0.11	0.12	0.13
1.638610974	0	0	0	0	0	0	0	0	0	0.15	0.22	0.3	0.38	0.45	0.53	0.49	0.36	0.23	0.11	0.01	0.1	0.09	0.04	0	0.04	0.09	0.12	0.14	0.16	0.18	0.2	0.22	0.24	0.27	0.3	0.33	0.36	0.39	0.38	0.33	0.27	0.2	0.14	0.08	0.03	0.03	0.06	0.09	0.11
1.640653553	0	0	0	0	0	0	0	0	0	0.23	0.22	0.22	0.22	0.23	0.23	0.17	0.08	0.02	0.11	0.2	0.26	0.26	0.22	0.18	0.14	0.11	0.06	0	0.07	0.14	0.2	0.27	0.28	0.23	0.17	0.12	0.06	0	0.03	0.02	0	0.02	0.04	0.06	0.08	0.08	0.08	0.08	0.08
1.642696132	0	0	0	0	0	0	0	0	0	0.45	0.5	0.56	0.62	0.68	0.74	0.7	0.6	0.49	0.39	0.29	0.21	0.2	0.22	0.23	0.25	0.26	0.26	0.25	0.23	0.22	0.2	0.19	0.18	0.19	0.21	0.22	0.24	0.25	0.27	0.29	0.3	0.32	0.33	0.35	0.36	0.34	0.32	0.29	0.26
1.644738711	0	0	0	0	0	0	0	0	0	0.52	0.45	0.37	0.28	0.21	0.13	0.12	0.17	0.21	0.26	0.3	0.32	0.27	0.2	0.12	0.05	0.02	0.03	0.04	0.13	0.22	0.3	0.39	0.42	0.39	0.34	0.29	0.24	0.2	0.17	0.18	0.19	0.21	0.23	0.24	0.25	0.23	0.2	0.17	0.14
1.646781291	0	0	0	0	0	0	0	0	0	0.64	0.62	0.58	0.55	0.52	0.49	0.45	0.42	0.38	0.35	0.31	0.29	0.31	0.34	0.36	0.39	0.42	0.4	0.31	0.21	0.1	0	0.1	0.13	0.08	0.01	0.05	0.12	0.18	0.21	0.19	0.16	0.13	0.1	0.07	0.04	0.01	0.03	0.06	0.09
1.64882387	0	0	0	0	0	0	0	0	0	0.02	0.06	0.12	0.19	0.25	0.31	0.31	0.29	0.26	0.23	0.2	0.17	0.15	0.14	0.12	0.1	0.08	0.08	0.08	0.09	0.09	0.1	0.1	0.11	0.12	0.13	0.14	0.15	0.16	0.17	0.2	0.23	0.26	0.29	0.32	0.34	0.33	0.32	0.3	0.29
1.650866449	0	0	0	0	0	0	0	0	0	0.65	0.6	0.53	0.46	0.4	0.33	0.33	0.38	0.42	0.46	0.5	0.51	0.43	0.3	0.18	0.06	0.05	0.12	0.12	0.11	0.09	0.08	0.06	0.07	0.09	0.12	0.15	0.18	0.21	0.21	0.16	0.1	0.04	0.02	0.07	0.12	0.13	0.13	0.13	0.12
1.652909028	0	0	0	0	0	0	0	0	0	0.13	0.09	0.05	0.02	0.02	0.05	0.04	0	0.04	0.08	0.12	0.14	0.1	0.04	0.01	0.07	0.12	0.14	0.13	0.1	0.07	0.05	0.02	0.01	0.03	0.06	0.08	0.11	0.13	0.14	0.13	0.11	0.09	0.07	0.05	0.04	0.05	0.07	0.09	0.11
1.654951608	0	0	0	0	0	0	0	0	0	0.42	0.33	0.24	0.15	0.06	0.02	0.01	0.12	0.24	0.35	0.46	0.53	0.45	0.31	0.18	0.06	0.07	0.12	0.1	0.04	0.01	0.07	0.12	0.13	0.1	0.06	0.02	0.02	0.05	0.09	0.11	0.14	0.16	0.18	0.2	0.22	0.2	0.17	0.13	0.1
1.656994187	0	0	0	0	0	0	0	0	0	0.4	0.37	0.32	0.26	0.21	0.15	0.15	0.18	0.21	0.24	0.27	0.27	0.19	0.09	0.02	0.12	0.22	0.26	0.23	0.18	0.12	0.07	0.02	0.01	0.01	0.01	0	0	0.01	0	0.04	0.08	0.12	0.16	0.2	0.23	0.22	0.19	0.16	0.13
1.659036766	0	0	0	0	0	0	0	0	0	0.6	0.56	0.52	0.48	0.44	0.4	0.32	0.21	0.1	0.01	0.11	0.2	0.22	0.22	0.22	0.22	0.21	0.2	0.16	0.12	0.08	0.04	0	0.03	0.04	0.04	0.04	0.04	0.05	0.05	0.06	0.08	0.09	0.1	0.11	0.13	0.16	0.19	0.22	0.26
1.661079345	0	0	0	0	0	0	0	0	0	0.71	0.63	0.51	0.4	0.29	0.18	0.09	0	0.08	0.16	0.24	0.3	0.3	0.27	0.25	0.22	0.2	0.15	0.06	0.04	0.13	0.23	0.32	0.36	0.35	0.33	0.31	0.28	0.26	0.24	0.22	0.21	0.19	0.18	0.16	0.16	0.17	0.21	0.24	0.27
1.663121925	0	0	0	0	0	0	0	0	0	0.11	0.06	0.02	0.09	0.16	0.23	0.26	0.25	0.23	0.22	0.21	0.19	0.17	0.15	0.12	0.09	0.07	0.05	0.02	0.01	0.03	0.05	0.08	0.09	0.08	0.07	0.06	0.05	0.04	0.02	0.01	0	0.01	0.02	0.03	0.04	0.05	0.06	0.07	0.08
1.665164504	0	0	0	0	0	0	0	0	0	0.19	0.16	0.12	0.09	0.06	0.03	0.01	0.06	0.11	0.16	0.21	0.23	0.18	0.1	0.03	0.04	0.11	0.16	0.18	0.18	0.19	0.19	0.2	0.19	0.17	0.15	0.13	0.11	0.09	0.07	0.07	0.07	0.06	0.06	0.06	0.06	0.06	0.06	0.07	0.07
1.667207083	0	0	0	0	0	0	0	0	0	0.33	0.32	0.31	0.31	0.31	0.31	0.26	0.17	0.08	0.01	0.1	0.16	0.12	0.04	0.03	0.1	0.17	0.22	0.25	0.28	0.3	0.33	0.35	0.33	0.27	0.19	0.11	0.03	0.04	0.07	0.02	0.05	0.12	0.19	0.25	0.3	0.28	0.23	0.17	0.12
1.669249662	0	0	0	0	0	0	0	0	0	0.36	0.37	0.37	0.38	0.38	0.38	0.36	0.33	0.29	0.26	0.22	0.19	0.16	0.14	0.11	0.09	0.07	0.06	0.07	0.08	0.1	0.11	0.13	0.14	0.15	0.16	0.18	0.19	0.2	0.21	0.2	0.2	0.19	0.18	0.18	0.17	0.18	0.19	0.2	0.2
1.671292242	0	0	0	0	0	0	0	0	0	0.29	0.29	0.31	0.33	0.35	0.36	0.34	0.3	0.25	0.2	0.16	0.13	0.15	0.19	0.22	0.26	0.3	0.31	0.3	0.29	0.28	0.26	0.25	0.23	0.21	0.18	0.16	0.14	0.11	0.08	0.03	0.02	0.08	0.13	0.18	0.2	0.17	0.1	0.03	0.04
1.673334821	0	0	0	0	0	0	0	0	0	0.28	0.29	0.31	0.32	0.33	0.34	0.34	0.34	0.33	0.33	0.33	0.31	0.27	0.21	0.16	0.11	0.05	0.02	0	0.01	0.03	0.04	0.05	0.03	0.02	0.08	0.14	0.2	0.26	0.28	0.25	0.21	0.17	0.13	0.09	0.06	0.04	0.04	0.03	0.03
1.6753774	0	0	0	0	0	0	0	0	0	0.06	0.05	0.21	0.36	0.51	0.65	0.67	0.6	0.53	0.46	0.39	0.32	0.29	0.26	0.24	0.21	0.19	0.18	0.18	0.19	0.2	0.21	0.22	0.2	0.14	0.07	0.01	0.06	0.12	0.16	0.18	0.19	0.2	0.2	0.21	0.21	0.2	0.17	0.15	0.12
1.677419979	0	0	0	0	0	0	0	0	0	0.23	0.21	0.22	0.22	0.22	0.23	0.23	0.23	0.23	0.23	0.24	0.23	0.18	0.12	0.06	0	0.05	0.07	0.05	0.02	0.02	0.05	0.08	0.11	0.13	0.14	0.16	0.17	0.19	0.18	0.15	0.1	0.06	0.02	0.02	0.05	0.04	0.01	0.02	0.04
1.679462558	0	0	0	0	0	0	0	0	0	0.14	0.12	0.11	0.11	0.1	0.09	0.11	0.14	0.17	0.19	0.22	0.23	0.19	0.12	0.06	0	0.05	0.07	0.03	0.02	0.07	0.12	0.17	0.18	0.15	0.11	0.08	0.04	0	0.01	0.02	0.06	0.1	0.14	0.17	0.2	0.19	0.16	0.13	0.11
1.681505138	0	0	0	0	0	0	0	0	0	0.19	0.19	0.2	0.21	0.22	0.23	0.2	0.15	0.11	0.06	0.01	0.02	0.03	0.02	0.02	0.01	0	0	0	0	0	0	0	0.01	0.04	0.07	0.1	0.13	0.16	0.17	0.16	0.14	0.12	0.1	0.08	0.07	0.1	0.13	0.17	0.21
1.683547717	0	0	0	0	0	0	0	0	0	0.31	0.2	0.04	0.11	0.26	0.41	0.46	0.43	0.41	0.38	0.35	0.32	0.25	0.16	0.08	0	0.07	0.12	0.14	0.14	0.15	0.15	0.16	0.12	0.05	0.03	0.11	0.19	0.26	0.29	0.24	0.17	0.11	0.04	0.02	0.07	0.07	0.04	0.02	0.01
1.685590296	0	0	0	0	0	0	0	0	0	0.52	0.51	0.48	0.45	0.43	0.4	0.35	0.28	0.22	0.15	0.08	0.04	0.05	0.08	0.11	0.14	0.17	0.2	0.25	0.3	0.34	0.39	0.43	0.44	0.43	0.4	0.37	0.35	0.32	0.29	0.24	0.18	0.13	0.08	0.03	0.01	0.02	0	0.02	0.03
1.687632875	0	0	0	0	0	0	0	0	0	0.03	0.04	0.07	0.1	0.13	0.16	0.15	0.12	0.08	0.05	0.02	0.01	0.01	0.04	0.07	0.1	0.13	0.14	0.13	0.12	0.11	0.09	0.08	0.06	0.03	0	0.03	0.06	0.09	0.1	0.08	0.05	0.02	0.01	0.03	0.05	0.05	0.04	0.03	0.01
1.689675455	0	0	0	0	0	0	0	0	0	0.74	0.59	0.43	0.27	0.12	0.03	0.07	0.15	0.22	0.29	0.35	0.35	0.3	0.24	0.19	0.14	0.09	0.04	0.01	0.05	0.1	0.14	0.17	0.18	0.18	0.17	0.17	0.16	0.15	0.1	0.04	0.03	0.09	0.15	0.2	0.23	0.23	0.23	0.23	0.23
1.691718034	0	0	0	0	0	0	0	0	0	0.12	0.19	0.27	0.34	0.42	0.45	0.41	0.34	0.28	0.22	0.15	0.14	0.15	0.16	0.17	0.18	0.2	0.24	0.29	0.34	0.39	0.44	0.46	0.43	0.37	0.32	0.26	0.21	0.15	0.11	0.06	0.02	0.03	0.07	0.1	0.11	0.08	0.05	0.02	0.01
1.693760613	0	0	0	0	0	0	0	0	0	0.29	0.23	0.16	0.1	0.04	0.01	0.04	0.06	0.08	0.11	0.13	0.11	0.06	0.01	0.04	0.08	0.12	0.13	0.12	0.11	0.1	0.09	0.09	0.11	0.14	0.16	0.19	0.22	0.23	0.23	0.2	0.18	0.15	0.13	0.11	0.13	0.19	0.25	0.3	0.36
1.695803192	0	0	0	0	0	0	0	0	0	0.03	0.05	0.08	0.11	0.14	0.14	0.08	0	0.07	0.15	0.22	0.23	0.19	0.15	0.11	0.07	0.04	0.01	0.06	0.11	0.16	0.21	0.24	0.23	0.2	0.17	0.14	0.11	0.09	0.09	0.09	0.09	0.09	0.1	0.1	0.08	0.04	0.01	0.03	0.06
1.697845772	0	0	0	0	0	0	0	0	0	0.4	0.39	0.37	0.36	0.35	0.31	0.22	0.12	0.02	0.07	0.17	0.17	0.1	0.03	0.03	0.1	0.14	0.12	0.07	0.01	0.04	0.09	0.13	0.11	0.08	0.04	0.01	0.03	0.06	0.12	0.19	0.25	0.31	0.38	0.43	0.44	0.41	0.37	0.34	0.31
1.699888351	0	0	0	0	0	0	0	0	0	0.27	0.29	0.3	0.31	0.32	0.32	0.29	0.25	0.22	0.18	0.15	0.15	0.19	0.22	0.25	0.28	0.31	0.28	0.23	0.18	0.13	0.08	0.04	0.01	0	0.02	0.03	0.05	0.05	0.02	0.02	0.07	0.11	0.15	0.19	0.21	0.21	0.21	0.21	0.2
1.70193093	0	0	0	0	0	0	0	0	0	0.35	0.37	0.39	0.42	0.44	0.46	0.46	0.46	0.46	0.46	0.47	0.41	0.32	0.23	0.14	0.05	0.01	0.04	0.13	0.22	0.31	0.4	0.46	0.44	0.38	0.32	0.26	0.21	0.17	0.17	0.2	0.23	0.26	0.28	0.31	0.3	0.27	0.25	0.22	0.19
1.703973509	0	0	0	0	0	0	0	0	0	0.14	0.05	0.04	0.13	0.22	0.25	0.15	0.02	0.11	0.23	0.35	0.32	0.2	0.08	0.04	0.16	0.25	0.26	0.22	0.18	0.14	0.1	0.08	0.09	0.12	0.15	0.18	0.21	0.22	0.19	0.14	0.08	0.03	0.02	0.07	0.07	0.04	0.01	0.02	0.05
1.706016089	0	0	0	0	0	0	0	0	0	0.5	0.45	0.4	0.35	0.3	0.24	0.17	0.09	0.02	0.05	0.12	0.12	0.07	0.01	0.04	0.08	0.12	0.08	0.01	0.06	0.12	0.19	0.21	0.13	0.01	0.13	0.26	0.38	0.47	0.45	0.37	0.29	0.21	0.13	0.06	0.04	0.07	0.1	0.13	0.16
1.708058668	0	0	0	0	0	0	0	0	0	0.14	0.1	0.06	0.03	0.01	0.02	0.03	0.08	0.13	0.18	0.23	0.24	0.22	0.2	0.18	0.15	0.14	0.13	0.14	0.14	0.15	0.15	0.15	0.13	0.11	0.08	0.06	0.03	0.01	0	0	0	0	0.01	0	0.01	0.05	0.08	0.11	0.14
1.710101247	0	0	0	0	0	0	0	0	0	0.31	0.29	0.27	0.26	0.24	0.22	0.22	0.22	0.22	0.22	0.22	0.18	0.11	0.05	0.02	0.08	0.12	0.07	0.02	0.11	0.2	0.28	0.33	0.3	0.23	0.16	0.09	0.02	0.02	0.01	0.09	0.16	0.23	0.3	0.37	0.39	0.37	0.35	0.33	0.31
1.712143826	0	0	0	0	0	0	0	0	0	0.33	0.23	0.13	0.03	0.06	0.11	0.06	0.01	0.09	0.16	0.22	0.24	0.22	0.2	0.18	0.16	0.14	0.1	0.05	0.01	0.04	0.08	0.11	0.12	0.12	0.11	0.11	0.1	0.1	0.12	0.13	0.15	0.17	0.18	0.2	0.17	0.11	0.04	0.02	0.07
1.714186405	0	0	0	0	0	0	0	0	0	0.52	0.42	0.32	0.23	0.13	0.09	0.14	0.22	0.29	0.36	0.44	0.44	0.41	0.37	0.33	0.29	0.24	0.15	0.03	0.08	0.19	0.3	0.37	0.34	0.27	0.2	0.14	0.07	0.02	0.01	0.03	0.05	0.07	0.08	0.09	0.06	0.01	0.07	0.14	0.21
1.716228985	0	0	0	0	0	0	0	0	0	0.11	0.13	0.15	0.16	0.18	0.18	0.18	0.16	0.15	0.14	0.13	0.13	0.15	0.16	0.17	0.19	0.19	0.13	0.04	0.05	0.13	0.21	0.27	0.24	0.18	0.13	0.07	0.02	0.03	0.07	0.11	0.14	0.17	0.2	0.22	0.18	0.06	0.04	0.15	0.26
1.718271564	0	0	0	0	0	0	0	0	0	0.54	0.49	0.42	0.35	0.29	0.22	0.19	0.16	0.14	0.12	0.1	0.09	0.1	0.11	0.12	0.14	0.15	0.17	0.19	0.21	0.23	0.25	0.27	0.23	0.15	0.07	0.01	0.09	0.16	0.17	0.11	0.06	0.01	0.05	0.1	0.1	0.04	0.03	0.1	0.17
1.720314143	0	0	0	0	0	0	0	0	0	0.22	0.3	0.4	0.5	0.6	0.68	0.68	0.63	0.59	0.55	0.52	0.48	0.46	0.44	0.42	0.41	0.39	0.34	0.28	0.21	0.14	0.08	0.02	0	0	0	0	0	0	0.01	0.04	0.07	0.1	0.12	0.15	0.15	0.12	0.08	0.04	0.01
1.722356722	0	0	0	0	0	0	0	0	0	0.23	0.21	0.19	0.17	0.15	0.13	0.12	0.11	0.11	0.1	0.09	0.09	0.11	0.12	0.14	0.16	0.18	0.14	0.05	0.04	0.12	0.2	0.28	0.32	0.34	0.36	0.37	0.39	0.4	0.39	0.35	0.32	0.28	0.25	0.21	0.17	0.13	0.08	0.04	0.01
1.724399302	0	0	0	0	0	0	0	0	0	0.19	0.22	0.24	0.27	0.29	0.31	0.27	0.22	0.16	0.11	0.05	0.04	0.09	0.16	0.22	0.28	0.34	0.31	0.21	0.1	0	0.1	0.19	0.15	0.02	0.11	0.24	0.36	0.48	0.49	0.4	0.31	0.23	0.15	0.07	0.03	0.04	0.06	0.08	0.1
1.726441881	0	0	0	0	0	0	0	0	0	0.75	0.68	0.59	0.51	0.43	0.36	0.34	0.33	0.33	0.32	0.32	0.3	0.25	0.2	0.14	0.09	0.04	0.02	0.03	0.03	0.04	0.04	0.05	0.06	0.07	0.09	0.1	0.12	0.13	0.13	0.12	0.1	0.09	0.07	0.06	0.07	0.11	0.15	0.19	0.24
1.72848446	0	0	0	0	0	0	0	0	0	0.28	0.24	0.18	0.13	0.08	0.04	0.09	0.17	0.26	0.34	0.42	0.45	0.42	0.38	0.34	0.3	0.26	0.21	0.17	0.12	0.08	0.04	0	0.02	0.07	0.13	0.19	0.24	0.3	0.31	0.27	0.24	0.21	0.18	0.15	0.12	0.09	0.07	0.04	0.02
1.730527039	0	0	0	0	0	0	0	0	0	0.32	0.35	0.38	0.41	0.43	0.46	0.38	0.27	0.17	0.06	0.04	0.07	0	0.1	0.19	0.27	0.36	0.37	0.32	0.27	0.21	0.16	0.11	0.07	0.05	0.02	0.01	0.04	0.06	0.09	0.12	0.15	0.17	0.2	0.23	0.24	0.22	0.2	0.18	0.16
1.732569619	0	0	0	0	0	0	0	0	0	0.06	0.1	0.13	0.16	0.19	0.22	0.21	0.19	0.17	0.15	0.13	0.11	0.07	0.04	0	0.03	0.06	0.01	0.1	0.21	0.32	0.43	0.53	0.49	0.35	0.21	0.08	0.05	0.18	0.25	0.26	0.27	0.28	0.29	0.31	0.28	0.22	0.15	0.08	0.01
1.734612198	0	0	0	0	0	0	0	0	0	0.52	0.5	0.48	0.45	0.43	0.4	0.32	0.22	0.12	0.03	0.06	0.1	0.05	0.02	0.08	0.15	0.21	0.22	0.18	0.15	0.11	0.08	0.05	0.05	0.09	0.13	0.16	0.2	0.23	0.2	0.12	0.03	0.05	0.13	0.21	0.24	0.22	0.19	0.15	0.12
1.736654777	0	0	0	0	0	0	0	0	0	0.35	0.31	0.25	0.19	0.14	0.08	0.11	0.15	0.2	0.24	0.29	0.32	0.32	0.32	0.31	0.31	0.31	0.32	0.34	0.37	0.39	0.41	0.43	0.38	0.3	0.21	0.13	0.05	0.03	0.08	0.1	0.11	0.13	0.14	0.16	0.15	0.11	0.06	0.01	0.03
1.738697356	0	0	0	0	0	0	0	0	0	0.22	0.21	0.21	0.2	0.2	0.2	0.22	0.25	0.27	0.3	0.33	0.32	0.27	0.21	0.15	0.1	0.04	0.03	0.04	0.06	0.08	0.1	0.12	0.1	0.06	0.02	0.02	0.06	0.1	0.1	0.07	0.04	0.01	0.01	0.04	0.04	0	0.04	0.08	0.13
1.740739936	0	0	0	0	0	0	0	0	0	0.48	0.36	0.23	0.1	0.03	0.15	0.13	0.05	0.02	0.09	0.16	0.21	0.25	0.27	0.29	0.32	0.34	0.34	0.31	0.29	0.26	0.24	0.21	0.21	0.23	0.24	0.25	0.27	0.28	0.26	0.22	0.18	0.14	0.1	0.06	0.04	0.05	0.06	0.07	0.07
1.742782515	0	0	0	0	0	0	0	0	0	0.13	0.04	0.06	0.17	0.26	0.36	0.33	0.27	0.21	0.15	0.09	0.07	0.12	0.17	0.23	0.28	0.33	0.35	0.34	0.33	0.32	0.31	0.3	0.27	0.23	0.19	0.15	0.11	0.08	0.07	0.07	0.08	0.08	0.09	0.09	0.08	0.05	0.02	0.01	0.05
1.744825094	0	0	0	0	0	0	0	0	0	0.13	0.15	0.18	0.21	0.24	0.26	0.27	0.27	0.26	0.26	0.26	0.23	0.18	0.12	0.07	0.01	0.04	0.05	0.03	0	0.03	0.05	0.07	0.07	0.04	0.01	0.02	0.05	0.07	0.08	0.06	0.04	0.02	0	0.02	0.04	0.08	0.11	0.15	0.18
1.746867673	0	0	0	0	0	0	0	0	0	0.38	0.31	0.24	0.17	0.1	0.03	0.07	0.14	0.21	0.28	0.35	0.35	0.27	0.16	0.05	0.05	0.15	0.14	0.03	0.08	0.19	0.29	0.39	0.4	0.34	0.29	0.23	0.18	0.13	0.1	0.07	0.05	0.03	0.01	0.01	0.02	0.01	0.01	0.02	0.03
1.748910252	0	0	0	0	0	0	0	0	0	0.32	0.24	0.15	0.07	0.01	0.04	0.02	0.01	0.04	0.06	0.09	0.09	0.09	0.08	0.07	0.07	0.06	0.06	0.05	0.05	0.04	0.04	0.04	0.03	0.03	0.03	0.03	0.02	0.03	0.05	0.08	0.11	0.13	0.16	0.15	0.1	0.02	0.05	0.13	0.2
1.750952832	0	0	0	0	0	0	0	0	0	0	0.03	0.05	0.07	0.09	0.07	0.01	0.05	0.11	0.17	0.22	0.18	0.1	0.02	0.05	0.12	0.16	0.12	0.06	0	0.06	0.12	0.14	0.12	0.1	0.07	0.05	0.02	0	0.01	0.02	0.02	0.03	0.04	0.03	0.01	0.06	0.12	0.17	0.22
1.752995411	0	0	0	0	0	0	0	0	0	0.15	0.16	0.17	0.18	0.19	0.16	0.1	0.03	0.04	0.1	0.16	0.15	0.12	0.09	0.06	0.03	0.01	0.02	0.04	0.07	0.09	0.11	0.12	0.09	0.06	0.03	0	0.03	0.03	0.01	0.07	0.12	0.17	0.21	0.24	0.23	0.21	0.18	0.15	0.13
1.75503799	0	0	0	0	0	0	0	0	0	0.17	0.03	0.1	0.23	0.35	0.38	0.29	0.19	0.09	0.01	0.1	0.1	0.07	0.04	0.01	0.01	0.03	0.01	0.01	0.03	0.04	0.06	0.09	0.12	0.16	0.2	0.23	0.26	0.29	0.29	0.29	0.29	0.29	0.29	0.27	0.2	0.11	0.03	0.06	0.14
1.757080569	0	0	0	0	0	0	0	0	0	0.11	0.11	0.11	0.11	0.11	0.08	0.01	0.06	0.13	0.2	0.25	0.19	0.08	0.02	0.12	0.22	0.25	0.16	0.03	0.1	0.22	0.34	0.38	0.32	0.25	0.17	0.1	0.03	0.03	0.06	0.08	0.1	0.13	0.15	0.16	0.15	0.13	0.12	0.1	0.08
1.759123149	0	0	0	0	0	0	0	0	0	0.39	0.3	0.21	0.12	0.03	0.01	0.06	0.12	0.18	0.24	0.29	0.32	0.33	0.34	0.36	0.37	0.37	0.35	0.33	0.31	0.29	0.27	0.25	0.22	0.19	0.17	0.14	0.11	0.11	0.15	0.19	0.23	0.28	0.32	0.33	0.31	0.27	0.23	0.2	0.16
1.761165728	0	0	0	0	0	0	0	0	0	0.35	0.38	0.4	0.43	0.45	0.44	0.39	0.34	0.29	0.24	0.2	0.16	0.12	0.08	0.05	0.01	0.01	0.03	0.04	0.05	0.06	0.07	0.06	0.01	0.05	0.1	0.15	0.21	0.24	0.25	0.25	0.26	0.26	0.26	0.27	0.29	0.32	0.35	0.38	0.41
1.763208307	0	0	0	0	0	0	0	0	0	0.09	0.04	0.17	0.3	0.42	0.48	0.47	0.44	0.41	0.39	0.36	0.32	0.27	0.22	0.17	0.12	0.09	0.09	0.09	0.09	0.1	0.1	0.12	0.17	0.22	0.27	0.31	0.36	0.36	0.31	0.24	0.17	0.11	0.04	0.01	0.04	0.06	0.07	0.09	0.11
1.765250886	0	0	0	0	0	0	0	0	0	0.01	0.07	0.14	0.2	0.26	0.25	0.16	0.06	0.04	0.13	0.21	0.2	0.16	0.11	0.07	0.03	0	0	0	0.01	0.01	0.02	0.05	0.11	0.18	0.25	0.32	0.39	0.4	0.36	0.3	0.24	0.18	0.12	0.08	0.07	0.08	0.08	0.09	0.09
1.767293466	0	0	0	0	0	0	0	0	0	0.39	0.34	0.3	0.25	0.21	0.2	0.24	0.29	0.33	0.37	0.4	0.35	0.27	0.19	0.12	0.05	0.01	0.03	0.04	0.06	0.07	0.08	0.06	0	0.08	0.15	0.22	0.28	0.3	0.26	0.19	0.13	0.08	0.02	0.02	0.02	0.01	0	0.02	0.03
1.769336045	0	0	0	0	0	0	0	0	0	0.56	0.44	0.33	0.22	0.12	0.08	0.1	0.14	0.17	0.21	0.24	0.2	0.14	0.08	0.03	0.03	0.06	0.05	0.04	0.02	0	0.02	0.03	0.05	0.07	0.09	0.1	0.12	0.13	0.14	0.15	0.15	0.16	0.16	0.15	0.11	0.04	0.02	0.07	0.13
1.771378624	0	0	0	0	0	0	0	0	0	0.44	0.41	0.38	0.35	0.32	0.26	0.18	0.1	0.02	0.06	0.13	0.11	0.05	0.01	0.07	0.12	0.14	0.1	0.04	0.02	0.07	0.13	0.15	0.12	0.09	0.06	0.03	0	0.02	0.03	0.03	0.03	0.03	0.02	0.02	0.01	0.04	0.08	0.11	0.14
1.773421203	0	0	0	0	0	0	0	0	0	0.36	0.37	0.37	0.38	0.39	0.38	0.35	0.33	0.3	0.28	0.25	0.25	0.26	0.27	0.27	0.28	0.27	0.22	0.16	0.1	0.04	0.02	0.02	0.02	0.08	0.14	0.2	0.26	0.27	0.24	0.19	0.15	0.1	0.06	0.03	0.04	0.06	0.08	0.11	0.13
1.775463782	0	0	0	0	0	0	0	0	0	0.5	0.5	0.51	0.51	0.52	0.47	0.37	0.26	0.15	0.04	0.05	0.05	0.01	0.03	0.07	0.1	0.12	0.1	0.06	0.03	0	0.03	0.03	0.01	0.01	0.04	0.06	0.08	0.08	0.06	0.02	0.02	0.05	0.08	0.13	0.18	0.25	0.31	0.38	0.44
1.777506362	0	0	0	0	0	0	0	0	0	0.09	0.1	0.11	0.13	0.14	0.15	0.16	0.17	0.19	0.2	0.21	0.2	0.19	0.19	0.18	0.17	0.14	0.08	0.01	0.05	0.12	0.18	0.19	0.13	0.05	0.02	0.09	0.16	0.19	0.16	0.11	0.06	0.02	0.02	0.03	0.02	0.11	0.19	0.27	0.35
1.779548941	0	0	0	0	0	0	0	0	0	0.04	0.13	0.22	0.31	0.39	0.39	0.28	0.16	0.04	0.07	0.17	0.18	0.14	0.11	0.07	0.04	0.02	0.03	0.04	0.06	0.07	0.08	0.07	0.02	0.04	0.1	0.15	0.21	0.2	0.12	0.01	0.1	0.2	0.3	0.37	0.39	0.38	0.37	0.36	0.36
1.78159152	0	0	0	0	0	0	0	0	0	0.23	0.13	0.03	0.07	0.17	0.16	0.03	0.11	0.25	0.39	0.5	0.45	0.34	0.24	0.13	0.03	0.04	0.05	0.05	0.05	0.04	0.04	0.03	0.01	0.01	0.04	0.06	0.08	0.08	0.05	0.02	0.01	0.04	0.07	0.1	0.13	0.16	0.18	0.21	0.24
1.783634099	0	0	0	0	0	0	0	0	0	0.1	0.03	0.04	0.11	0.17	0.2	0.17	0.14	0.11	0.09	0.06	0.07	0.09	0.11	0.13	0.15	0.16	0.16	0.16	0.15	0.15	0.14	0.14	0.13	0.13	0.13	0.12	0.12	0.14	0.21	0.28	0.35	0.42	0.49	0.53	0.53	0.5	0.48	0.45	0.43
1.785676679	0	0	0	0	0	0	0	0	0	0.35	0.35	0.35	0.35	0.35	0.33	0.29	0.24	0.19	0.14	0.09	0	0.1	0.2	0.3	0.39	0.44	0.42	0.37	0.32	0.27	0.23	0.17	0.1	0.03	0.03	0.1	0.16	0.19	0.17	0.14	0.11	0.08	0.05	0.04	0.08	0.14	0.21	0.27	0.32
1.787719258	0	0	0	0	0	0	0	0	0	0.64	0.45	0.27	0.1	0.07	0.14	0.07	0.01	0.09	0.17	0.23	0.18	0.09	0.01	0.1	0.19	0.25	0.26	0.26	0.26	0.27	0.27	0.24	0.19	0.12	0.06	0	0.06	0.1	0.1	0.09	0.09	0.08	0.08	0.08	0.1	0.13	0.16	0.19	0.21
1.789761837	0	0	0	0	0	0	0	0	0	0.35	0.26	0.16	0.08	0.01	0.05	0.03	0	0.03	0.06	0.08	0.07	0.04	0.02	0.01	0.03	0.03	0.02	0.08	0.14	0.2	0.26	0.28	0.26	0.22	0.19	0.16	0.13	0.11	0.08	0.06	0.03	0.01	0.02	0.03	0.02	0	0.02	0.03	0.05
1.791804416	0	0	0	0	0	0	0	0	0	0.14	0.04	0.06	0.15	0.24	0.26	0.18	0.1	0.01	0.07	0.14	0.14	0.11	0.08	0.06	0.03	0.01	0.02	0.04	0.05	0.07	0.08	0.08	0.06	0.03	0	0.02	0.05	0.08	0.12	0.17	0.21	0.25	0.3	0.31	0.29	0.24	0.19	0.14	0.09
1.793846996	0	0	0	0	0	0	0	0	0	0.19	0.09	0.01	0.1	0.19	0.26	0.31	0.36	0.4	0.44	0.47	0.4	0.29	0.18	0.08	0.02	0.08	0.05	0	0.05	0.1	0.14	0.16	0.13	0.09	0.06	0.03	0.01	0.05	0.1	0.16	0.22	0.27	0.32	0.35	0.32	0.26	0.21	0.16	0.11
1.795889575	0	0	0	0	0	0	0	0	0	0.16	0.18	0.19	0.21	0.22	0.22	0.19	0.16	0.14	0.11	0.08	0.03	0.02	0.07	0.12	0.17	0.19	0.18	0.16	0.13	0.11	0.09	0.08	0.08	0.09	0.1	0.1	0.11	0.1	0.07	0.03	0.01	0.05	0.09	0.1	0.05	0.03	0.1	0.18	0.25
1.797932154	0	0	0	0	0	0	0	0	0	0.31	0.23	0.15	0.07	0.01	0	0.1	0.22	0.33	0.44	0.53	0.48	0.37	0.26	0.15	0.05	0.01	0.07	0.16	0.24	0.33	0.41	0.42	0.35	0.27	0.18	0.1	0.02	0.04	0.07	0.09	0.11	0.13	0.15	0.15	0.09	0.01	0.07	0.15	0.23
1.799974733	0	0	0	0	0	0	0	0	0	0.1	0.06	0.01	0.03	0.08	0.08	0.06	0.02	0.01	0.04	0.07	0.06	0.04	0.02	0	0.02	0.06	0.12	0.19	0.26	0.32	0.39	0.41	0.39	0.35	0.32	0.29	0.25	0.2	0.13	0.05	0.03	0.11	0.19	0.21	0.16	0.06	0.04	0.13	0.22
1.802017313	0	0	0	0	0	0	0	0	0	1.01	0.85	0.7	0.55	0.41	0.31	0.26	0.23	0.2	0.17	0.14	0.15	0.17	0.19	0.22	0.24	0.24	0.22	0.18	0.15	0.12	0.09	0.08	0.08	0.08	0.09	0.09	0.1	0.1	0.12	0.13	0.15	0.16	0.17	0.19	0.23	0.27	0.3	0.34	0.38
1.804059892	0	0	0	0	0	0	0	0	0	0.12	0.02	0.15	0.28	0.41	0.42	0.31	0.17	0.03	0.1	0.2	0.12	0.03	0.19	0.33	0.48	0.57	0.59	0.58	0.58	0.57	0.57	0.53	0.45	0.36	0.28	0.19	0.11	0.07	0.08	0.1	0.13	0.15	0.17	0.2	0.25	0.3	0.35	0.39	0.44
1.806102471	0	0	0	0	0	0	0	0	0	0.57	0.45	0.32	0.2	0.08	0.06	0.11	0.16	0.2	0.25	0.25	0.17	0.06	0.05	0.16	0.26	0.29	0.24	0.18	0.12	0.07	0.02	0.01	0.04	0.07	0.09	0.12	0.14	0.16	0.17	0.19	0.2	0.21	0.23	0.22	0.19	0.16	0.13	0.11	0.08
1.80814505	0	0	0	0	0	0	0	0	0	0.26	0.24	0.22	0.2	0.18	0.18	0.19	0.21	0.22	0.23	0.24	0.25	0.26	0.27	0.27	0.28	0.29	0.29	0.29	0.29	0.3	0.3	0.3	0.31	0.32	0.32	0.33	0.33	0.31	0.26	0.22	0.17	0.13	0.09	0.04	0.02	0.08	0.13	0.19	0.24
1.810187629	0	0	0	0	0	0	0	0	0	0.01	0.02	0.02	0.02	0.02	0.06	0.13	0.19	0.25	0.32	0.32	0.2	0.06	0.09	0.23	0.37	0.41	0.35	0.29	0.23	0.17	0.11	0.05	0.01	0.06	0.11	0.16	0.21	0.21	0.17	0.14	0.1	0.07	0.04	0.02	0.02	0.03	0.04	0.04	0.04
1.812230209	0	0	0	0	0	0	0	0	0	0.03	0.09	0.22	0.34	0.45	0.43	0.32	0.21	0.1	0	0.09	0.12	0.14	0.15	0.17	0.18	0.14	0.05	0.04	0.14	0.23	0.32	0.33	0.29	0.25	0.22	0.18	0.15	0.16	0.22	0.28	0.33	0.39	0.44	0.45	0.41	0.36	0.32	0.28	0.24
1.814272788	0	0	0	0	0	0	0	0	0	0.17	0.15	0.13	0.11	0.09	0.05	0.01	0.07	0.13	0.18	0.2	0.15	0.07	0	0.08	0.15	0.15	0.08	0.01	0.05	0.12	0.18	0.17	0.11	0.05	0.01	0.07	0.12	0.16	0.18	0.2	0.22	0.23	0.25	0.24	0.2	0.16	0.12	0.09	0.05
1.816315367	0	0	0	0	0	0	0	0	0	0.02	0.08	0.13	0.19	0.24	0.25	0.25	0.24	0.24	0.23	0.23	0.26	0.29	0.32	0.35	0.38	0.43	0.48	0.54	0.59	0.65	0.7	0.66	0.58	0.49	0.4	0.32	0.24	0.18	0.14	0.1	0.07	0.03	0.01	0.02	0.01	0	0.01	0.02	0.03
1.818357946	0	0	0	0	0	0	0	0	0	0.2	0.34	0.47	0.6	0.73	0.73	0.64	0.55	0.46	0.37	0.29	0.23	0.18	0.12	0.07	0.02	0.03	0.1	0.17	0.24	0.31	0.38	0.38	0.35	0.31	0.28	0.25	0.22	0.22	0.24	0.26	0.28	0.3	0.31	0.29	0.21	0.13	0.05	0.03	0.11
1.820400526	0	0	0	0	0	0	0	0	0	0.04	0.06	0.15	0.24	0.34	0.37	0.35	0.34	0.33	0.32	0.31	0.29	0.28	0.27	0.26	0.24	0.21	0.16	0.1	0.05	0	0.05	0.07	0.07	0.06	0.06	0.06	0.05	0.06	0.06	0.07	0.08	0.09	0.09	0.09	0.07	0.05	0.03	0.01	0.01
1.822443105	0	0	0	0	0	0	0	0	0	0.06	0.15	0.24	0.32	0.4	0.38	0.29	0.21	0.12	0.04	0.01	0.07	0.17	0.26	0.35	0.44	0.44	0.37	0.29	0.21	0.14	0.07	0.05	0.06	0.08	0.1	0.12	0.14	0.18	0.24	0.3	0.36	0.41	0.47	0.45	0.36	0.26	0.17	0.07	0.02
1.824485684	0	0	0	0	0	0	0	0	0	0.21	0.12	0.03	0.05	0.14	0.2	0.25	0.29	0.33	0.38	0.4	0.37	0.32	0.28	0.24	0.2	0.14	0.07	0	0.08	0.15	0.22	0.23	0.21	0.18	0.16	0.14	0.12	0.11	0.12	0.13	0.14	0.15	0.16	0.15	0.1	0.06	0.02	0.02	0.06
1.826528263	0	0	0	0	0	0	0	0	0	0.57	0.46	0.36	0.26	0.16	0.13	0.16	0.19	0.21	0.24	0.25	0.2	0.15	0.1	0.05	0	0.01	0.03	0.07	0.11	0.14	0.18	0.2	0.2	0.2	0.21	0.21	0.21	0.23	0.27	0.31	0.35	0.38	0.41	0.43	0.42	0.41	0.4	0.4	0.39
1.828570843	0	0	0	0	0	0	0	0	0	0.07	0.05	0.04	0.03	0.01	0.07	0.17	0.27	0.36	0.46	0.51	0.5	0.45	0.41	0.37	0.33	0.3	0.26	0.22	0.18	0.14	0.11	0.11	0.15	0.19	0.23	0.27	0.3	0.28	0.21	0.14	0.07	0.01	0.06	0.07	0.02	0.03	0.08	0.12	0.17
1.830613422	0	0	0	0	0	0	0	0	0	0.57	0.52	0.48	0.44	0.4	0.38	0.39	0.4	0.41	0.41	0.42	0.42	0.42	0.42	0.42	0.43	0.38	0.31	0.23	0.15	0.07	0	0.03	0.01	0	0.02	0.03	0.05	0.06	0.07	0.07	0.08	0.09	0.1	0.11	0.14	0.17	0.19	0.22	0.24
1.832656001	0	0	0	0	0	0	0	0	0	0.69	0.61	0.54	0.47	0.4	0.36	0.34	0.33	0.32	0.3	0.29	0.27	0.26	0.24	0.23	0.22	0.22	0.24	0.26	0.27	0.29	0.31	0.32	0.32	0.33	0.33	0.33	0.33	0.31	0.27	0.23	0.2	0.16	0.12	0.12	0.16	0.2	0.24	0.28	0.32
1.83469858	0	0	0	0	0	0	0	0	0	0.08	0.05	0.02	0	0.03	0.02	0.11	0.21	0.3	0.39	0.43	0.38	0.31	0.24	0.17	0.1	0.07	0.08	0.09	0.1	0.11	0.12	0.13	0.13	0.13	0.13	0.13	0.14	0.16	0.21	0.25	0.29	0.33	0.37	0.36	0.28	0.21	0.13	0.06	0.02
1.83674116	0	0	0	0	0	0	0	0	0	0.66	0.45	0.25	0.05	0.14	0.18	0.13	0.07	0.01	0.04	0.11	0.19	0.28	0.37	0.45	0.53	0.5	0.37	0.23	0.1	0.04	0.16	0.18	0.12	0.06	0	0.06	0.12	0.16	0.2	0.24	0.28	0.32	0.35	0.37	0.36	0.36	0.35	0.34	0.34
1.838783739	0	0	0	0	0	0	0	0	0	0.15	0.16	0.18	0.19	0.2	0.16	0.07	0.01	0.09	0.17	0.22	0.21	0.18	0.16	0.13	0.11	0.06	0.02	0.1	0.17	0.25	0.32	0.28	0.16	0.04	0.07	0.18	0.28	0.31	0.27	0.23	0.19	0.16	0.12	0.09	0.06	0.04	0.02	0	0.03
1.840826318	0	0	0	0	0	0	0	0	0	0.09	0.06	0.04	0.01	0.01	0	0.03	0.05	0.08	0.1	0.13	0.16	0.2	0.23	0.26	0.29	0.29	0.27	0.23	0.2	0.17	0.14	0.13	0.13	0.12	0.12	0.11	0.12	0.19	0.32	0.45	0.58	0.71	0.83	0.82	0.68	0.53	0.38	0.24	0.1
1.842868897	0	0	0	0	0	0	0	0	0	0.09	0.16	0.23	0.3	0.37	0.38	0.35	0.33	0.3	0.27	0.24	0.17	0.1	0.03	0.04	0.11	0.12	0.08	0.04	0.01	0.05	0.09	0.1	0.1	0.1	0.09	0.09	0.09	0.1	0.13	0.15	0.18	0.2	0.22	0.21	0.17	0.12	0.07	0.03	0.01
1.844911476	0	0	0	0	0	0	0	0	0	0.55	0.5	0.46	0.41	0.37	0.33	0.3	0.26	0.23	0.2	0.18	0.22	0.26	0.31	0.35	0.4	0.38	0.3	0.22	0.14	0.06	0.02	0.06	0.08	0.1	0.12	0.14	0.16	0.16	0.15	0.13	0.11	0.1	0.08	0.07	0.06	0.05	0.03	0.02	0.01
1.846954056	0	0	0	0	0	0	0	0	0	0.21	0.17	0.14	0.11	0.08	0.08	0.12	0.15	0.19	0.22	0.25	0.26	0.27	0.29	0.3	0.31	0.32	0.34	0.36	0.38	0.4	0.42	0.39	0.34	0.3	0.25	0.21	0.16	0.14	0.14	0.14	0.14	0.14	0.14	0.12	0.07	0.01	0.04	0.09	0.14
1.848996635	0	0	0	0	0	0	0	0	0	0.24	0.24	0.24	0.24	0.23	0.25	0.28	0.31	0.34	0.37	0.39	0.39	0.39	0.38	0.38	0.38	0.37	0.36	0.35	0.34	0.33	0.32	0.31	0.29	0.27	0.25	0.23	0.21	0.16	0.09	0.03	0.04	0.1	0.17	0.19	0.17	0.14	0.11	0.09	0.07
1.851039214	0	0	0	0	0	0	0	0	0	0.56	0.46	0.37	0.27	0.18	0.19	0.27	0.35	0.42	0.49	0.52	0.46	0.37	0.28	0.2	0.11	0.05	0.02	0.01	0.04	0.07	0.1	0.06	0.01	0.09	0.16	0.24	0.3	0.3	0.24	0.19	0.13	0.08	0.03	0	0	0	0.01	0.01	0.01
1.853081793	0	0	0	0	0	0	0	0	0	0.15	0.07	0.01	0.08	0.15	0.14	0.07	0	0.06	0.13	0.16	0.11	0.04	0.03	0.09	0.16	0.14	0.06	0.02	0.11	0.19	0.27	0.29	0.27	0.25	0.23	0.21	0.18	0.13	0.04	0.04	0.12	0.2	0.27	0.27	0.2	0.12	0.04	0.03	0.1
1.855124373	0	0	0	0	0	0	0	0	0	0.22	0.14	0.06	0.01	0.09	0.04	0.08	0.21	0.33	0.45	0.52	0.51	0.47	0.43	0.39	0.35	0.3	0.24	0.18	0.12	0.06	0.01	0	0.03	0.06	0.09	0.12	0.14	0.13	0.08	0.04	0	0.04	0.08	0.09	0.07	0.04	0.01	0.01	0.04
1.857166952	0	0	0	0	0	0	0	0	0	0.22	0.24	0.25	0.27	0.28	0.27	0.25	0.22	0.19	0.17	0.15	0.16	0.17	0.19	0.2	0.21	0.21	0.19	0.17	0.16	0.14	0.12	0.08	0.01	0.05	0.11	0.16	0.22	0.22	0.19	0.16	0.13	0.1	0.07	0.05	0.05	0.04	0.03	0.03	0.02
1.859209531	0	0	0	0	0	0	0	0	0	0.63	0.59	0.55	0.51	0.47	0.38	0.25	0.13	0.01	0.11	0.16	0.05	0.11	0.27	0.41	0.56	0.61	0.57	0.52	0.47	0.42	0.37	0.3	0.21	0.11	0.02	0.06	0.14	0.15	0.11	0.07	0.03	0.02	0.06	0.07	0.06	0.04	0.03	0.02	0
1.86125211	0	0	0	0	0	0	0	0	0	0.31	0.35	0.39	0.43	0.47	0.46	0.41	0.36	0.32	0.27	0.24	0.21	0.19	0.18	0.16	0.14	0.14	0.15	0.16	0.17	0.17	0.18	0.16	0.12	0.08	0.04	0	0.04	0.07	0.09	0.12	0.14	0.16	0.19	0.18	0.16	0.13	0.11	0.08	0.06
1.86329469	0	0	0	0	0	0	0	0	0	0.2	0.2	0.2	0.2	0.18	0.14	0.09	0.04	0.01	0.06	0.08	0.1	0.11	0.13	0.14	0.15	0.13	0.11	0.09	0.07	0.05	0.05	0.06	0.08	0.1	0.11	0.13	0.13	0.1	0.07	0.04	0	0.03	0.04	0.03	0.01	0.01	0.03	0.05	0.07
1.865337269	0	0	0	0	0	0	0	0	0	0.23	0.32	0.4	0.48	0.51	0.47	0.4	0.33	0.27	0.2	0.19	0.2	0.21	0.22	0.23	0.23	0.19	0.14	0.09	0.04	0	0.03	0.05	0.05	0.06	0.07	0.07	0.06	0.01	0.04	0.08	0.13	0.18	0.21	0.23	0.25	0.26	0.27	0.29	0.29
1.867379848	0	0	0	0	0	0	0	0	0	0.18	0.12	0.07	0.02	0.02	0.02	0.02	0.02	0.02	0.02	0.01	0.01	0	0.01	0.01	0.01	0.02	0.06	0.1	0.14	0.17	0.19	0.18	0.17	0.15	0.14	0.12	0.12	0.14	0.16	0.18	0.2	0.21	0.22	0.21	0.2	0.19	0.18	0.16	0.15
1.869422427	0	0	0	0	0	0	0	0	0	0.23	0.17	0.11	0.05	0.02	0.03	0.06	0.08	0.11	0.14	0.18	0.23	0.28	0.33	0.37	0.39	0.34	0.26	0.19	0.12	0.05	0.03	0.05	0.08	0.11	0.14	0.17	0.2	0.23	0.25	0.28	0.31	0.33	0.35	0.33	0.31	0.29	0.27	0.25	0.24
1.871465007	0	0	0	0	0	0	0	0	0	0.06	0.03	0.11	0.2	0.23	0.16	0.06	0.03	0.13	0.22	0.26	0.28	0.29	0.31	0.33	0.32	0.26	0.19	0.12	0.05	0.02	0.06	0.07	0.07	0.06	0.06	0.06	0.05	0.04	0.04	0.03	0.02	0.01	0.02	0.05	0.09	0.13	0.17	0.21	0.21
1.873507586	0	0	0	0	0	0	0	0	0	0.31	0.33	0.34	0.35	0.32	0.18	0.03	0.12	0.27	0.41	0.39	0.29	0.2	0.1	0.01	0.03	0.03	0.12	0.21	0.3	0.39	0.43	0.41	0.37	0.34	0.31	0.27	0.25	0.24	0.23	0.22	0.21	0.2	0.19	0.16	0.14	0.11	0.08	0.06	0.05
1.875550165	0	0	0	0	0	0	0	0	0	0.18	0.22	0.26	0.31	0.3	0.17	0.03	0.12	0.26	0.39	0.39	0.33	0.26	0.2	0.14	0.1	0.12	0.16	0.2	0.24	0.27	0.28	0.25	0.21	0.17	0.13	0.09	0.08	0.09	0.11	0.13	0.15	0.16	0.19	0.22	0.26	0.3	0.33	0.37	0.4
1.877592744	0	0	0	0	0	0	0	0	0	0.12	0.27	0.41	0.55	0.63	0.59	0.53	0.47	0.41	0.36	0.26	0.14	0.02	0.09	0.2	0.26	0.22	0.15	0.08	0.01	0.05	0.09	0.09	0.09	0.08	0.08	0.07	0.09	0.14	0.19	0.25	0.3	0.35	0.37	0.34	0.29	0.24	0.19	0.15	0.12
1.879635323	0	0	0	0	0	0	0	0	0	0.28	0.24	0.19	0.14	0.14	0.21	0.3	0.39	0.48	0.57	0.59	0.57	0.55	0.54	0.52	0.48	0.38	0.27	0.16	0.05	0.05	0.1	0.09	0.06	0.04	0.01	0.02	0.05	0.11	0.16	0.21	0.26	0.31	0.33	0.3	0.26	0.21	0.17	0.13	0.1
1.881677903	0	0	0	0	0	0	0	0	0	0.31	0.33	0.35	0.37	0.37	0.35	0.32	0.29	0.26	0.23	0.16	0.07	0.01	0.09	0.17	0.21	0.16	0.08	0	0.07	0.14	0.18	0.18	0.16	0.14	0.12	0.11	0.13	0.18	0.25	0.31	0.38	0.44	0.46	0.43	0.39	0.34	0.29	0.25	0.22
1.883720482	0	0	0	0	0	0	0	0	0	0.01	0.04	0.08	0.11	0.1	0.03	0.06	0.15	0.24	0.32	0.28	0.16	0.05	0.05	0.16	0.21	0.19	0.12	0.06	0.01	0.05	0.06	0.03	0.02	0.07	0.12	0.17	0.17	0.13	0.08	0.02	0.03	0.08	0.09	0.05	0.01	0.07	0.12	0.18	0.24
1.885763061	0	0	0	0	0	0	0	0	0	0.15	0.14	0.14	0.14	0.17	0.26	0.37	0.48	0.58	0.68	0.55	0.31	0.07	0.16	0.38	0.54	0.57	0.55	0.53	0.51	0.49	0.43	0.34	0.23	0.13	0.03	0.06	0.14	0.18	0.22	0.25	0.29	0.32	0.35	0.35	0.34	0.33	0.33	0.32	0.3
1.88780564	0	0	0	0	0	0	0	0	0	0.06	0.17	0.28	0.38	0.43	0.38	0.31	0.24	0.17	0.1	0.1	0.14	0.17	0.2	0.23	0.25	0.23	0.21	0.18	0.16	0.13	0.11	0.11	0.1	0.09	0.09	0.08	0.07	0.06	0.05	0.04	0.03	0.02	0	0.01	0.04	0.06	0.08	0.09	0.09
1.88984822	0	0	0	0	0	0	0	0	0	0.14	0.05	0.05	0.14	0.2	0.23	0.24	0.25	0.26	0.27	0.26	0.24	0.21	0.19	0.17	0.16	0.16	0.17	0.19	0.2	0.21	0.2	0.18	0.14	0.11	0.08	0.06	0.03	0.01	0	0.02	0.04	0.05	0.05	0.01	0.04	0.08	0.13	0.17	0.22
1.891890799	0	0	0	0	0	0	0	0	0	0.15	0.15	0.15	0.15	0.16	0.21	0.26	0.32	0.37	0.42	0.37	0.27	0.18	0.09	0	0.04	0	0.08	0.15	0.22	0.29	0.32	0.31	0.28	0.26	0.23	0.21	0.21	0.24	0.27	0.31	0.34	0.38	0.41	0.43	0.45	0.47	0.49	0.51	0.52
1.893933378	0	0	0	0	0	0	0	0	0	0.38	0.39	0.41	0.42	0.43	0.4	0.36	0.32	0.28	0.25	0.18	0.09	0	0.09	0.18	0.26	0.22	0.11	0	0.1	0.2	0.25	0.21	0.12	0.03	0.06	0.14	0.2	0.21	0.19	0.17	0.15	0.14	0.13	0.17	0.23	0.3	0.36	0.42	0.47
1.895975957	0	0	0	0	0	0	0	0	0	0.05	0.1	0.24	0.38	0.51	0.52	0.5	0.47	0.45	0.42	0.43	0.48	0.53	0.58	0.63	0.67	0.63	0.54	0.46	0.38	0.3	0.24	0.23	0.23	0.24	0.24	0.25	0.23	0.16	0.07	0.02	0.11	0.19	0.25	0.24	0.18	0.12	0.06	0	0.05
1.898018537	0	0	0	0	0	0	0	0	0	0.04	0.06	0.16	0.26	0.34	0.27	0.13	0.01	0.12	0.24	0.27	0.2	0.11	0.03	0.05	0.13	0.11	0.05	0.01	0.06	0.12	0.15	0.12	0.07	0.01	0.04	0.09	0.13	0.14	0.13	0.13	0.13	0.12	0.11	0.06	0.02	0.09	0.16	0.23	0.3
1.900061116	0	0	0	0	0	0	0	0	0	0.03	0.05	0.07	0.09	0.12	0.17	0.23	0.29	0.35	0.41	0.43	0.4	0.37	0.33	0.3	0.26	0.22	0.17	0.12	0.07	0.02	0.01	0.02	0.01	0.01	0	0.01	0.01	0.01	0.01	0	0	0.01	0	0.03	0.08	0.13	0.19	0.24	0.28
1.902103695	0	0	0	0	0	0	0	0	0	0	0.11	0.22	0.33	0.43	0.43	0.4	0.37	0.34	0.32	0.31	0.32	0.33	0.35	0.36	0.37	0.39	0.4	0.41	0.42	0.43	0.42	0.37	0.29	0.22	0.15	0.08	0.04	0.07	0.13	0.19	0.25	0.3	0.35	0.37	0.38	0.38	0.39	0.4	0.4
1.904146274	0	0	0	0	0	0	0	0	0	0.25	0.02	0.2	0.41	0.61	0.67	0.68	0.69	0.7	0.71	0.61	0.4	0.17	0.06	0.27	0.46	0.39	0.17	0.04	0.24	0.44	0.57	0.54	0.44	0.33	0.23	0.13	0.06	0.05	0.07	0.08	0.1	0.11	0.13	0.13	0.13	0.12	0.12	0.12	0.11
1.906188853	0	0	0	0	0	0	0	0	0	0.08	0.09	0.09	0.09	0.1	0.2	0.34	0.46	0.59	0.71	0.7	0.57	0.42	0.26	0.12	0.01	0.01	0.07	0.14	0.21	0.28	0.33	0.32	0.29	0.26	0.23	0.2	0.16	0.11	0.05	0	0.05	0.11	0.14	0.12	0.06	0.01	0.05	0.1	0.15
1.908231433	0	0	0	0	0	0	0	0	0	0.27	0.3	0.33	0.35	0.37	0.29	0.17	0.06	0.05	0.16	0.19	0.15	0.1	0.05	0.01	0.04	0.04	0.03	0.01	0	0.01	0.03	0.04	0.05	0.06	0.07	0.08	0.07	0	0.08	0.16	0.24	0.32	0.39	0.44	0.47	0.5	0.54	0.57	0.59
1.910274012	0	0	0	0	0	0	0	0	0	0.15	0.3	0.46	0.61	0.74	0.71	0.61	0.52	0.43	0.34	0.26	0.19	0.13	0.06	0	0.05	0	0.1	0.2	0.29	0.38	0.45	0.43	0.37	0.32	0.27	0.21	0.19	0.21	0.26	0.31	0.35	0.4	0.43	0.43	0.41	0.38	0.36	0.33	0.31
1.912316591	0	0	0	0	0	0	0	0	0	0.49	0.37	0.26	0.15	0.05	0.07	0.11	0.16	0.21	0.25	0.25	0.2	0.14	0.08	0.02	0.02	0.02	0.1	0.18	0.27	0.35	0.4	0.4	0.38	0.36	0.33	0.31	0.31	0.34	0.4	0.45	0.5	0.55	0.58	0.55	0.47	0.4	0.33	0.26	0.19
1.91435917	0	0	0	0	0	0	0	0	0	0.38	0.38	0.39	0.39	0.38	0.28	0.16	0.03	0.09	0.21	0.24	0.19	0.13	0.06	0	0.06	0.06	0.04	0.01	0.01	0.03	0.05	0.06	0.07	0.07	0.08	0.08	0.1	0.13	0.17	0.22	0.26	0.3	0.32	0.3	0.26	0.22	0.18	0.14	0.11
1.91640175	0	0	0	0	0	0	0	0	0	0.06	0.08	0.09	0.11	0.13	0.08	0.01	0.06	0.13	0.19	0.21	0.17	0.12	0.08	0.03	0.01	0.01	0.02	0.04	0.06	0.08	0.11	0.15	0.2	0.25	0.3	0.34	0.35	0.27	0.14	0.02	0.1	0.21	0.3	0.3	0.24	0.18	0.12	0.06	0.01
1.918444329	0	0	0	0	0	0	0	0	0	0	0.05	0.1	0.15	0.19	0.26	0.34	0.42	0.49	0.56	0.49	0.28	0.04	0.19	0.42	0.62	0.62	0.5	0.39	0.29	0.18	0.07	0.06	0.2	0.33	0.46	0.59	0.65	0.57	0.42	0.28	0.14	0	0.09	0.07	0.03	0.13	0.23	0.33	0.42
1.920486908	0	0	0	0	0	0	0	0	0	0.08	0.08	0.07	0.07	0.06	0.01	0.1	0.19	0.28	0.36	0.39	0.35	0.3	0.25	0.2	0.16	0.18	0.24	0.29	0.35	0.4	0.43	0.39	0.33	0.27	0.21	0.16	0.13	0.16	0.22	0.27	0.33	0.38	0.41	0.36	0.26	0.16	0.06	0.03	0.12
1.922529487	0	0	0	0	0	0	0	0	0	0.05	0.09	0.13	0.17	0.18	0.16	0.13	0.11	0.09	0.07	0.07	0.08	0.09	0.1	0.11	0.07	0.03	0.14	0.24	0.34	0.44	0.37	0.17	0.02	0.21	0.39	0.55	0.55	0.43	0.31	0.2	0.09	0.02	0.09	0.13	0.16	0.2	0.23	0.27	0.26
1.924572067	0	0	0	0	0	0	0	0	0	0.03	0.05	0.07	0.1	0.11	0.12	0.12	0.13	0.14	0.15	0.21	0.29	0.36	0.43	0.5	0.47	0.33	0.17	0.01	0.14	0.29	0.3	0.23	0.16	0.09	0.02	0.03	0.03	0.02	0.07	0.11	0.16	0.2	0.24	0.27	0.3	0.33	0.35	0.38	0.39
1.926614646	0	0	0	0	0	0	0	0	0	0.05	0.09	0.13	0.17	0.19	0.21	0.22	0.24	0.25	0.25	0.19	0.12	0.04	0.03	0.1	0.13	0.12	0.1	0.09	0.07	0.05	0.04	0.04	0.03	0.02	0.02	0.01	0.03	0.06	0.08	0.11	0.14	0.16	0.16	0.13	0.1	0.07	0.05	0.02	0.02
1.928657225	0	0	0	0	0	0	0	0	0	0.07	0.1	0.13	0.15	0.17	0.18	0.19	0.19	0.2	0.2	0.16	0.11	0.07	0.02	0.02	0.05	0.06	0.06	0.07	0.07	0.08	0.04	0.02	0.08	0.14	0.2	0.26	0.31	0.36	0.41	0.45	0.5	0.53	0.52	0.45	0.38	0.31	0.25	0.18	0.15
1.930699804	0	0	0	0	0	0	0	0	0	0.2	0.13	0.07	0.01	0.04	0.07	0.09	0.11	0.13	0.17	0.27	0.4	0.52	0.64	0.75	0.75	0.61	0.46	0.3	0.16	0.01	0.04	0.02	0.01	0.01	0.02	0.03	0.01	0.04	0.09	0.14	0.18	0.22	0.22	0.16	0.11	0.06	0.01	0.04	0.11
1.932742384	0	0	0	0	0	0	0	0	0	0.06	0.06	0.07	0.07	0.05	0.29	0.54	0.79	1.04	1.2	1.1	0.91	0.72	0.53	0.35	0.21	0.12	0.03	0.05	0.13	0.21	0.24	0.24	0.24	0.25	0.25	0.24	0.22	0.17	0.13	0.08	0.04	0	0.03	0.04	0.05	0.06	0.07	0.08	0.13
1.934784963	0	0	0	0	0	0	0	0	0	0.06	0.11	0.28	0.45	0.49	0.4	0.28	0.18	0.07	0.01	0.01	0.01	0.04	0.06	0.08	0.14	0.24	0.35	0.45	0.55	0.64	0.64	0.57	0.5	0.43	0.36	0.3	0.26	0.24	0.22	0.19	0.17	0.16	0.17	0.22	0.26	0.31	0.35	0.4	0.4
1.936827542	0	0	0	0	0	0	0	0	0	0.04	0.15	0.26	0.37	0.38	0.31	0.21	0.12	0.03	0.04	0.06	0.07	0.07	0.07	0.08	0.11	0.17	0.23	0.29	0.35	0.41	0.41	0.38	0.35	0.32	0.29	0.27	0.25	0.25	0.25	0.25	0.24	0.24	0.21	0.17	0.12	0.08	0.03	0.01	0
1.938870121	0	0	0	0	0	0	0	0	0	0.36	0.3	0.23	0.17	0.13	0.11	0.1	0.08	0.07	0.05	0.03	0	0.03	0.06	0.08	0.09	0.07	0.06	0.04	0.02	0.01	0.06	0.15	0.24	0.33	0.42	0.5	0.49	0.43	0.36	0.3	0.24	0.18	0.14	0.12	0.1	0.08	0.06	0.05	0.04
1.9409127	0	0	0	0	0	0	0	0	0	0.04	0	0.03	0.06	0.11	0.18	0.25	0.32	0.39	0.45	0.49	0.53	0.56	0.59	0.62	0.6	0.51	0.42	0.34	0.25	0.17	0.14	0.15	0.15	0.16	0.17	0.18	0.18	0.19	0.19	0.19	0.2	0.2	0.15	0.07	0.01	0.09	0.16	0.24	0.24
1.94295528	0	0	0	0	0	0	0	0	0	0.33	0.25	0.17	0.09	0.05	0.05	0.06	0.06	0.07	0.05	0.03	0.15	0.25	0.36	0.46	0.47	0.37	0.26	0.15	0.04	0.06	0.09	0.07	0.05	0.03	0.01	0.01	0.05	0.1	0.15	0.19	0.24	0.28	0.32	0.35	0.37	0.4	0.42	0.45	0.44
1.944997859	0	0	0	0	0	0	0	0	0	0.01	0.18	0.35	0.51	0.57	0.53	0.46	0.4	0.34	0.29	0.24	0.2	0.16	0.12	0.09	0.09	0.14	0.2	0.25	0.3	0.36	0.35	0.31	0.27	0.22	0.18	0.15	0.15	0.18	0.2	0.23	0.25	0.28	0.29	0.3	0.3	0.31	0.31	0.31	0.33
1.947040438	0	0	0	0	0	0	0	0	0	0.13	0.14	0.15	0.16	0.16	0.16	0.15	0.14	0.13	0.13	0.15	0.18	0.2	0.23	0.26	0.24	0.19	0.14	0.08	0.03	0.02	0.04	0.03	0.02	0	0.01	0.02	0.03	0.04	0.04	0.05	0.06	0.07	0.08	0.09	0.1	0.12	0.13	0.14	0.18
1.949083017	0	0	0	0	0	0	0	0	0	0.3	0.22	0.15	0.08	0.1	0.21	0.34	0.46	0.58	0.66	0.58	0.45	0.31	0.18	0.06	0.01	0.01	0	0.01	0.02	0.03	0.04	0.07	0.1	0.12	0.14	0.16	0.15	0.12	0.08	0.05	0.02	0.01	0.02	0	0.03	0.05	0.07	0.09	0.09
1.951125597	0	0	0	0	0	0	0	0	0	0.04	0.07	0.18	0.29	0.36	0.37	0.38	0.39	0.4	0.41	0.44	0.47	0.51	0.54	0.57	0.58	0.57	0.55	0.53	0.51	0.49	0.44	0.39	0.33	0.27	0.22	0.17	0.11	0.05	0.01	0.07	0.13	0.18	0.19	0.16	0.12	0.09	0.06	0.03	0
1.953168176	0	0	0	0	0	0	0	0	0	0.13	0.13	0.14	0.14	0.13	0.09	0.06	0.02	0.02	0.03	0.04	0.15	0.25	0.34	0.44	0.48	0.47	0.46	0.44	0.43	0.41	0.4	0.41	0.41	0.41	0.41	0.41	0.39	0.37	0.34	0.32	0.3	0.28	0.27	0.28	0.29	0.3	0.31	0.31	0.33
1.955210755	0	0	0	0	0	0	0	0	0	0.57	0.3	0.04	0.21	0.32	0.26	0.18	0.1	0.02	0.05	0.12	0.18	0.24	0.3	0.36	0.34	0.25	0.14	0.04	0.07	0.16	0.21	0.21	0.21	0.21	0.21	0.21	0.14	0.02	0.1	0.21	0.32	0.43	0.46	0.43	0.4	0.36	0.33	0.3	0.27
1.957253334	0	0	0	0	0	0	0	0	0	0.07	0.18	0.3	0.41	0.45	0.4	0.34	0.29	0.24	0.19	0.16	0.14	0.13	0.11	0.09	0.11	0.15	0.21	0.26	0.31	0.36	0.33	0.26	0.2	0.13	0.06	0.01	0.01	0.02	0.04	0.07	0.09	0.11	0.13	0.16	0.18	0.2	0.22	0.24	0.28
1.959295914	0	0	0	0	0	0	0	0	0	0.39	0.15	0.09	0.32	0.39	0.26	0.11	0.03	0.18	0.28	0.27	0.21	0.15	0.09	0.04	0.03	0.09	0.15	0.21	0.27	0.32	0.33	0.29	0.25	0.22	0.18	0.15	0.14	0.15	0.16	0.17	0.18	0.19	0.2	0.21	0.22	0.24	0.25	0.26	0.29
1.961338493	0	0	0	0	0	0	0	0	0	0.07	0.05	0.04	0.03	0.04	0.06	0.08	0.11	0.13	0.14	0.13	0.11	0.09	0.07	0.05	0.05	0.08	0.11	0.14	0.16	0.19	0.23	0.28	0.33	0.38	0.42	0.46	0.43	0.34	0.26	0.17	0.09	0.02	0.03	0.11	0.19	0.27	0.35	0.42	0.45
1.963381072	0	0	0	0	0	0	0	0	0	0.19	0.3	0.41	0.51	0.53	0.46	0.36	0.28	0.19	0.13	0.16	0.23	0.29	0.36	0.42	0.43	0.38	0.33	0.27	0.22	0.17	0.14	0.11	0.09	0.07	0.05	0.04	0.03	0.03	0.03	0.03	0.03	0.03	0.03	0.02	0.01	0	0.01	0.02	0
1.965423651	0	0	0	0	0	0	0	0	0	0.44	0.4	0.36	0.32	0.29	0.28	0.27	0.27	0.26	0.25	0.21	0.17	0.12	0.08	0.04	0.04	0.09	0.14	0.19	0.24	0.29	0.29	0.26	0.24	0.21	0.18	0.17	0.2	0.26	0.33	0.4	0.46	0.52	0.53	0.5	0.47	0.44	0.42	0.39	0.37
1.967466231	0	0	0	0	0	0	0	0	0	0.14	0.2	0.26	0.32	0.34	0.32	0.29	0.27	0.24	0.23	0.28	0.36	0.43	0.5	0.56	0.56	0.47	0.38	0.28	0.19	0.1	0.06	0.05	0.04	0.02	0.01	0	0.01	0.03	0.05	0.07	0.09	0.1	0.08	0.03	0.02	0.07	0.12	0.17	0.21
1.96950881	0	0	0	0	0	0	0	0	0	0.03	0.04	0.05	0.06	0.02	0.09	0.21	0.32	0.43	0.52	0.52	0.49	0.46	0.44	0.41	0.4	0.4	0.4	0.4	0.4	0.4	0.39	0.37	0.35	0.33	0.31	0.28	0.23	0.16	0.09	0.03	0.04	0.1	0.09	0.03	0.04	0.11	0.17	0.23	0.26
1.971551389	0	0	0	0	0	0	0	0	0	0.33	0.44	0.55	0.66	0.68	0.6	0.51	0.43	0.34	0.29	0.32	0.4	0.47	0.54	0.6	0.58	0.45	0.31	0.17	0.03	0.1	0.11	0.04	0.02	0.09	0.16	0.21	0.22	0.19	0.17	0.14	0.11	0.09	0.11	0.17	0.23	0.29	0.34	0.4	0.41
1.973593968	0	0	0	0	0	0	0	0	0	0.07	0.1	0.12	0.14	0.11	0.04	0.04	0.12	0.19	0.24	0.19	0.11	0.03	0.05	0.13	0.18	0.21	0.24	0.26	0.29	0.31	0.3	0.25	0.21	0.17	0.13	0.09	0.07	0.06	0.06	0.05	0.04	0.03	0.02	0.02	0.01	0.01	0	0.01	0.02
1.975636547	0	0	0	0	0	0	0	0	0	0.09	0.1	0.11	0.12	0.12	0.12	0.13	0.13	0.13	0.12	0.07	0.02	0.04	0.09	0.14	0.19	0.24	0.28	0.32	0.36	0.4	0.37	0.3	0.22	0.15	0.08	0.01	0.01	0.01	0	0.01	0.01	0.02	0.03	0.03	0.04	0.05	0.06	0.06	0.09
1.977679127	0	0	0	0	0	0	0	0	0	0.02	0.01	0.01	0.02	0.09	0.23	0.38	0.52	0.66	0.75	0.68	0.56	0.44	0.32	0.2	0.12	0.09	0.06	0.03	0	0.03	0.05	0.06	0.07	0.09	0.1	0.11	0.09	0.06	0.03	0	0.03	0.05	0.06	0.03	0.01	0.02	0.04	0.06	0.05
1.979721706	0	0	0	0	0	0	0	0	0	0.06	0.08	0.1	0.12	0.18	0.26	0.34	0.42	0.5	0.52	0.47	0.39	0.32	0.25	0.18	0.2	0.26	0.33	0.39	0.45	0.47	0.36	0.2	0.04	0.12	0.27	0.35	0.29	0.17	0.05	0.06	0.17	0.24	0.22	0.15	0.07	0.01	0.06	0.12	0.13
1.981764285	0	0	0	0	0	0	0	0	0	0.23	0.06	0.11	0.27	0.31	0.26	0.22	0.17	0.13	0.16	0.3	0.47	0.63	0.79	0.94	0.94	0.85	0.76	0.68	0.59	0.52	0.46	0.42	0.37	0.33	0.29	0.26	0.26	0.26	0.26	0.26	0.26	0.26	0.24	0.2	0.17	0.14	0.11	0.08	0.02
1.983806864	0	0	0	0	0	0	0	0	0	0.15	0.04	0.23	0.42	0.42	0.29	0.16	0.03	0.09	0.19	0.23	0.27	0.3	0.33	0.36	0.36	0.34	0.33	0.31	0.3	0.29	0.3	0.32	0.34	0.36	0.38	0.36	0.26	0.12	0.01	0.14	0.27	0.33	0.26	0.1	0.04	0.19	0.33	0.44	0.45
1.985849444	0	0	0	0	0	0	0	0	0	0.39	0.62	0.85	1.07	1.07	0.91	0.76	0.61	0.46	0.35	0.3	0.26	0.23	0.19	0.16	0.17	0.19	0.22	0.24	0.27	0.28	0.28	0.25	0.23	0.21	0.19	0.18	0.19	0.21	0.23	0.25	0.27	0.28	0.28	0.26	0.25	0.23	0.22	0.21	0.21
1.987892023	0	0	0	0	0	0	0	0	0	0.08	0.14	0.2	0.26	0.26	0.22	0.19	0.16	0.12	0.06	0.04	0.16	0.27	0.38	0.48	0.43	0.3	0.16	0.03	0.1	0.22	0.31	0.4	0.49	0.57	0.65	0.7	0.67	0.62	0.57	0.51	0.46	0.4	0.31	0.21	0.11	0.01	0.08	0.16	0.15
1.989934602	0	0	0	0	0	0	0	0	0	0.38	0.43	0.49	0.54	0.55	0.53	0.51	0.49	0.47	0.43	0.35	0.26	0.17	0.09	0.01	0.01	0.07	0.12	0.17	0.21	0.25	0.24	0.2	0.17	0.14	0.12	0.11	0.16	0.23	0.3	0.37	0.43	0.46	0.43	0.36	0.29	0.22	0.15	0.1	0.11
1.991977181	0	0	0	0	0	0	0	0	0	0.15	0.06	0.03	0.12	0.15	0.13	0.12	0.1	0.09	0.1	0.16	0.23	0.29	0.35	0.42	0.37	0.25	0.14	0.02	0.08	0.17	0.22	0.24	0.26	0.28	0.3	0.29	0.24	0.17	0.1	0.04	0.03	0.08	0.1	0.12	0.13	0.14	0.15	0.15	0.1
1.994019761	0	0	0	0	0	0	0	0	0	0.12	0.26	0.39	0.52	0.45	0.27	0.08	0.1	0.28	0.38	0.36	0.31	0.25	0.2	0.15	0.08	0.01	0.07	0.14	0.21	0.25	0.2	0.11	0.02	0.07	0.16	0.2	0.16	0.09	0.01	0.06	0.13	0.16	0.1	0	0.1	0.19	0.29	0.36	0.39
1.99606234	0	0	0	0	0	0	0	0	0	0.08	0.19	0.3	0.4	0.42	0.38	0.35	0.31	0.27	0.24	0.2	0.17	0.14	0.1	0.07	0.01	0.13	0.24	0.35	0.46	0.51	0.4	0.2	0.02	0.16	0.34	0.46	0.47	0.44	0.4	0.37	0.34	0.31	0.3	0.3	0.31	0.31	0.31	0.32	0.4
1.998104919	0	0	0	0	0	0	0	0	0	0.23	0.24	0.26	0.27	0.27	0.26	0.26	0.25	0.24	0.23	0.2	0.18	0.15	0.12	0.1	0.1	0.11	0.13	0.14	0.16	0.16	0.12	0.07	0.01	0.04	0.1	0.13	0.11	0.08	0.05	0.02	0.01	0.04	0.06	0.08	0.09	0.11	0.13	0.15	0.21
2.000147498	0	0	0	0	0	0	0	0	0	0.67	0.55	0.45	0.34	0.28	0.25	0.23	0.2	0.18	0.14	0.08	0.02	0.04	0.1	0.15	0.1	0.02	0.13	0.24	0.35	0.42	0.38	0.28	0.18	0.08	0.01	0.06	0.04	0.01	0.07	0.12	0.17	0.21	0.22	0.22	0.22	0.22	0.22	0.23	0.24
2.002190078	0	0	0	0	0	0	0	0	0	0.34	0.35	0.37	0.39	0.38	0.36	0.34	0.32	0.3	0.27	0.25	0.22	0.19	0.16	0.14	0.13	0.15	0.16	0.17	0.18	0.19	0.2	0.21	0.21	0.22	0.22	0.22	0.18	0.14	0.09	0.05	0.01	0.01	0.03	0.1	0.17	0.23	0.3	0.35	0.36
2.004232657	0	0	0	0	0	0	0	0	0	0.35	0.4	0.45	0.49	0.47	0.41	0.35	0.29	0.24	0.17	0.1	0.03	0.04	0.11	0.17	0.17	0.12	0.08	0.03	0.01	0.04	0.06	0.06	0.06	0.06	0.06	0.07	0.1	0.14	0.18	0.22	0.26	0.29	0.32	0.35	0.37	0.4	0.42	0.44	0.46
2.006275236	0	0	0	0	0	0	0	0	0	0.01	0.15	0.31	0.46	0.43	0.26	0.1	0.05	0.2	0.29	0.27	0.23	0.18	0.14	0.1	0.03	0.06	0.14	0.22	0.3	0.37	0.39	0.38	0.38	0.37	0.37	0.36	0.34	0.32	0.29	0.27	0.25	0.22	0.18	0.14	0.1	0.05	0.01	0.01	0
2.008317815	0	0	0	0	0	0	0	0	0	0.58	0.57	0.57	0.56	0.52	0.47	0.41	0.36	0.31	0.26	0.21	0.17	0.12	0.08	0.04	0.05	0.09	0.12	0.16	0.2	0.24	0.28	0.33	0.38	0.42	0.47	0.47	0.39	0.27	0.16	0.05	0.06	0.12	0.1	0.04	0.02	0.09	0.15	0.2	0.25
2.010360394	0	0	0	0	0	0	0	0	0	0.13	0.03	0.18	0.33	0.37	0.33	0.29	0.25	0.21	0.19	0.19	0.19	0.19	0.19	0.19	0.18	0.16	0.14	0.13	0.11	0.1	0.13	0.17	0.21	0.25	0.29	0.33	0.34	0.35	0.37	0.38	0.39	0.38	0.32	0.24	0.15	0.08	0	0.09	0.21
2.012402974	0	0	0	0	0	0	0	0	0	0.52	0.5	0.49	0.48	0.43	0.36	0.29	0.22	0.15	0.15	0.28	0.43	0.58	0.72	0.86	0.84	0.72	0.61	0.5	0.39	0.32	0.34	0.42	0.49	0.56	0.62	0.65	0.59	0.49	0.39	0.3	0.21	0.16	0.21	0.32	0.43	0.53	0.63	0.71	0.74
2.014445553	0	0	0	0	0	0	0	0	0	0.24	0.2	0.17	0.14	0.14	0.17	0.2	0.23	0.26	0.25	0.2	0.13	0.06	0	0.06	0.12	0.18	0.24	0.29	0.35	0.37	0.31	0.2	0.1	0	0.1	0.17	0.17	0.15	0.13	0.11	0.08	0.09	0.15	0.25	0.34	0.43	0.51	0.59	0.61
2.016488132	0	0	0	0	0	0	0	0	0	0.57	0.72	0.85	0.99	0.96	0.81	0.66	0.52	0.38	0.29	0.25	0.24	0.23	0.21	0.2	0.19	0.17	0.16	0.15	0.13	0.13	0.15	0.18	0.22	0.25	0.28	0.29	0.27	0.22	0.18	0.14	0.1	0.08	0.1	0.13	0.16	0.2	0.23	0.27	0.35
2.018530711	0	0	0	0	0	0	0	0	0	0.68	0.54	0.41	0.28	0.23	0.24	0.25	0.26	0.27	0.29	0.31	0.34	0.37	0.39	0.42	0.44	0.45	0.47	0.48	0.5	0.49	0.44	0.36	0.28	0.2	0.12	0.08	0.11	0.18	0.24	0.3	0.36	0.4	0.41	0.41	0.4	0.39	0.38	0.37	0.34
2.020573291	0	0	0	0	0	0	0	0	0	0.47	0.54	0.6	0.66	0.7	0.72	0.73	0.75	0.77	0.72	0.58	0.41	0.24	0.08	0.07	0.13	0.13	0.12	0.12	0.12	0.11	0.08	0.04	0	0.03	0.07	0.11	0.14	0.16	0.19	0.22	0.24	0.25	0.23	0.19	0.15	0.12	0.08	0.05	0.07
2.02261587	0	0	0	0	0	0	0	0	0	0.08	0.17	0.41	0.64	0.68	0.6	0.51	0.42	0.34	0.29	0.29	0.3	0.32	0.33	0.34	0.37	0.42	0.46	0.51	0.55	0.57	0.51	0.43	0.34	0.26	0.18	0.14	0.17	0.24	0.3	0.36	0.42	0.46	0.44	0.38	0.33	0.28	0.23	0.19	0.16
2.024658449	0	0	0	0	0	0	0	0	0	0.33	0.14	0.05	0.23	0.23	0.11	0.02	0.14	0.26	0.34	0.38	0.4	0.42	0.45	0.47	0.41	0.3	0.19	0.09	0.01	0.08	0.07	0.01	0.05	0.1	0.15	0.18	0.16	0.12	0.07	0.03	0.01	0.04	0.05	0.04	0.04	0.04	0.03	0.01	0.05
2.026701028	0	0	0	0	0	0	0	0	0	0.06	0.04	0.03	0.02	0.08	0.23	0.37	0.52	0.66	0.72	0.66	0.56	0.47	0.38	0.29	0.35	0.49	0.62	0.75	0.88	0.94	0.82	0.61	0.4	0.2	0	0.13	0.14	0.08	0.04	0.01	0.06	0.09	0.09	0.08	0.06	0.05	0.03	0.03	0.07
2.028743608	0	0	0	0	0	0	0	0	0	0.1	0.11	0.11	0.11	0.13	0.16	0.18	0.2	0.23	0.22	0.16	0.1	0.03	0.03	0.09	0.09	0.06	0.02	0.01	0.04	0.07	0.08	0.07	0.07	0.07	0.07	0.06	0.05	0.03	0.01	0	0.02	0.02	0.01	0.02	0.04	0.07	0.09	0.11	0.12
2.030786187	0	0	0	0	0	0	0	0	0	0.56	0.56	0.57	0.57	0.58	0.58	0.59	0.59	0.59	0.58	0.55	0.5	0.47	0.43	0.39	0.39	0.42	0.45	0.48	0.51	0.54	0.58	0.63	0.67	0.71	0.75	0.73	0.59	0.39	0.2	0.01	0.18	0.29	0.25	0.12	0	0.13	0.25	0.35	0.38
2.032828766	0	0	0	0	0	0	0	0	0	0.15	0.23	0.31	0.39	0.3	0.1	0.11	0.3	0.49	0.58	0.49	0.36	0.24	0.11	0	0.01	0.04	0.09	0.15	0.2	0.24	0.25	0.25	0.25	0.25	0.25	0.23	0.17	0.09	0.02	0.06	0.13	0.17	0.15	0.1	0.04	0.01	0.06	0.12	0.21
2.034871345	0	0	0	0	0	0	0	0	0	0.05	0	0.05	0.1	0.17	0.24	0.31	0.39	0.45	0.47	0.41	0.33	0.25	0.17	0.09	0.12	0.21	0.29	0.37	0.46	0.52	0.53	0.51	0.5	0.48	0.47	0.48	0.52	0.59	0.66	0.72	0.78	0.78	0.67	0.49	0.31	0.14	0.03	0.16	0.15
2.036913924	0	0	0	0	0	0	0	0	0	0.15	0.24	0.32	0.41	0.42	0.39	0.36	0.33	0.31	0.27	0.23	0.19	0.15	0.11	0.08	0.1	0.16	0.22	0.28	0.34	0.37	0.35	0.29	0.23	0.18	0.13	0.1	0.15	0.22	0.28	0.35	0.42	0.46	0.46	0.44	0.42	0.4	0.38	0.36	0.34
2.038956504	0	0	0	0	0	0	0	0	0	0.4	0.46	0.52	0.54	0.49	0.42	0.35	0.28	0.22	0.18	0.16	0.14	0.12	0.1	0.1	0.1	0.12	0.13	0.14	0.15	0.12	0.06	0.01	0.05	0.1	0.14	0.12	0.06	0	0.07	0.13	0.18	0.24	0.28	0.33	0.38	0.42	0.46	0.46	0.41
2.040999083	0	0	0	0	0	0	0	0	0	0.26	0.09	0.07	0.15	0.09	0	0.1	0.19	0.28	0.27	0.23	0.19	0.16	0.12	0.08	0.02	0.03	0.08	0.13	0.18	0.21	0.21	0.22	0.22	0.22	0.22	0.19	0.14	0.09	0.04	0.01	0.06	0.08	0.08	0.08	0.09	0.09	0.09	0.14	0.25
2.043041662	0	0	0	0	0	0	0	0	0	0.18	0.18	0.17	0.17	0.19	0.21	0.23	0.25	0.27	0.28	0.29	0.31	0.32	0.33	0.34	0.36	0.37	0.39	0.41	0.42	0.39	0.31	0.23	0.16	0.09	0.03	0.04	0.1	0.15	0.21	0.26	0.3	0.32	0.31	0.3	0.28	0.27	0.26	0.25	0.23
2.045084241	0	0	0	0	0	0	0	0	0	0.52	0.5	0.48	0.45	0.41	0.37	0.34	0.3	0.26	0.25	0.24	0.23	0.22	0.21	0.19	0.15	0.11	0.07	0.03	0.01	0.06	0.13	0.19	0.25	0.31	0.36	0.34	0.26	0.18	0.11	0.04	0.03	0.09	0.13	0.17	0.22	0.26	0.3	0.33	0.35
2.047126821	0	0	0	0	0	0	0	0	0	0.6	0.58	0.56	0.56	0.58	0.61	0.63	0.66	0.68	0.56	0.39	0.23	0.07	0.09	0.16	0.14	0.09	0.04	0.01	0.06	0.12	0.18	0.24	0.31	0.37	0.41	0.41	0.35	0.3	0.25	0.2	0.17	0.24	0.39	0.54	0.69	0.83	0.97	0.99	0.88
2.0491694	0	0	0	0	0	0	0	0	0	0.32	0.14	0.03	0.15	0.16	0.15	0.14	0.13	0.12	0.13	0.14	0.16	0.18	0.2	0.18	0.11	0.03	0.04	0.12	0.19	0.25	0.3	0.34	0.38	0.43	0.46	0.47	0.44	0.42	0.4	0.38	0.35	0.27	0.15	0.04	0.08	0.19	0.3	0.36	0.35
2.051211979	0	0	0	0	0	0	0	0	0	0.08	0.07	0.21	0.27	0.18	0.06	0.07	0.19	0.29	0.31	0.28	0.25	0.22	0.2	0.17	0.15	0.13	0.1	0.08	0.06	0.06	0.08	0.1	0.12	0.13	0.16	0.27	0.43	0.59	0.75	0.9	1.02	1.03	0.92	0.82	0.71	0.61	0.52	0.47	0.48
2.053254558	0	0	0	0	0	0	0	0	0	0.52	0.54	0.56	0.56	0.53	0.49	0.45	0.41	0.38	0.33	0.29	0.24	0.2	0.16	0.15	0.2	0.25	0.31	0.36	0.42	0.37	0.25	0.13	0.01	0.1	0.2	0.17	0.06	0.05	0.16	0.27	0.36	0.4	0.39	0.38	0.37	0.36	0.35	0.36	0.42
2.055297138	0	0	0	0	0	0	0	0	0	0.91	0.93	0.95	0.92	0.81	0.68	0.54	0.42	0.3	0.34	0.45	0.55	0.66	0.75	0.76	0.66	0.52	0.39	0.26	0.14	0.05	0	0.05	0.1	0.15	0.19	0.15	0.07	0.02	0.1	0.18	0.26	0.31	0.34	0.36	0.39	0.41	0.44	0.42	0.35
2.057339717	0	0	0	0	0	0	0	0	0	0.17	0.35	0.53	0.65	0.65	0.63	0.61	0.58	0.56	0.58	0.62	0.65	0.69	0.72	0.71	0.66	0.59	0.53	0.46	0.4	0.36	0.34	0.32	0.3	0.28	0.26	0.27	0.29	0.31	0.33	0.35	0.36	0.36	0.34	0.32	0.3	0.28	0.26	0.27	0.3
2.059382296	0	0	0	0	0	0	0	0	0	0.13	0.36	0.59	0.68	0.48	0.21	0.06	0.32	0.56	0.55	0.45	0.35	0.25	0.16	0.13	0.2	0.29	0.37	0.46	0.54	0.55	0.49	0.44	0.39	0.34	0.29	0.22	0.13	0.05	0.03	0.11	0.18	0.16	0.06	0.03	0.12	0.21	0.29	0.37	0.42
2.061424875	0	0	0	0	0	0	0	0	0	0.35	0.22	0.09	0.01	0.04	0.1	0.15	0.21	0.25	0.19	0.09	0.02	0.12	0.21	0.23	0.14	0.03	0.08	0.18	0.29	0.31	0.27	0.23	0.19	0.15	0.12	0.12	0.14	0.16	0.18	0.2	0.22	0.25	0.28	0.32	0.36	0.39	0.43	0.46	0.47
2.063467455	0	0	0	0	0	0	0	0	0	0.07	0.06	0.06	0.06	0.09	0.11	0.14	0.17	0.19	0.27	0.38	0.47	0.57	0.66	0.68	0.6	0.5	0.4	0.3	0.2	0.09	0.03	0.16	0.28	0.39	0.49	0.49	0.41	0.34	0.26	0.19	0.12	0.05	0.03	0.11	0.18	0.25	0.32	0.39	0.44
2.065510034	0	0	0	0	0	0	0	0	0	0.55	0.68	0.81	0.85	0.72	0.55	0.38	0.21	0.06	0.02	0.03	0.04	0.04	0.05	0.07	0.09	0.12	0.14	0.17	0.19	0.2	0.19	0.18	0.17	0.16	0.15	0.12	0.08	0.04	0	0.03	0.07	0.09	0.11	0.12	0.13	0.14	0.16	0.13	0.06
2.067552613	0	0	0	0	0	0	0	0	0	0.35	0.25	0.14	0.05	0.14	0.29	0.43	0.57	0.71	0.7	0.57	0.43	0.29	0.16	0.05	0.05	0.08	0.11	0.14	0.17	0.21	0.24	0.28	0.31	0.35	0.38	0.39	0.36	0.33	0.31	0.28	0.25	0.23	0.2	0.18	0.15	0.13	0.11	0.09	0.08
2.069595192	0	0	0	0	0	0	0	0	0	0.27	0.18	0.09	0.01	0.05	0.13	0.21	0.28	0.35	0.37	0.34	0.3	0.26	0.23	0.2	0.16	0.12	0.08	0.04	0.01	0.03	0.07	0.11	0.15	0.19	0.23	0.22	0.16	0.1	0.04	0.01	0.07	0.1	0.09	0.07	0.05	0.04	0.02	0.05	0.12
2.071637771	0	0	0	0	0	0	0	0	0	0.38	0.49	0.59	0.7	0.7	0.67	0.64	0.61	0.58	0.47	0.29	0.11	0.07	0.25	0.39	0.43	0.42	0.42	0.41	0.41	0.34	0.17	0.01	0.19	0.37	0.54	0.63	0.61	0.58	0.55	0.53	0.5	0.43	0.31	0.19	0.06	0.06	0.17	0.2	0.1
2.073680351	0	0	0	0	0	0	0	0	0	0.56	0.54	0.53	0.52	0.44	0.34	0.24	0.15	0.06	0.05	0.13	0.21	0.29	0.37	0.43	0.42	0.38	0.34	0.3	0.26	0.23	0.21	0.19	0.17	0.15	0.13	0.1	0.06	0.01	0.04	0.08	0.12	0.14	0.11	0.08	0.05	0.02	0	0.04	0.08
2.07572293	0	0	0	0	0	0	0	0	0	0.71	0.68	0.65	0.62	0.66	0.72	0.78	0.84	0.9	0.84	0.69	0.53	0.38	0.23	0.11	0.08	0.1	0.12	0.13	0.15	0.18	0.24	0.3	0.37	0.43	0.48	0.47	0.37	0.27	0.16	0.06	0.03	0.06	0.01	0.06	0.12	0.18	0.24	0.29	0.3
2.077765509	0	0	0	0	0	0	0	0	0	0.56	0.35	0.14	0.05	0.06	0.01	0.07	0.13	0.18	0.25	0.32	0.4	0.47	0.53	0.57	0.47	0.32	0.18	0.04	0.1	0.17	0.14	0.09	0.04	0	0.05	0.04	0.04	0.13	0.21	0.29	0.37	0.39	0.32	0.25	0.18	0.11	0.04	0.03	0.08
2.079808088	0	0	0	0	0	0	0	0	0	0.03	0.26	0.48	0.68	0.49	0.17	0.13	0.43	0.72	0.81	0.71	0.6	0.49	0.38	0.3	0.32	0.39	0.45	0.51	0.57	0.6	0.59	0.58	0.56	0.55	0.53	0.47	0.34	0.22	0.09	0.03	0.15	0.16	0.06	0.06	0.18	0.3	0.41	0.48	0.48
2.081850668	0	0	0	0	0	0	0	0	0	0.78	0.55	0.33	0.12	0.07	0.09	0.1	0.11	0.12	0.17	0.27	0.38	0.48	0.57	0.64	0.6	0.52	0.43	0.36	0.28	0.23	0.21	0.19	0.18	0.17	0.16	0.19	0.26	0.33	0.4	0.47	0.53	0.54	0.48	0.4	0.33	0.26	0.19	0.13	0.1
2.083893247	0	0	0	0	0	0	0	0	0	0.19	0.19	0.2	0.19	0.1	0.02	0.13	0.24	0.35	0.37	0.31	0.24	0.17	0.1	0.04	0.03	0.09	0.15	0.2	0.26	0.3	0.32	0.33	0.34	0.36	0.37	0.35	0.29	0.23	0.17	0.11	0.05	0.03	0.05	0.08	0.11	0.14	0.17	0.2	0.26
2.085935826	0	0	0	0	0	0	0	0	0	0.29	0.52	0.73	0.93	0.85	0.69	0.52	0.36	0.21	0.06	0.09	0.23	0.37	0.51	0.6	0.52	0.37	0.23	0.09	0.05	0.15	0.2	0.23	0.27	0.3	0.34	0.35	0.34	0.33	0.32	0.31	0.3	0.3	0.32	0.34	0.35	0.37	0.39	0.4	0.39
2.087978405	0	0	0	0	0	0	0	0	0	0.09	0.07	0.23	0.37	0.32	0.2	0.09	0.02	0.13	0.15	0.1	0.04	0.02	0.07	0.11	0.09	0.04	0.01	0.05	0.1	0.13	0.14	0.15	0.15	0.16	0.17	0.19	0.24	0.29	0.33	0.38	0.42	0.43	0.39	0.34	0.3	0.25	0.21	0.18	0.18
2.090020985	0	0	0	0	0	0	0	0	0	0.09	0.19	0.27	0.35	0.29	0.18	0.08	0.02	0.12	0.18	0.2	0.22	0.23	0.25	0.26	0.28	0.29	0.3	0.32	0.33	0.34	0.36	0.37	0.39	0.41	0.42	0.42	0.39	0.37	0.34	0.32	0.29	0.26	0.22	0.17	0.13	0.09	0.05	0.03	0.05
2.092063564	0	0	0	0	0	0	0	0	0	0.13	0.13	0.14	0.13	0.05	0.29	0.53	0.75	0.97	0.98	0.79	0.58	0.37	0.17	0.02	0	0.03	0.06	0.1	0.13	0.11	0.01	0.1	0.22	0.32	0.43	0.39	0.2	0.01	0.22	0.42	0.62	0.69	0.59	0.48	0.37	0.26	0.16	0.11	0.15
2.094106143	0	0	0	0	0	0	0	0	0	0.18	0.21	0.24	0.27	0.31	0.35	0.39	0.43	0.46	0.5	0.55	0.59	0.63	0.67	0.68	0.58	0.45	0.31	0.18	0.05	0.03	0.03	0.02	0	0.01	0.02	0.03	0.02	0.01	0.01	0	0.01	0	0.04	0.07	0.1	0.14	0.17	0.19	0.18
2.096148722	0	0	0	0	0	0	0	0	0	0.5	0.62	0.74	0.8	0.81	0.8	0.79	0.79	0.74	0.58	0.38	0.19	0.01	0.17	0.2	0.11	0.01	0.09	0.18	0.27	0.32	0.36	0.4	0.44	0.48	0.49	0.46	0.4	0.35	0.31	0.26	0.23	0.24	0.26	0.29	0.31	0.33	0.37	0.45	0.54
2.098191302	0	0	0	0	0	0	0	0	0	0.45	0.3	0.16	0.09	0.12	0.15	0.19	0.22	0.27	0.34	0.43	0.52	0.6	0.68	0.65	0.53	0.41	0.3	0.18	0.09	0.05	0.05	0.05	0.05	0.05	0.05	0.07	0.1	0.12	0.14	0.17	0.2	0.27	0.35	0.42	0.5	0.57	0.6	0.54	0.41
2.100233881	0	0	0	0	0	0	0	0	0	0.31	0.19	0.06	0.03	0.1	0.19	0.28	0.36	0.42	0.41	0.37	0.33	0.29	0.26	0.18	0.06	0.05	0.17	0.27	0.34	0.29	0.17	0.05	0.07	0.18	0.24	0.2	0.12	0.04	0.04	0.12	0.14	0.06	0.06	0.18	0.3	0.42	0.49	0.48	0.41
2.10227646	0	0	0	0	0	0	0	0	0	1.13	0.99	0.85	0.67	0.46	0.25	0.04	0.16	0.29	0.23	0.1	0.02	0.14	0.25	0.26	0.18	0.1	0.03	0.05	0.09	0.01	0.14	0.28	0.42	0.55	0.64	0.65	0.63	0.6	0.58	0.55	0.52	0.48	0.43	0.39	0.35	0.3	0.29	0.33	0.42
2.104319039	0	0	0	0	0	0	0	0	0	0.13	0.33	0.53	0.57	0.41	0.23	0.06	0.11	0.26	0.33	0.37	0.41	0.46	0.5	0.45	0.34	0.23	0.12	0.01	0.07	0.05	0.03	0.1	0.17	0.24	0.3	0.36	0.4	0.45	0.49	0.53	0.55	0.52	0.48	0.43	0.39	0.35	0.32	0.34	0.38
2.106361618	0	0	0	0	0	0	0	0	0	0.59	0.6	0.61	0.6	0.57	0.53	0.5	0.46	0.46	0.53	0.63	0.73	0.82	0.91	0.92	0.87	0.82	0.76	0.71	0.63	0.46	0.24	0.02	0.19	0.39	0.5	0.42	0.26	0.1	0.05	0.2	0.31	0.32	0.29	0.27	0.24	0.22	0.2	0.19	0.19
2.108404198	0	0	0	0	0	0	0	0	0	0.3	0.15	0.01	0.08	0.12	0.14	0.17	0.19	0.21	0.23	0.23	0.24	0.25	0.26	0.18	0.03	0.12	0.27	0.42	0.53	0.52	0.46	0.41	0.35	0.29	0.25	0.23	0.22	0.2	0.19	0.18	0.17	0.14	0.11	0.08	0.05	0.02	0.03	0.11	0.24
2.110446777	0	0	0	0	0	0	0	0	0	0.34	0.29	0.24	0.19	0.15	0.11	0.08	0.04	0.04	0.12	0.23	0.34	0.45	0.55	0.59	0.59	0.59	0.58	0.58	0.55	0.44	0.29	0.14	0	0.14	0.22	0.17	0.08	0.01	0.11	0.19	0.25	0.24	0.21	0.18	0.15	0.12	0.11	0.15	0.22
2.112489356	0	0	0	0	0	0	0	0	0	0.18	0.24	0.3	0.28	0.18	0.06	0.06	0.17	0.24	0.18	0.09	0.01	0.1	0.18	0.21	0.18	0.14	0.11	0.08	0.06	0.09	0.14	0.19	0.24	0.28	0.29	0.23	0.14	0.05	0.04	0.12	0.16	0.12	0.04	0.03	0.11	0.18	0.24	0.27	0.28
2.114531935	0	0	0	0	0	0	0	0	0	0.62	0.64	0.65	0.64	0.61	0.57	0.53	0.49	0.46	0.41	0.36	0.32	0.27	0.23	0.19	0.16	0.13	0.11	0.08	0.07	0.13	0.21	0.3	0.38	0.46	0.49	0.42	0.31	0.2	0.09	0.01	0.1	0.15	0.19	0.23	0.27	0.31	0.32	0.26	0.15
2.116574515	0	0	0	0	0	0	0	0	0	0.01	0.29	0.56	0.69	0.66	0.6	0.54	0.48	0.39	0.17	0.08	0.33	0.57	0.8	0.83	0.7	0.56	0.43	0.3	0.19	0.15	0.15	0.16	0.16	0.16	0.15	0.11	0.05	0	0.05	0.1	0.11	0.06	0.02	0.1	0.17	0.25	0.3	0.3	0.27
2.118617094	0	0	0	0	0	0	0	0	0	0.3	0.08	0.13	0.21	0.14	0.04	0.05	0.14	0.21	0.22	0.22	0.21	0.21	0.21	0.21	0.22	0.23	0.24	0.25	0.25	0.23	0.2	0.18	0.15	0.12	0.13	0.22	0.33	0.44	0.55	0.66	0.73	0.73	0.7	0.67	0.64	0.61	0.59	0.57	0.56
2.120659673	0	0	0	0	0	0	0	0	0	0.4	0.15	0.1	0.23	0.23	0.21	0.19	0.17	0.13	0.04	0.07	0.18	0.28	0.39	0.43	0.44	0.44	0.44	0.44	0.42	0.34	0.22	0.11	0	0.11	0.17	0.16	0.12	0.07	0.03	0.01	0.04	0.06	0.06	0.07	0.07	0.08	0.09	0.13	0.19
2.122702252	0	0	0	0	0	0	0	0	0	0.26	0.19	0.11	0.12	0.24	0.37	0.5	0.62	0.71	0.73	0.73	0.73	0.72	0.72	0.64	0.5	0.36	0.22	0.09	0.01	0	0.06	0.12	0.18	0.24	0.28	0.28	0.27	0.26	0.24	0.23	0.22	0.2	0.18	0.17	0.15	0.14	0.14	0.19	0.28
2.124744832	0	0	0	0	0	0	0	0	0	0.07	0.03	0.13	0.23	0.31	0.39	0.47	0.54	0.58	0.49	0.37	0.25	0.14	0.02	0	0.05	0.1	0.15	0.2	0.24	0.29	0.32	0.36	0.4	0.43	0.46	0.47	0.47	0.48	0.48	0.48	0.47	0.43	0.38	0.33	0.28	0.24	0.19	0.16	0.15
2.126787411	0	0	0	0	0	0	0	0	0	0.9	0.68	0.46	0.36	0.39	0.44	0.49	0.53	0.56	0.55	0.51	0.48	0.45	0.42	0.44	0.51	0.57	0.64	0.7	0.73	0.65	0.53	0.4	0.28	0.16	0.06	0.01	0.04	0.07	0.11	0.15	0.13	0	0.18	0.35	0.52	0.68	0.81	0.83	0.78
2.12882999	0	0	0	0	0	0	0	0	0	0.44	0.48	0.51	0.53	0.51	0.49	0.48	0.46	0.44	0.4	0.37	0.33	0.3	0.26	0.26	0.29	0.32	0.35	0.38	0.39	0.3	0.18	0.05	0.07	0.18	0.23	0.16	0.04	0.09	0.21	0.32	0.43	0.52	0.59	0.67	0.75	0.82	0.86	0.84	0.78
2.130872569	0	0	0	0	0	0	0	0	0	0.86	0.87	0.87	0.83	0.74	0.65	0.56	0.47	0.4	0.38	0.38	0.37	0.37	0.36	0.32	0.23	0.15	0.07	0.01	0.08	0.08	0.06	0.04	0.01	0.01	0.03	0.07	0.12	0.16	0.2	0.24	0.26	0.26	0.24	0.23	0.21	0.19	0.19	0.22	0.27
2.132915149	0	0	0	0	0	0	0	0	0	0.58	0.64	0.7	0.69	0.6	0.5	0.4	0.3	0.22	0.18	0.17	0.15	0.13	0.11	0.11	0.13	0.15	0.17	0.19	0.23	0.34	0.49	0.64	0.78	0.92	1.04	1.13	1.2	1.27	1.33	1.4	1.41	1.34	1.23	1.12	1.01	0.91	0.81	0.72	0.64
2.134957728	0	0	0	0	0	0	0	0	0	0.82	0.84	0.86	0.81	0.65	0.49	0.33	0.17	0.08	0.16	0.31	0.45	0.59	0.72	0.67	0.49	0.3	0.11	0.07	0.2	0.17	0.05	0.06	0.17	0.28	0.35	0.36	0.33	0.31	0.28	0.26	0.26	0.32	0.4	0.48	0.55	0.63	0.67	0.66	0.6
2.137000307	0	0	0	0	0	0	0	0	0	0.13	0.01	0.14	0.16	0.05	0.09	0.21	0.34	0.41	0.35	0.23	0.13	0.02	0.08	0.17	0.26	0.33	0.41	0.49	0.53	0.45	0.31	0.17	0.03	0.1	0.18	0.16	0.1	0.04	0.01	0.07	0.09	0.06	0.01	0.04	0.09	0.14	0.19	0.25	0.3
2.139042886	0	0	0	0	0	0	0	0	0	0.01	0.09	0.18	0.25	0.32	0.37	0.43	0.48	0.51	0.46	0.38	0.3	0.23	0.16	0.1	0.06	0.02	0.03	0.07	0.11	0.16	0.23	0.29	0.34	0.4	0.42	0.36	0.27	0.18	0.09	0	0.07	0.12	0.15	0.19	0.22	0.25	0.27	0.25	0.21
2.141085465	0	0	0	0	0	0	0	0	0	0.2	0.11	0.02	0.03	0.04	0.04	0.03	0.03	0.01	0.17	0.35	0.53	0.71	0.88	0.88	0.73	0.58	0.44	0.3	0.19	0.18	0.22	0.26	0.3	0.34	0.38	0.42	0.45	0.49	0.52	0.56	0.53	0.41	0.23	0.07	0.1	0.26	0.36	0.35	0.24
2.143128045	0	0	0	0	0	0	0	0	0	0.1	0.04	0.02	0.07	0.13	0.19	0.25	0.3	0.32	0.23	0.11	0.01	0.13	0.24	0.3	0.31	0.31	0.32	0.32	0.33	0.35	0.38	0.41	0.43	0.46	0.46	0.43	0.39	0.34	0.3	0.26	0.23	0.23	0.24	0.25	0.26	0.27	0.28	0.28	0.28
2.145170624	0	0	0	0	0	0	0	0	0	0.41	0.19	0.02	0.13	0.13	0.1	0.08	0.06	0.04	0.02	0.01	0.01	0	0.01	0.02	0.02	0.03	0.03	0.04	0.07	0.21	0.4	0.58	0.76	0.94	1.01	0.88	0.68	0.47	0.27	0.08	0.03	0.01	0.11	0.21	0.31	0.41	0.48	0.48	0.44
2.147213203	0	0	0	0	0	0	0	0	0	0.57	0.33	0.1	0.03	0.03	0.01	0.01	0.03	0.05	0.05	0.05	0.05	0.05	0.05	0.14	0.31	0.48	0.64	0.8	0.92	0.94	0.9	0.86	0.82	0.78	0.72	0.63	0.52	0.42	0.32	0.22	0.13	0.05	0.03	0.1	0.17	0.24	0.27	0.22	0.1
2.149255782	0	0	0	0	0	0	0	0	0	0.3	0.33	0.35	0.35	0.31	0.26	0.21	0.17	0.15	0.21	0.29	0.37	0.45	0.53	0.56	0.55	0.53	0.52	0.51	0.49	0.46	0.42	0.38	0.34	0.31	0.28	0.28	0.28	0.28	0.29	0.29	0.31	0.37	0.44	0.51	0.58	0.65	0.71	0.75	0.77
2.151298362	0	0	0	0	0	0	0	0	0	0.02	0.23	0.44	0.47	0.28	0.07	0.14	0.34	0.48	0.48	0.44	0.39	0.34	0.3	0.28	0.29	0.31	0.32	0.33	0.35	0.42	0.5	0.59	0.67	0.75	0.78	0.71	0.59	0.47	0.35	0.24	0.17	0.16	0.18	0.2	0.22	0.24	0.26	0.3	0.34
2.153340941	0	0	0	0	0	0	0	0	0	0.12	0.28	0.43	0.41	0.27	0.14	0.01	0.12	0.21	0.25	0.28	0.3	0.32	0.33	0.24	0.11	0.01	0.14	0.26	0.3	0.23	0.12	0.01	0.1	0.2	0.29	0.36	0.43	0.5	0.56	0.63	0.67	0.7	0.72	0.75	0.77	0.8	0.78	0.72	0.65
2.15538352	0	0	0	0	0	0	0	0	0	0.84	0.87	0.9	0.84	0.7	0.56	0.43	0.3	0.2	0.14	0.09	0.04	0.01	0.04	0.02	0.13	0.23	0.33	0.43	0.48	0.44	0.38	0.32	0.27	0.21	0.18	0.17	0.16	0.16	0.15	0.15	0.11	0.04	0.03	0.1	0.17	0.23	0.24	0.16	0.07
2.157426099	0	0	0	0	0	0	0	0	0	0.1	0.08	0.06	0.02	0.14	0.25	0.36	0.47	0.54	0.56	0.56	0.56	0.56	0.56	0.53	0.48	0.44	0.39	0.35	0.33	0.32	0.33	0.33	0.34	0.35	0.33	0.3	0.27	0.24	0.2	0.17	0.19	0.26	0.34	0.41	0.48	0.55	0.6	0.6	0.6
2.159468679	0	0	0	0	0	0	0	0	0	0.67	0.52	0.38	0.37	0.45	0.53	0.61	0.69	0.68	0.55	0.4	0.25	0.1	0.03	0.03	0.01	0.06	0.1	0.15	0.17	0.16	0.14	0.13	0.11	0.1	0.06	0.01	0.08	0.14	0.21	0.27	0.19	0.04	0.27	0.5	0.73	0.94	1.04	0.96	0.86
2.161511258	0	0	0	0	0	0	0	0	0	1.07	1.12	1.17	1.07	0.87	0.67	0.48	0.29	0.13	0.02	0.08	0.17	0.26	0.33	0.24	0.07	0.09	0.25	0.4	0.53	0.62	0.71	0.79	0.87	0.95	0.92	0.75	0.58	0.4	0.24	0.07	0.01	0.05	0.09	0.14	0.18	0.22	0.28	0.34	0.41
2.163553837	0	0	0	0	0	0	0	0	0	0.29	0.27	0.25	0.2	0.13	0.06	0.01	0.07	0.1	0.07	0.03	0.01	0.05	0.08	0.02	0.07	0.16	0.25	0.33	0.34	0.24	0.11	0.02	0.15	0.27	0.38	0.48	0.58	0.68	0.77	0.87	0.86	0.73	0.61	0.49	0.37	0.25	0.2	0.26	0.33
2.165596416	0	0	0	0	0	0	0	0	0	0.63	0.65	0.67	0.69	0.7	0.71	0.72	0.73	0.71	0.64	0.56	0.49	0.42	0.35	0.3	0.27	0.23	0.2	0.16	0.11	0.02	0.08	0.17	0.26	0.35	0.35	0.26	0.15	0.04	0.06	0.16	0.23	0.25	0.28	0.3	0.32	0.35	0.36	0.34	0.33
2.167638995	0	0	0	0	0	0	0	0	0	0.26	0.24	0.22	0.19	0.15	0.11	0.08	0.04	0.03	0.04	0.07	0.09	0.11	0.13	0.16	0.21	0.25	0.29	0.33	0.35	0.32	0.28	0.25	0.21	0.18	0.18	0.21	0.24	0.27	0.3	0.33	0.39	0.47	0.55	0.62	0.7	0.77	0.84	0.89	0.94
2.169681575	0	0	0	0	0	0	0	0	0	0.34	0.47	0.6	0.6	0.5	0.4	0.31	0.21	0.16	0.17	0.19	0.21	0.23	0.25	0.27	0.29	0.31	0.33	0.35	0.36	0.34	0.31	0.29	0.27	0.24	0.23	0.22	0.22	0.21	0.21	0.21	0.19	0.16	0.14	0.11	0.09	0.06	0.07	0.14	0.21
2.171724154	0	0	0	0	0	0	0	0	0	0.59	0.37	0.16	0.16	0.3	0.45	0.6	0.74	0.75	0.57	0.36	0.16	0.04	0.21	0.23	0.16	0.1	0.04	0.01	0.08	0.15	0.23	0.3	0.37	0.44	0.44	0.38	0.3	0.22	0.15	0.08	0.06	0.11	0.15	0.2	0.24	0.28	0.33	0.38	0.43
2.173766733	0	0	0	0	0	0	0	0	0	0.49	0.47	0.45	0.4	0.33	0.25	0.19	0.12	0.08	0.09	0.1	0.12	0.13	0.14	0.14	0.13	0.12	0.11	0.11	0.12	0.16	0.22	0.27	0.32	0.37	0.41	0.45	0.48	0.52	0.55	0.59	0.63	0.68	0.73	0.78	0.83	0.88	0.82	0.62	0.39
2.175809312	0	0	0	0	0	0	0	0	0	1.3	1.31	1.31	1.19	0.98	0.77	0.57	0.37	0.25	0.23	0.23	0.23	0.23	0.23	0.22	0.21	0.2	0.19	0.18	0.2	0.29	0.38	0.48	0.57	0.66	0.67	0.59	0.5	0.41	0.32	0.23	0.21	0.26	0.31	0.36	0.4	0.45	0.48	0.49	0.5
2.177851892	0	0	0	0	0	0	0	0	0	0.22	0.13	0.04	0.08	0.21	0.35	0.47	0.6	0.56	0.28	0.04	0.36	0.66	0.91	0.86	0.67	0.48	0.3	0.12	0.02	0.05	0.12	0.19	0.26	0.32	0.33	0.28	0.22	0.17	0.11	0.06	0.07	0.15	0.23	0.32	0.4	0.47	0.52	0.51	0.5
2.179894471	0	0	0	0	0	0	0	0	0	0.34	0.11	0.11	0.1	0.06	0.22	0.38	0.54	0.64	0.67	0.69	0.7	0.72	0.72	0.6	0.43	0.26	0.1	0.06	0.11	0	0.17	0.33	0.48	0.63	0.65	0.51	0.36	0.22	0.08	0.06	0.09	0.01	0.11	0.21	0.31	0.4	0.45	0.42	0.38
2.18193705	0	0	0	0	0	0	0	0	0	0.38	0.21	0.03	0.02	0.01	0.05	0.08	0.11	0.15	0.18	0.21	0.24	0.27	0.29	0.26	0.2	0.14	0.08	0.03	0.04	0.15	0.29	0.43	0.56	0.69	0.8	0.89	0.97	1.04	1.12	1.19	1.19	1.11	1.02	0.94	0.86	0.78	0.74	0.77	0.8
2.183979629	0	0	0	0	0	0	0	0	0	0.69	0.75	0.81	0.83	0.8	0.78	0.75	0.73	0.7	0.66	0.61	0.57	0.53	0.5	0.54	0.63	0.71	0.79	0.87	0.95	1.02	1.09	1.16	1.22	1.29	1.22	1.02	0.8	0.58	0.38	0.17	0.08	0.1	0.14	0.17	0.2	0.23	0.25	0.25	0.24
2.186022209	0	0	0	0	0	0	0	0	0	1.62	1.63	1.63	1.53	1.34	1.16	0.98	0.8	0.68	0.64	0.62	0.59	0.57	0.53	0.4	0.23	0.06	0.11	0.27	0.35	0.31	0.23	0.16	0.09	0.01	0.04	0.08	0.11	0.15	0.18	0.21	0.17	0.06	0.06	0.17	0.28	0.39	0.39	0.24	0.07
2.188064788	0	0	0	0	0	0	0	0	0	0.57	0.6	0.62	0.56	0.44	0.32	0.2	0.09	0.01	0.09	0.17	0.25	0.32	0.38	0.29	0.15	0	0.13	0.27	0.33	0.27	0.17	0.08	0.01	0.09	0.11	0.05	0.01	0.07	0.13	0.19	0.22	0.22	0.22	0.21	0.21	0.21	0.24	0.35	0.45
2.190107367	0	0	0	0	0	0	0	0	0	1.19	1.02	0.85	0.67	0.49	0.31	0.14	0.03	0.08	0.03	0.17	0.31	0.44	0.56	0.64	0.7	0.75	0.81	0.86	0.89	0.89	0.88	0.87	0.86	0.86	0.77	0.58	0.4	0.21	0.03	0.14	0.19	0.1	0	0.09	0.19	0.28	0.33	0.32	0.3
2.192149946	0	0	0	0	0	0	0	0	0	0.57	0.41	0.26	0.22	0.27	0.33	0.38	0.43	0.42	0.34	0.24	0.15	0.06	0.02	0.04	0.04	0.03	0.03	0.02	0	0.04	0.09	0.14	0.19	0.24	0.27	0.28	0.3	0.31	0.32	0.33	0.38	0.47	0.57	0.66	0.74	0.83	0.86	0.82	0.76
2.194192526	0	0	0	0	0	0	0	0	0	0.76	0.61	0.46	0.43	0.49	0.55	0.61	0.66	0.72	0.77	0.83	0.88	0.93	0.97	0.9	0.79	0.68	0.58	0.47	0.4	0.37	0.36	0.34	0.33	0.31	0.32	0.37	0.42	0.46	0.51	0.55	0.58	0.6	0.62	0.63	0.65	0.66	0.65	0.6	0.55
2.196235105	0	0	0	0	0	0	0	0	0	0.39	0.29	0.19	0.17	0.21	0.25	0.29	0.33	0.34	0.33	0.32	0.3	0.28	0.27	0.26	0.26	0.26	0.26	0.25	0.27	0.32	0.38	0.44	0.5	0.56	0.59	0.59	0.58	0.58	0.58	0.57	0.54	0.49	0.43	0.37	0.32	0.26	0.22	0.19	0.17
2.198277684	0	0	0	0	0	0	0	0	0	0.25	0.52	0.78	0.79	0.62	0.45	0.28	0.11	0.05	0.11	0.21	0.3	0.39	0.47	0.48	0.46	0.43	0.41	0.39	0.4	0.47	0.55	0.63	0.71	0.79	0.77	0.65	0.53	0.4	0.28	0.16	0.08	0.06	0.04	0.02	0	0.03	0	0.1	0.21
2.200320263	0	0	0	0	0	0	0	0	0	0.38	0.21	0.05	0.01	0.06	0.12	0.17	0.23	0.24	0.18	0.12	0.06	0	0.05	0.04	0	0.04	0.09	0.12	0.13	0.1	0.04	0.01	0.06	0.1	0.06	0.1	0.26	0.41	0.57	0.72	0.82	0.87	0.92	0.96	1	1.05	1.04	0.95	0.86
2.202362842	0	0	0	0	0	0	0	0	0	0.89	1.03	1.16	1.23	1.25	1.26	1.28	1.29	1.35	1.48	1.63	1.76	1.9	2	1.91	1.74	1.57	1.4	1.23	1.13	1.1	1.1	1.1	1.1	1.1	1.02	0.86	0.7	0.53	0.38	0.22	0.14	0.14	0.14	0.15	0.15	0.16	0.17	0.2	0.24
2.204405422	0	0	0	0	0	0	0	0	0	1.06	0.97	0.89	0.8	0.7	0.61	0.51	0.42	0.41	0.51	0.64	0.76	0.87	0.97	0.93	0.82	0.71	0.61	0.51	0.45	0.45	0.46	0.47	0.49	0.5	0.49	0.45	0.41	0.37	0.33	0.29	0.28	0.28	0.29	0.29	0.3	0.3	0.32	0.37	0.41
2.206448001	0	0	0	0	0	0	0	0	0	0.65	0.8	0.94	1	1	1	1	1	0.96	0.87	0.76	0.65	0.55	0.46	0.42	0.41	0.4	0.39	0.39	0.39	0.4	0.42	0.43	0.45	0.47	0.5	0.55	0.61	0.66	0.71	0.76	0.72	0.58	0.44	0.31	0.18	0.05	0.01	0.09	0.2
2.20849058	0	0	0	0	0	0	0	0	0	0.42	0.41	0.39	0.4	0.41	0.43	0.44	0.45	0.44	0.39	0.34	0.28	0.23	0.18	0.15	0.14	0.12	0.11	0.09	0.1	0.15	0.21	0.27	0.32	0.38	0.38	0.32	0.26	0.2	0.14	0.08	0.09	0.17	0.26	0.34	0.42	0.5	0.54	0.52	0.49
2.210533159	0	0	0	0	0	0	0	0	0	0.8	0.84	0.89	0.87	0.81	0.75	0.68	0.62	0.56	0.5	0.44	0.37	0.31	0.27	0.32	0.42	0.51	0.6	0.69	0.74	0.74	0.73	0.72	0.7	0.69	0.65	0.59	0.52	0.46	0.39	0.33	0.33	0.39	0.46	0.53	0.59	0.65	0.67	0.6	0.53
2.212575739	0	0	0	0	0	0	0	0	0	0.37	0.36	0.38	0.49	0.62	0.75	0.88	0.98	0.91	0.77	0.64	0.51	0.38	0.26	0.13	0.01	0.11	0.23	0.32	0.35	0.33	0.31	0.29	0.27	0.23	0.14	0.03	0.07	0.17	0.26	0.35	0.41	0.47	0.52	0.57	0.62	0.63	0.57	0.48	0.39
2.214618318	0	0	0	0	0	0	0	0	0	0.43	0.41	0.39	0.33	0.27	0.21	0.15	0.1	0.16	0.26	0.36	0.45	0.54	0.55	0.48	0.4	0.33	0.25	0.19	0.17	0.18	0.19	0.2	0.2	0.22	0.26	0.31	0.35	0.39	0.44	0.44	0.39	0.32	0.25	0.18	0.12	0.09	0.15	0.24	0.33
2.216660897	0	0	0	0	0	0	0	0	0	0.53	0.61	0.69	0.79	0.88	0.97	1.06	1.12	1	0.8	0.6	0.41	0.23	0.19	0.3	0.42	0.55	0.67	0.77	0.79	0.78	0.76	0.75	0.74	0.71	0.64	0.57	0.5	0.42	0.36	0.32	0.33	0.36	0.4	0.43	0.46	0.48	0.49	0.49	0.49
2.218703476	0	0	0	0	0	0	0	0	0	0.61	0.6	0.58	0.54	0.49	0.44	0.4	0.36	0.4	0.46	0.52	0.58	0.64	0.58	0.38	0.17	0.03	0.23	0.39	0.41	0.34	0.27	0.21	0.15	0.08	0.01	0.1	0.19	0.27	0.36	0.44	0.53	0.61	0.69	0.77	0.85	0.89	0.87	0.81	0.75
2.220746056	0	0	0	0	0	0	0	0	0	0.17	0.24	0.31	0.41	0.51	0.6	0.69	0.77	0.73	0.64	0.55	0.46	0.38	0.32	0.29	0.27	0.25	0.23	0.2	0.17	0.13	0.09	0.05	0.01	0.03	0.14	0.29	0.44	0.58	0.72	0.78	0.71	0.6	0.49	0.38	0.28	0.22	0.25	0.32	0.39
2.222788635	0	0	0	0	0	0	0	0	0	0.22	0.3	0.29	0.05	0.25	0.54	0.82	1.06	0.99	0.8	0.62	0.44	0.26	0.2	0.26	0.34	0.42	0.49	0.54	0.52	0.45	0.38	0.32	0.25	0.2	0.17	0.15	0.13	0.11	0.1	0.06	0.01	0.05	0.11	0.16	0.22	0.23	0.17	0.08	0.02
2.224831214	0	0	0	0	0	0	0	0	0	0.65	0.88	1.03	1	0.92	0.85	0.77	0.7	0.67	0.65	0.63	0.61	0.6	0.6	0.62	0.64	0.66	0.68	0.69	0.67	0.62	0.57	0.52	0.48	0.45	0.44	0.45	0.45	0.45	0.46	0.47	0.47	0.49	0.5	0.51	0.52	0.5	0.42	0.32	0.21
2.226873793	0	0	0	0	0	0	0	0	0	0.07	0.19	0.37	0.35	0.27	0.2	0.13	0.06	0.03	0.11	0.2	0.28	0.36	0.4	0.39	0.38	0.37	0.36	0.36	0.39	0.44	0.49	0.54	0.59	0.63	0.66	0.68	0.7	0.72	0.74	0.72	0.64	0.53	0.42	0.32	0.22	0.17	0.23	0.33	0.43
2.228916373	0	0	0	0	0	0	0	0	0	0.52	0.65	0.72	0.65	0.54	0.43	0.33	0.24	0.27	0.35	0.42	0.49	0.56	0.56	0.49	0.41	0.34	0.26	0.19	0.09	0.03	0.14	0.25	0.35	0.42	0.41	0.37	0.33	0.28	0.25	0.17	0.04	0.11	0.26	0.4	0.54	0.62	0.58	0.48	0.38
2.230958952	0	0	0	0	0	0	0	0	0	0.56	0.52	0.43	0.19	0.08	0.34	0.6	0.82	0.84	0.78	0.72	0.66	0.61	0.55	0.5	0.46	0.41	0.36	0.31	0.21	0.08	0.04	0.16	0.28	0.35	0.31	0.23	0.15	0.07	0.01	0.06	0.07	0.07	0.07	0.07	0.07	0.1	0.2	0.32	0.44
2.233001531	0	0	0	0	0	0	0	0	0	0.64	0.74	0.83	0.9	0.97	1.04	1.1	1.15	1.16	1.14	1.12	1.11	1.09	1.01	0.86	0.7	0.54	0.39	0.26	0.23	0.26	0.28	0.31	0.33	0.33	0.28	0.21	0.14	0.07	0.01	0.02	0.01	0.07	0.12	0.18	0.23	0.27	0.28	0.27	0.26
2.23504411	0	0	0	0	0	0	0	0	0	0.21	0.17	0.17	0.26	0.36	0.47	0.57	0.65	0.61	0.53	0.45	0.37	0.3	0.24	0.2	0.17	0.14	0.1	0.08	0.1	0.15	0.19	0.24	0.28	0.3	0.29	0.27	0.25	0.23	0.21	0.19	0.19	0.19	0.19	0.19	0.19	0.18	0.17	0.15	0.14
2.237086689	0	0	0	0	0	0	0	0	0	0.93	1.09	1.19	1.16	1.09	1.03	0.97	0.9	0.71	0.49	0.28	0.07	0.14	0.22	0.16	0.09	0.03	0.04	0.1	0.17	0.24	0.3	0.37	0.43	0.46	0.44	0.4	0.36	0.32	0.28	0.22	0.15	0.06	0.02	0.1	0.18	0.2	0.1	0.05	0.2
2.239129269	0	0	0	0	0	0	0	0	0	0.79	0.98	1.09	1	0.86	0.73	0.6	0.48	0.42	0.39	0.36	0.32	0.29	0.26	0.24	0.22	0.2	0.18	0.16	0.17	0.18	0.19	0.2	0.21	0.22	0.24	0.27	0.29	0.32	0.34	0.37	0.41	0.45	0.5	0.54	0.58	0.61	0.62	0.62	0.62
2.241171848	0	0	0	0	0	0	0	0	0	0.59	0.79	0.98	0.99	0.93	0.87	0.82	0.76	0.63	0.43	0.23	0.04	0.15	0.25	0.17	0.03	0.1	0.23	0.36	0.45	0.5	0.55	0.6	0.64	0.68	0.66	0.61	0.56	0.5	0.46	0.4	0.32	0.24	0.15	0.06	0.02	0.08	0.04	0.07	0.18
2.243214427	0	0	0	0	0	0	0	0	0	0.85	0.91	0.97	0.93	0.84	0.77	0.69	0.61	0.61	0.65	0.7	0.75	0.79	0.82	0.82	0.81	0.79	0.78	0.77	0.79	0.84	0.89	0.93	0.98	1	0.9	0.71	0.53	0.35	0.18	0.04	0.03	0.04	0.05	0.06	0.07	0.07	0.02	0.06	0.14
2.245257006	0	0	0	0	0	0	0	0	0	0.65	0.8	0.95	0.98	0.97	0.96	0.95	0.94	0.85	0.69	0.53	0.37	0.22	0.12	0.14	0.21	0.26	0.32	0.38	0.43	0.48	0.52	0.57	0.61	0.64	0.62	0.57	0.52	0.46	0.41	0.37	0.36	0.37	0.38	0.39	0.41	0.43	0.5	0.61	0.72
2.247299586	0	0	0	0	0	0	0	0	0	0.07	0.2	0.47	0.52	0.5	0.48	0.47	0.45	0.33	0.13	0.07	0.26	0.45	0.57	0.55	0.48	0.41	0.35	0.28	0.28	0.35	0.41	0.48	0.54	0.59	0.59	0.56	0.52	0.49	0.46	0.42	0.38	0.33	0.28	0.24	0.19	0.16	0.2	0.29	0.38
2.249342165	0	0	0	0	0	0	0	0	0	0.8	0.82	0.85	0.83	0.79	0.76	0.72	0.69	0.64	0.58	0.51	0.45	0.39	0.37	0.42	0.5	0.58	0.65	0.73	0.71	0.62	0.53	0.44	0.35	0.27	0.26	0.29	0.32	0.35	0.37	0.4	0.42	0.45	0.47	0.49	0.51	0.52	0.49	0.44	0.38
2.251384744	0	0	0	0	0	0	0	0	0	0.71	0.78	0.84	0.74	0.58	0.43	0.28	0.14	0.11	0.18	0.26	0.33	0.4	0.46	0.5	0.53	0.55	0.58	0.6	0.59	0.54	0.49	0.44	0.39	0.35	0.32	0.3	0.29	0.27	0.26	0.23	0.17	0.08	0.01	0.09	0.18	0.25	0.28	0.27	0.27
2.253427323	0	0	0	0	0	0	0	0	0	0.83	0.74	0.65	0.6	0.56	0.52	0.48	0.44	0.45	0.49	0.54	0.58	0.62	0.64	0.61	0.56	0.51	0.46	0.41	0.39	0.39	0.39	0.4	0.4	0.4	0.39	0.37	0.34	0.32	0.31	0.3	0.31	0.35	0.39	0.42	0.46	0.48	0.45	0.37	0.29
2.255469903	0	0	0	0	0	0	0	0	0	1.05	0.97	0.9	1	1.15	1.31	1.45	1.59	1.52	1.27	1.02	0.77	0.52	0.35	0.33	0.35	0.37	0.39	0.41	0.38	0.31	0.23	0.16	0.09	0.03	0.04	0.1	0.15	0.2	0.25	0.31	0.37	0.44	0.52	0.58	0.65	0.7	0.67	0.57	0.47
2.257512482	0	0	0	0	0	0	0	0	0	0.76	0.7	0.65	0.61	0.56	0.52	0.48	0.44	0.47	0.57	0.67	0.77	0.86	0.9	0.82	0.69	0.57	0.45	0.34	0.28	0.28	0.28	0.28	0.28	0.29	0.33	0.4	0.47	0.53	0.59	0.64	0.65	0.63	0.61	0.59	0.57	0.56	0.59	0.66	0.72
2.259555061	0	0	0	0	0	0	0	0	0	0.19	0.12	0.06	0.1	0.17	0.24	0.31	0.37	0.42	0.45	0.48	0.51	0.54	0.54	0.48	0.41	0.34	0.27	0.2	0.17	0.17	0.17	0.17	0.17	0.17	0.18	0.2	0.21	0.23	0.24	0.25	0.24	0.22	0.2	0.18	0.17	0.16	0.22	0.33	0.43
2.26159764	0	0	0	0	0	0	0	0	0	0.8	0.95	1.09	0.97	0.77	0.58	0.4	0.21	0.2	0.32	0.45	0.58	0.7	0.76	0.7	0.6	0.5	0.4	0.3	0.33	0.47	0.62	0.76	0.9	1	0.94	0.77	0.6	0.43	0.27	0.13	0.07	0.07	0.07	0.07	0.07	0.07	0.12	0.2	0.27
2.26364022	0	0	0	0	0	0	0	0	0	0.95	0.88	0.82	0.67	0.49	0.31	0.14	0.02	0.07	0.03	0.02	0.06	0.11	0.16	0.21	0.26	0.31	0.36	0.41	0.42	0.41	0.4	0.39	0.38	0.38	0.42	0.5	0.57	0.64	0.71	0.76	0.72	0.63	0.54	0.46	0.38	0.3	0.25	0.23	0.21
2.265682799	0	0	0	0	0	0	0	0	0	0.56	0.4	0.24	0.25	0.31	0.38	0.44	0.49	0.59	0.71	0.83	0.95	1.06	1.12	1.06	0.97	0.87	0.78	0.7	0.62	0.55	0.49	0.42	0.36	0.31	0.28	0.28	0.28	0.27	0.27	0.26	0.27	0.27	0.27	0.28	0.28	0.28	0.29	0.31	0.32
2.267725378	0	0	0	0	0	0	0	0	0	0.61	0.31	0.02	0.07	0.23	0.39	0.54	0.7	0.76	0.75	0.73	0.71	0.7	0.71	0.78	0.87	0.95	1.04	1.12	1.1	0.98	0.87	0.76	0.65	0.54	0.46	0.39	0.32	0.25	0.19	0.15	0.17	0.25	0.32	0.39	0.46	0.52	0.55	0.57	0.58
2.269767957	0	0	0	0	0	0	0	0	0	0.74	0.64	0.58	0.57	0.57	0.57	0.57	0.57	0.6	0.62	0.65	0.67	0.69	0.71	0.73	0.74	0.76	0.77	0.77	0.72	0.65	0.59	0.53	0.47	0.45	0.47	0.49	0.52	0.54	0.56	0.51	0.4	0.28	0.17	0.06	0.05	0.09	0.04	0.01	0.06
2.271810536	0	0	0	0	0	0	0	0	0	0.37	0.11	0	0.06	0.16	0.25	0.33	0.39	0.38	0.35	0.32	0.29	0.26	0.31	0.42	0.52	0.61	0.71	0.68	0.45	0.14	0.15	0.44	0.72	0.8	0.63	0.45	0.26	0.09	0.09	0.14	0.06	0.02	0.09	0.17	0.24	0.25	0.18	0.1	0.03
2.273853116	0	0	0	0	0	0	0	0	0	0.91	0.68	0.61	0.74	0.91	1.07	1.22	1.28	1.1	0.85	0.61	0.38	0.15	0.1	0.13	0.16	0.2	0.23	0.28	0.36	0.44	0.53	0.61	0.69	0.7	0.63	0.55	0.47	0.39	0.32	0.28	0.26	0.25	0.24	0.23	0.22	0.24	0.3	0.36	0.42
2.275895695	0	0	0	0	0	0	0	0	0	0.27	0.04	0.17	0.08	0.06	0.19	0.32	0.4	0.37	0.31	0.25	0.19	0.14	0.04	0.08	0.2	0.31	0.43	0.46	0.37	0.23	0.1	0.03	0.16	0.24	0.27	0.29	0.32	0.34	0.36	0.39	0.41	0.44	0.46	0.49	0.51	0.51	0.49	0.47	0.44
2.277938274	0	0	0	0	0	0	0	0	0	0.08	0.1	0.2	0.41	0.64	0.86	1.07	1.19	1.07	0.88	0.69	0.51	0.34	0.36	0.49	0.61	0.73	0.85	0.93	0.94	0.93	0.92	0.91	0.89	0.82	0.68	0.54	0.4	0.26	0.13	0.07	0.08	0.09	0.1	0.11	0.12	0.13	0.16	0.18	0.2
2.279980853	0	0	0	0	0	0	0	0	0	0.5	0.18	0.02	0.06	0.14	0.21	0.28	0.32	0.27	0.19	0.12	0.05	0.02	0.16	0.47	0.77	1.07	1.35	1.49	1.34	1.1	0.87	0.64	0.41	0.27	0.2	0.15	0.1	0.05	0	0.01	0.01	0.03	0.05	0.07	0.09	0.14	0.22	0.29	0.37
2.282023433	0	0	0	0	0	0	0	0	0	0.75	0.72	0.65	0.5	0.35	0.21	0.06	0.02	0.03	0.13	0.22	0.31	0.39	0.45	0.49	0.53	0.56	0.6	0.59	0.5	0.38	0.27	0.15	0.04	0.02	0.1	0.19	0.27	0.36	0.44	0.46	0.42	0.38	0.34	0.3	0.27	0.24	0.24	0.23	0.22
2.284066012	0	0	0	0	0	0	0	0	0	1.43	1.45	1.46	1.43	1.4	1.37	1.34	1.28	1.17	1.04	0.91	0.79	0.67	0.67	0.75	0.82	0.89	0.96	0.97	0.88	0.76	0.65	0.53	0.42	0.37	0.39	0.42	0.45	0.48	0.51	0.52	0.52	0.52	0.51	0.51	0.51	0.48	0.42	0.36	0.3
2.286108591	0	0	0	0	0	0	0	0	0	0.71	0.6	0.55	0.57	0.61	0.64	0.67	0.7	0.73	0.75	0.77	0.79	0.81	0.85	0.89	0.93	0.96	1	1	0.91	0.8	0.69	0.58	0.48	0.43	0.42	0.42	0.43	0.43	0.43	0.41	0.35	0.3	0.25	0.2	0.15	0.09	0	0.08	0.16
2.28815117	0	0	0	0	0	0	0	0	0	1.16	1.11	1.05	1	0.95	0.89	0.84	0.77	0.65	0.51	0.38	0.25	0.13	0.18	0.32	0.46	0.6	0.74	0.76	0.6	0.37	0.15	0.06	0.27	0.27	0.04	0.22	0.48	0.72	0.96	1.04	0.96	0.87	0.79	0.71	0.63	0.55	0.46	0.37	0.29
2.29019375	0	0	0	0	0	0	0	0	0	0.07	0.18	0.22	0.17	0.11	0.04	0.01	0.07	0.12	0.17	0.21	0.26	0.3	0.25	0.15	0.06	0.03	0.12	0.16	0.11	0.03	0.05	0.13	0.21	0.24	0.22	0.2	0.18	0.16	0.14	0.14	0.15	0.16	0.17	0.18	0.19	0.2	0.2	0.2	0.2
2.292236329	0	0	0	0	0	0	0	0	0	1.17	1.23	1.24	1.17	1.09	1.01	0.94	0.87	0.83	0.81	0.78	0.75	0.72	0.72	0.74	0.75	0.76	0.78	0.78	0.75	0.72	0.69	0.66	0.64	0.6	0.56	0.51	0.47	0.43	0.39	0.31	0.2	0.09	0.02	0.12	0.22	0.26	0.22	0.19	0.15
2.294278908	0	0	0	0	0	0	0	0	0	0.28	0.14	0.11	0.21	0.34	0.47	0.59	0.69	0.77	0.84	0.9	0.97	1.03	1.06	1.08	1.1	1.12	1.13	1.1	0.97	0.81	0.65	0.5	0.35	0.31	0.41	0.51	0.62	0.72	0.82	0.88	0.9	0.92	0.95	0.97	0.99	0.98	0.92	0.86	0.81
2.296321487	0	0	0	0	0	0	0	0	0	0.52	0.66	0.76	0.82	0.88	0.93	0.98	0.98	0.87	0.73	0.59	0.45	0.32	0.35	0.47	0.59	0.71	0.82	0.86	0.75	0.59	0.44	0.29	0.15	0.13	0.26	0.41	0.55	0.69	0.83	0.86	0.77	0.69	0.6	0.52	0.44	0.41	0.43	0.45	0.47
2.298364066	0	0	0	0	0	0	0	0	0	0.39	0.32	0.34	0.48	0.64	0.8	0.95	1.02	0.89	0.71	0.53	0.36	0.19	0.2	0.29	0.39	0.48	0.57	0.63	0.64	0.63	0.62	0.61	0.6	0.61	0.62	0.64	0.66	0.67	0.69	0.74	0.83	0.92	1	1.08	1.17	1.15	1.02	0.88	0.75
2.300406646	0	0	0	0	0	0	0	0	0	1.01	1.02	1.07	1.18	1.3	1.41	1.52	1.56	1.42	1.23	1.04	0.85	0.68	0.6	0.57	0.55	0.52	0.5	0.46	0.41	0.36	0.3	0.25	0.2	0.21	0.3	0.39	0.48	0.56	0.65	0.65	0.58	0.51	0.44	0.37	0.3	0.28	0.31	0.34	0.36
2.302449225	0	0	0	0	0	0	0	0	0	0.81	0.69	0.64	0.68	0.74	0.79	0.84	0.82	0.63	0.38	0.13	0.1	0.33	0.22	0.06	0.33	0.6	0.86	1.02	1.02	0.95	0.89	0.83	0.78	0.71	0.62	0.54	0.46	0.38	0.3	0.26	0.27	0.28	0.29	0.3	0.31	0.31	0.29	0.27	0.26
2.304491804	0	0	0	0	0	0	0	0	0	0.85	0.77	0.61	0.32	0.02	0.26	0.54	0.65	0.33	0.12	0.55	0.97	1.37	1.33	1.04	0.76	0.49	0.23	0.07	0.11	0.22	0.33	0.43	0.53	0.56	0.5	0.44	0.37	0.31	0.25	0.25	0.3	0.35	0.41	0.46	0.51	0.55	0.6	0.65	0.69
2.306534383	0	0	0	0	0	0	0	0	0	0.57	0.43	0.39	0.48	0.59	0.69	0.79	0.86	0.85	0.82	0.79	0.76	0.73	0.64	0.52	0.4	0.29	0.18	0.12	0.16	0.23	0.31	0.38	0.44	0.51	0.57	0.63	0.69	0.75	0.81	0.8	0.73	0.65	0.58	0.51	0.45	0.43	0.47	0.51	0.56
2.308576963	0	0	0	0	0	0	0	0	0	0.6	0.67	0.74	0.79	0.85	0.91	0.96	0.97	0.89	0.77	0.66	0.55	0.45	0.49	0.6	0.71	0.82	0.92	0.95	0.87	0.74	0.61	0.49	0.37	0.32	0.32	0.34	0.36	0.37	0.39	0.4	0.42	0.43	0.44	0.46	0.47	0.46	0.43	0.39	0.36
2.310619542	0	0	0	0	0	0	0	0	0	0.8	0.67	0.56	0.48	0.4	0.33	0.26	0.21	0.23	0.26	0.3	0.33	0.37	0.36	0.33	0.31	0.28	0.26	0.26	0.31	0.37	0.43	0.49	0.55	0.56	0.51	0.46	0.41	0.36	0.32	0.29	0.28	0.28	0.27	0.26	0.26	0.27	0.31	0.35	0.39
2.312662121	0	0	0	0	0	0	0	0	0	0.79	1.09	1.23	1.15	1.04	0.94	0.84	0.73	0.6	0.47	0.34	0.21	0.09	0.02	0.03	0.07	0.11	0.15	0.18	0.19	0.19	0.2	0.2	0.2	0.15	0.04	0.07	0.17	0.28	0.38	0.4	0.32	0.24	0.16	0.09	0.01	0.01	0.05	0.1	0.15
2.3147047	0	0	0	0	0	0	0	0	0	1.05	1.18	1.24	1.23	1.21	1.18	1.16	1.09	0.93	0.73	0.55	0.36	0.18	0.15	0.18	0.21	0.24	0.28	0.3	0.32	0.34	0.35	0.37	0.39	0.41	0.44	0.48	0.51	0.54	0.57	0.54	0.44	0.34	0.24	0.15	0.06	0.09	0.29	0.48	0.67
2.31674728	0	0	0	0	0	0	0	0	0	1.04	1.16	1.17	1.03	0.87	0.72	0.56	0.5	0.65	0.87	1.08	1.29	1.48	1.42	1.23	1.03	0.85	0.66	0.57	0.63	0.74	0.85	0.96	1.06	1.07	0.96	0.84	0.72	0.61	0.5	0.46	0.52	0.57	0.62	0.67	0.72	0.73	0.69	0.65	0.61
2.318789859	0	0	0	0	0	0	0	0	0	0.97	1	0.97	0.86	0.73	0.61	0.48	0.39	0.34	0.32	0.29	0.27	0.25	0.21	0.18	0.14	0.11	0.07	0.05	0.06	0.07	0.08	0.09	0.1	0.1	0.11	0.12	0.12	0.13	0.13	0.13	0.13	0.13	0.13	0.13	0.13	0.13	0.15	0.16	0.18
2.320832438	0	0	0	0	0	0	0	0	0	1.6	1.59	1.56	1.52	1.48	1.44	1.41	1.34	1.19	1.02	0.85	0.69	0.53	0.53	0.61	0.69	0.77	0.84	0.85	0.75	0.61	0.47	0.34	0.21	0.11	0.06	0.02	0.02	0.07	0.11	0.13	0.12	0.12	0.12	0.12	0.11	0.06	0.05	0.15	0.26
2.322875017	0	0	0	0	0	0	0	0	0	0.98	1.16	1.28	1.32	1.34	1.36	1.38	1.35	1.19	1	0.8	0.62	0.44	0.46	0.58	0.71	0.83	0.95	0.98	0.88	0.72	0.57	0.43	0.28	0.21	0.22	0.24	0.26	0.28	0.3	0.33	0.38	0.43	0.47	0.51	0.56	0.58	0.59	0.6	0.61
2.324917597	0	0	0	0	0	0	0	0	0	0.52	0.47	0.49	0.59	0.7	0.8	0.91	0.98	0.99	0.97	0.96	0.94	0.93	0.82	0.66	0.5	0.35	0.2	0.11	0.13	0.2	0.26	0.32	0.38	0.38	0.31	0.23	0.16	0.09	0.02	0.04	0.15	0.26	0.37	0.47	0.57	0.61	0.57	0.53	0.5
2.326960176	0	0	0	0	0	0	0	0	0	0.84	0.72	0.62	0.59	0.57	0.55	0.54	0.52	0.48	0.43	0.38	0.33	0.29	0.29	0.33	0.39	0.44	0.49	0.54	0.62	0.7	0.78	0.86	0.93	0.98	0.97	0.94	0.91	0.89	0.86	0.79	0.67	0.53	0.4	0.26	0.13	0.06	0.06	0.1	0.13
[truncated: 404 more columns]
