# Supplementary material for: Ultrafast phonon-mediated dephasing of color centers in hexagonal boron nitride probed by electron beams
Source: Nat Commun. 2025 Mar 8;16:2326. doi: 10.1038/s41467-025-57584-1 (PMC11890617; doi:10.1038/s41467-025-57584-1)
Supplement: Supplementary file 3 — Source Data [file 41467_2025_57584_MOESM3_ESM.zip › Figure 4/CL_map_Fig4a]

750.86	722.74	751.26	822.46	651.54	738.57	753.89	699.69	656.54	662.94	662.85	710.1	633.14	626.69	820.09	712.86	750.26	770.59	761.47	790.23	750.86	775.34	757.83	799.71	732.96	776.7	706.35	837.94	845.07	856.89	767.1	824.8	805.69	870.71	809.5	856.6	910.79	926.26	891.06	892.11	861.31	928.63	932.66	931.8	913.75	937.11	925.31	1029	933.23	997.23
646.86	705.74	728.26	652.46	692.54	623.57	596.89	654.69	563.54	604.94	580.91	608	619.14	621.69	676.09	614.86	698.36	748.31	731.25	672.23	709.86	681.34	767.37	711.71	685.29	740.7	710.75	746.94	780.1	684.7	733.86	764.8	756.69	832.71	780.24	886.93	786.17	790.26	806.16	848.11	854.31	964.25	902.66	891.7	916.49	868.49	983.16	920.97	931.23	886.89
725.86	690.74	664.26	711.46	685.54	661	622.89	628.69	550.42	619.94	594.91	620.9	622.14	639.22	700.71	666.48	601.26	740.66	695.63	660.23	666.86	708.45	728.54	735.09	736.29	740.69	670.8	781.32	821.55	745.54	735.96	784.8	742.69	819.71	781.4	768.43	769.78	792.26	824.16	894.68	805.31	853.29	897.66	872.8	886.49	908.49	965.31	939.97	870.23	1020.2
730.86	668.74	654.26	690.46	678.54	711.57	595.89	642.69	626.54	593.79	639.91	644	563.7	650.58	654.98	707.86	704.81	711.85	724.63	678.23	691.86	721.34	662.94	782.87	774.91	708.84	787.97	681.94	770.17	725.54	750.75	780.8	711.69	776.71	729.4	870.6	845.17	876.26	856.06	949.11	858.31	879.25	878.66	919.8	889.38	854.11	863.31	929.97	894.23	951.23
674.86	652.74	704.26	734.46	725.54	670.57	558.89	646.48	598.54	629.84	586.91	588.28	683.59	631.69	748.09	633.86	669.43	659.31	715.63	673.23	630.25	769.34	749.44	659.71	743.96	777.69	666.52	720.94	698.17	735.99	678.46	827.92	764.69	764.71	761.85	822.6	789.17	823.26	824.06	825.11	865.31	919.63	942.66	971.9	854.49	907.49	906.31	938.76	942.23	1003.2
671.86	687.74	678.26	721.46	624.54	644.57	578.89	609.69	555.54	592.43	630.91	566.17	605.14	666.69	666.09	655.2	623.26	673.43	625.63	678.23	612.19	716.34	668.54	719.71	671.29	749.48	736.14	737.32	720.17	749.54	751.86	717.8	761.07	756.44	741.4	758.6	784.17	776.26	852.06	806.11	822.71	838.63	872.66	834.8	889.49	879.49	866.31	892.97	907.23	954.23
701.86	650.74	676.26	647.46	593.54	670.57	649.89	674.69	627.54	585.94	551.91	580	617.42	656.15	664.64	723.86	629.43	649.69	630.01	704.23	662.7	702.07	663.54	708.71	736.41	783.24	751.97	727.94	758.17	743.44	713.96	810.9	732.69	792.15	761.4	832.6	748.28	839.26	805.06	841.11	906.76	819.2	882.66	871.9	802.49	928.49	811.31	956.97	943.23	980.23
646.86	730.74	625.26	721.46	614.54	688.57	616.89	673.53	613.54	642.94	574.91	615	621.14	687.58	737.09	664.57	634.15	728.31	682.63	685.33	676.24	708.34	686.54	731.71	749.29	712.69	658.97	740.1	832.07	770.7	701.24	788.8	701.69	772.71	737.4	813.6	798.79	818.26	789.06	793.11	831.31	813.63	904.66	888.8	890.83	939.49	911.31	895.97	896.23	959.23
704.86	698.74	704.26	647.46	694.54	665.57	642.89	602.69	598.54	647.94	664.91	605	650.14	674.69	657.09	710.86	686.15	719.31	700.75	735.23	800.65	620.34	726.54	734.09	698.29	727.69	750.97	821.51	763.17	762.54	800.74	794.8	769.69	797.71	804.4	800.6	814.17	711.26	819.06	846.11	797.11	910.63	873.5	871.8	859.49	891.49	856.31	988.97	979.23	936.23
721.86	700.74	693.26	725.46	655.54	692.57	687.89	668.69	615.92	677.94	617.35	565	663.31	668.69	710.19	640.53	678.6	737.42	727.52	715.4	668.96	734.01	712.01	747.71	735.73	734.69	816.59	756.05	821.79	744.54	801.75	816.18	795.69	773.71	764.4	781.6	824.83	813.26	826.73	871.11	900.31	849.25	911.66	913.8	900.49	848.49	873.31	938.97	932.23	944.23
662.86	651.74	736.26	714.46	707.54	720.57	569.89	623.69	602.54	626.1	639.91	593	584.92	631.69	667.09	681.86	661.32	700.31	673.63	727.23	632.86	674.41	709.15	758.82	707.29	745.69	715.08	721.94	807.79	790.54	782.51	743.35	690.62	753.71	839.4	763.6	829.17	938.26	810.06	815.11	861.31	936.63	875.66	885.8	869.49	874.49	897.31	988.37	965.23	911.23
760.86	697.74	772.26	787.46	699.54	720.57	665.89	730.69	688.54	684.94	706.91	686	685.14	747.36	752.69	743.86	695.26	760.11	745.63	750.23	729.75	797.62	793.54	766.71	800.23	813.07	829.96	851.94	843.72	824.54	831.86	829.9	819.69	878.71	832.23	861.48	878.17	899.26	896.06	931.11	972.93	952.63	1021.7	993.8	930.49	1044.5	967.64	980.97	1060.2	1018.2
736.86	634.74	701.26	737.46	712.54	650.57	660.44	729.69	679.54	619.94	639.91	681	704.31	702.74	708.19	705.86	708.26	688.87	650.63	729.33	704.86	711.34	714.65	691.71	712.29	724.69	712.97	790.94	753.17	753.54	809.63	765.23	764.69	780.71	783.4	826.6	791.6	781.26	796.06	885.18	897.31	886.63	838.66	887.8	898.11	940.49	932.31	878.97	954.23	989.02
684.86	712.74	726.26	734.46	686.54	622.57	617.89	688.69	623.37	628.94	663.91	620.9	677.14	645.69	754.09	740.86	685.15	719.92	729.73	752.23	709.75	739.34	659.65	737.82	767.18	760.69	736.97	778.94	821.17	763.65	738.29	869.97	804.69	764.71	751.4	873.5	880.17	796.38	850.06	875.11	852.31	854.63	907.5	932.47	907.49	910.33	928.31	1005	896.23	972.23
697.86	755.74	712.26	754.46	708.54	583.57	681.89	651.01	644.54	646.05	679.65	674	621.76	675.39	741.09	788.86	680.15	736.31	753.08	710.33	671.86	703.34	740.54	757.16	759.67	793.69	726.97	772.05	709.17	705.54	773.86	792.8	778.69	850.71	819.5	808.6	805.17	872.26	867.06	834.11	987.31	880.52	905.4	845.8	914.49	960.49	949.31	1012	961.12	994.23
740.86	696.74	867.26	711.46	711.54	713.57	665.89	692.69	605.54	687.94	653.91	694.95	718.14	731.69	752.65	727.08	715.14	784.31	768.34	806.23	780.86	755.22	747.54	757.71	799.29	782.69	762.97	773.06	806.83	802.54	861.36	810.8	755.69	768.71	827.4	870.5	882.17	849.05	837.06	886.11	886.21	881.63	919.66	942.18	902.05	954.38	937.31	927.97	936.23	926.23
658.86	728.74	737.26	792.46	720.54	737.57	636.89	673.69	679.54	657.94	631.35	702	701.04	700.13	716.19	755.86	682.26	717.31	702.63	827.62	717.7	705.78	739.71	710.37	806.29	792.53	723.97	746.94	744.17	791.54	809.86	839.8	765.69	888.71	782.02	814.6	802.17	868.26	909.06	882.11	886.31	886.63	941.66	883.8	956.49	935.49	953.31	894.97	930.23	1012.2
798.86	777.74	768.26	775.46	671.54	681.57	725.89	678.69	660.54	657.94	741.29	666.12	760.14	668.62	764.09	722.51	725.38	716.42	774.63	833.23	726.86	751.69	715.04	786.75	754.84	762.24	760.97	745.39	799.17	838.1	840.7	851.8	901.13	826.27	872.4	828.93	829.29	906.26	855.06	888.11	897.93	950.97	933.66	946.8	879.49	964.49	872.61	974.97	923.11	985.23
729.86	729.74	746.26	747.46	704.54	676.57	698.89	697.69	612.54	718.05	705.88	668.34	695.75	705.69	753.71	779.32	677.26	740.71	728.29	826.12	745.3	721.34	698.54	747.04	792.63	820.48	742.97	756.94	818.17	761.54	873.98	824.8	836.69	839.71	877.4	896.6	873.17	883.26	899.45	913.22	942.31	934.63	998.66	958.42	924.49	971.49	970.31	982.97	969.23	955.23
765.86	683.74	774.26	725.46	736.54	725.57	657.89	752.69	675.65	633.94	675.91	792	703.14	707.69	671.09	724.86	733.15	781.31	760.63	734.23	683.86	762.34	727.77	728.71	805.13	730.79	827.97	730.94	701.55	858.15	734.86	814.8	805.69	842.71	790.4	802.6	822.17	833.26	821.06	910.11	763.31	854.51	952.66	943.64	900.49	916.49	916.31	931.97	1024.2	945.23
757.86	748.74	748.26	650.46	668.54	642.57	593.89	654.69	643.54	690.94	647.15	664.45	626.14	675.69	704.71	719.86	753.88	739.42	707.97	679.23	660.86	736.01	769.54	685.09	666.29	781.69	766.97	745.94	769	743.03	729.86	742.4	773.69	776.71	779.4	865.27	798.1	848.26	784.99	861.11	887.31	898.52	891.55	849.8	905.49	872.49	936.31	948.97	914.23	884.23
714.86	668.74	719.26	756.46	662.54	674.68	655.77	632.69	603.2	662.84	621.91	631	646.3	679.69	639.48	736.86	677.26	793.31	715.01	724.11	692.86	735.24	753.71	716.71	717.29	803.69	738.97	802.94	748.51	774.54	799.86	722.8	817.84	794.71	805.4	853.6	823.17	822.36	910.06	819.11	818.31	867.29	905.66	975.64	884.87	903.49	894.31	993.52	859.23	983.12
661.86	675.74	718.26	722.46	680.54	699.57	656.89	696.69	687.54	653.94	651.91	684.9	668.26	612.69	737.09	739.8	679.26	738.42	683.58	779.8	704.86	795.69	706.66	706.71	733.18	868.08	733.97	774.84	722.17	697.25	758.86	815.8	758.69	873.3	883.4	854.6	776.17	898.26	785.06	850.01	870.31	850.63	870.04	950.8	908.49	883.49	964.31	924.3	870.4	928.35
724.86	730.74	776.26	758.46	659.54	745.57	643.89	738.79	637.92	647.94	683.29	708	698.14	733.69	720.09	740.86	628.86	729.31	725.02	805.23	733.77	734.34	757.44	806.61	703.18	781.69	731.97	768.32	744.17	795.54	834.2	747.8	778.69	842.71	806.4	767.26	806.17	829.26	868.06	896.11	902.43	932.52	956.66	917.97	935.49	951.49	955.31	919.97	943.23	973.23
753.86	746.74	691.26	701.46	739.54	683.57	651.89	649.69	578.54	686.94	701.91	716.34	646.52	686.79	704.09	695.86	670.15	742.31	694.63	788.23	728.86	733.45	738.54	814.51	687.91	809.58	671.97	758.94	741.51	696.44	744.86	793.8	779.69	808.71	839.4	765.6	811.74	868.26	846.06	836.11	841.16	962.63	908.66	824.8	969.49	914.49	941.31	862.08	957.23	1037.2
737.86	772.74	698.26	701.46	655.54	693.57	706.89	647.69	657.65	711.46	628.91	683	703.14	726.69	745.09	695.86	690.77	730.93	735.63	698.23	748.86	760.34	676.89	669.65	730.29	768.58	731.97	742.94	794.69	757.65	800.96	848.8	762.58	787.32	801.64	827	786.07	852.64	831.06	871.11	836.31	902.63	945.54	920.8	949.49	842.49	961.31	1003	960.23	934.23
680.86	775.74	726.26	730.46	703.54	654.57	703.89	703.79	686.54	673.94	713.81	645.66	677.37	687.69	750.09	718.86	719.26	745.31	702.63	787.23	716.75	797.19	788.54	771.09	817.29	765.79	733.85	809.01	830.17	823.54	829.69	813.8	808.19	893.87	844.02	841.6	814.17	838.36	843.06	849.11	884.31	877.87	858.66	991.8	895.49	907.49	909.69	989.97	947.23	980.23
807.86	723.74	806.26	722.46	692.54	734.23	685.04	707.69	682.54	662.94	627.02	664	655.14	716.69	784.32	805.86	723.26	743.69	687.63	809.23	719.86	734.79	772.16	787.71	786.3	828.58	725.97	754.32	814.07	739.65	830.6	865.7	834.69	837.71	851.4	841.6	838.17	888.26	869.06	858.11	932.31	901.2	970.22	907.63	902.11	897.49	911.31	936.97	903.23	1066.2
782.86	733.74	741.36	727.46	735.54	732.57	688.89	664.69	713.92	655.56	672.91	624	777.14	662.69	757.09	733.86	692.26	717.43	738.63	717.06	765.86	704.24	727.54	715.61	774.41	742.69	868.04	793.06	749.93	767.54	799.86	788.78	831.69	807.82	810.4	821.6	835.17	898.26	782.06	883.11	863.31	945.63	835.66	923.8	917.49	980.49	961.31	951.59	975.23	968.23
761.86	722.74	757.26	736.46	679.54	745.57	654.89	709.69	655.54	693.84	663.91	612	702.25	709.25	709.09	745.86	696.26	786.93	748.63	714.23	736.86	755.34	804.44	738.83	760.29	736.79	809.97	707.15	784.17	738.65	777.96	795.8	810.69	794.71	788.74	879.6	856.17	866.09	821.06	898.11	916.31	937.63	908.66	970.42	936.61	861.49	929.66	884.97	920.23	953.23
795.86	758.74	734.26	737.46	757.54	742.57	672.89	657.29	660.54	677.94	744.91	657	672.14	689.69	705.09	750.86	697.26	724.31	727.63	739.23	712.86	764.34	829.21	775.61	745.29	779.69	737.35	822.93	838.79	880.7	772.24	794.8	833.69	831.71	823.33	892.98	852.6	851.93	865.06	855.11	905.31	864.52	877.66	936.8	946.38	944.49	856.58	1014	928.23	1014.2
737.86	808.74	786.26	766.46	731.54	726.57	657.89	736.69	691.61	681.94	697.24	733.4	692.87	707.41	719.91	757.86	734.82	789.11	765.63	751.23	772.98	735.34	780.54	728.32	761.29	761.69	740.97	802.6	808.34	863.44	796.86	784.8	751.12	833.71	840.97	891.77	818.17	913.26	906.06	867.11	971.21	956.47	922.66	931.8	877.37	966.83	915.31	971.31	956.23	916.23
727.86	724.74	881.26	790.46	702.54	696.57	718.89	676.69	658.54	706.94	694.91	731	752.14	763.79	764.09	822.2	699.26	763.69	762.63	758.23	753.91	765.34	845.71	750.71	785.29	813.69	803.97	862.94	809.05	928.54	790.86	804.8	837.79	921.71	842.4	904.6	829.17	912.26	881.62	869.11	917.31	933.63	998	979.8	982.49	984.49	920.31	1023	905.23	976.23
700.86	752.74	776.26	727.46	706.54	676.57	717.89	707.84	669.65	718.94	724.43	723.96	748.04	746.69	755.09	750.86	688.26	770.31	791.63	812.12	755.86	752.34	850.44	734.71	792.29	736.01	778.97	813.84	814.17	784.54	821.86	871.8	796.12	849.71	818.4	862.6	837.17	886.88	835.06	822.11	929.69	965.63	907.66	945.8	907.83	943.87	913.31	946.97	940.23	956.23
671.86	736.74	811.26	776.46	703.54	683.57	675.89	707.69	658.54	617.27	718.03	699	783.14	703.58	755.09	756.24	729.26	696.47	756.63	756.23	716.86	793.34	734.54	790.71	809.29	817.69	773.8	839.94	825.6	834.54	838.96	827.73	804.57	851.71	830.4	788.6	864.17	855.26	850.06	918.01	852.31	943.75	935.66	909.8	928.49	927.49	904.42	951.97	875.23	947.23
749.86	760.74	772.26	703.46	718.54	706.57	682.89	731.69	594.54	670.94	640.91	727.88	744.14	776.07	765.09	729.32	758.36	726.54	774.63	717.83	775.03	776.34	700.87	754.71	693.67	791.79	689.52	756.22	810.17	819.54	811.86	890.8	804.69	856.71	796.4	893.6	786.55	918.26	863.06	889.11	882.31	905.63	898.55	958.8	946.38	905.14	939.25	950.08	912.23	936.89
737.86	804.74	801.26	761.46	754.54	767.57	770.89	745.69	645.75	657.05	715.91	739.9	685.14	714.69	768.09	765.86	672.91	824.78	807.9	770	787.86	772.91	711.94	755.82	810.18	790.69	831.97	765.94	753.17	806.44	829.36	897.8	832.69	820.95	873.4	930.5	879.07	889.26	855.06	868.11	939.31	883.63	911.66	1036.8	874.49	956.49	1003.3	992.97	979.23	992.23
762.86	781.74	793.26	694.46	747.54	773.57	680.89	730.69	726.54	701.05	655.91	718	675.54	732.69	821.09	746.86	708.26	762.81	832.47	761.23	764.86	723.34	757.54	817.4	875.29	828.08	800.97	762.05	808	774.54	843.86	797.23	850.69	900.61	831.4	849.6	829.17	878.93	890.06	892.11	975.31	942.63	982.66	867.47	910.49	964.49	944.31	965.97	926.23	1049.2
733.86	778.74	851.26	783.46	775.54	732.57	745.27	713.69	755.54	742.94	738.91	752	713.14	788.69	824.19	777.86	815.26	828.31	796.63	824.23	770.86	815	807.54	776.82	829.29	778.79	762.97	850.94	803.51	859.54	809.75	893.8	843.69	903.06	820.23	930.6	840.83	892.26	906.06	901.11	995.66	952.52	962.66	925.8	919.88	995.49	942.31	988.97	1026.1	1040.2
822.86	773.74	755.26	818.46	804.54	783.57	687.89	748.81	717.15	724.84	713.02	726.17	686.02	758.69	810.43	733.86	795.05	801.61	802.97	833.35	701.75	787.45	777.54	859.83	778.29	831.69	866.97	885.1	827.17	776.2	816.74	821.8	806.69	856.71	857.4	877.76	848.17	908.15	891.06	889.11	932.31	910.63	910.72	931.8	887.49	1043.8	936.31	966.54	935.23	1028.2
795.86	796.74	778.26	784.46	784.54	703.57	680.89	701.69	703.54	683.84	754.43	677	729.25	681.15	719.47	758.75	754.26	805.8	699.63	796.23	807.98	801.34	792.65	787.09	806.29	857.69	843.35	759.94	878.17	793.75	832.86	804.8	837.69	920.71	860.5	956.6	868.17	875.36	815.06	963.11	985.21	907.52	977.83	985.35	950.49	967.49	963.31	968.97	1033.2	1007.2
857.86	796.74	748.26	757.46	745.54	690.57	709.89	757.69	702.54	722.94	747.81	740.48	737.31	826.79	808.91	765.86	789.26	790.85	801.51	759.23	787.86	801.34	765.54	798.68	841.91	815.69	854.97	846.94	771.17	840.54	836.86	782.63	843.69	919.71	852.28	894.6	920.17	974.26	932.06	885.11	952.31	936.63	906.66	1031.8	966.49	1031	1007.3	969.97	950.23	1007.2
856.86	818.74	782.26	838.46	750.92	776.57	698.89	791.69	812.54	754.94	733.74	703	798.04	741.58	804.09	804.8	815.53	826.31	798.73	891.23	820.19	883.34	824.54	822.71	924.58	875.69	843.97	849.55	882.79	845.39	886.86	829.8	946.69	894.71	837.4	917.22	863.17	940.26	926.44	981.11	978.31	974.63	991.66	961.8	932.49	990.49	969.42	1006	1005.2	1006.3
782.86	811.74	811.26	814.46	818.54	748.57	758.89	832.69	783.54	738.94	695.91	662.1	772.14	767.69	885.09	847.86	690.26	816.42	804.63	850.23	798.86	842.41	814.54	863.71	846.29	812.69	787.85	850.94	934.17	842.65	863.74	898.8	883.69	989.71	861.4	872.26	889.17	944.26	946.06	926.01	930.31	970.63	943.31	1038.2	959.09	1004.2	993.31	1034	917.23	1035.2
783.86	862.74	842.26	846.46	803.66	735.57	716.89	808.69	734.54	782.94	731.47	802	774.14	761.53	807.29	797.86	784.26	812.69	832.63	837.11	755.53	885.34	765.54	767.09	813.61	798.69	825.97	848.94	878.17	891.94	833.86	880.8	835.03	867.71	856.4	929.6	927.13	937.26	895.23	946.11	942.31	936.92	1008.7	1022.8	988.49	905.49	974.31	1042	913.23	1029.2
825.86	814.74	804.26	858.46	827.54	776.68	785.89	765.69	728.65	679.94	724.91	677.38	835.14	843.58	774.09	879.86	816.26	868.21	826.2	838.23	807.86	859.4	842.54	847.06	860.85	846.63	830.3	861.73	816	863.94	880.86	877.8	863.69	915.71	910.52	919.7	906.17	965.6	933.06	937.11	916.31	968.63	931.66	1018.8	948.49	1013.5	1016.3	1028	931.23	1044.2
748.86	783.74	800.26	804.46	761.54	840.57	754.89	767.69	720.54	714.94	690.91	745	778.97	739.69	849.47	827.86	738.26	889.93	818.63	828.23	782.24	848.33	857.65	906.95	873.27	866.42	855.97	817.94	840.72	881.54	908.75	944.68	875.69	928.15	873.57	949.98	871.55	855.26	943.71	870.11	954.31	1022.6	1045.7	1019.9	980.14	997.61	1001.3	1017	1010.2	1022.3
834.86	929.74	822.26	741.46	809.54	768.78	766.89	775.69	779.54	806.94	775.81	784.95	799.14	758.69	782.09	801.69	821.27	879.19	833.63	900.62	850.86	867.51	855.54	924.11	879.29	853.34	913.97	857.94	816.38	923.89	884.41	906.35	949.51	926.71	885.4	929.6	914.17	974.26	932.06	998.11	997.31	1001.6	1050.3	1041.8	1009.5	1008.5	1059.2	1047.6	1041.2	1086.2
804.86	833.74	824.26	900.46	820.54	742.57	741.89	741.69	733.54	780.94	686.91	754	784.14	805.69	838.15	836.75	772.26	818.31	851.73	832.73	848.6	839.34	692.04	833.71	865.29	897.69	841.97	848.94	909.17	849.65	896.86	886.96	904.79	963.71	937.4	945.5	875.17	932.26	1000.1	935.11	973.31	932.73	1010.7	1014.7	999.49	1007.5	987.31	1000.8	1037.2	1049.4
782.86	819.74	871.26	774.46	787.54	746.57	732.89	827.89	723.54	798.94	808.09	742	742.14	752.01	818.09	813.96	813.26	868.31	825.63	833.23	824.86	923.17	871.61	857.71	856.41	802.57	806.59	856.94	879.17	854.54	923.25	782.9	892.69	888.71	897.74	883.6	925.17	951.26	947.06	904.11	1024.3	967.25	1015.7	1046	980.49	1068.5	995.04	1112.6	1055.2	1044.2
801.86	774.74	879.26	897.46	873.54	771.68	807.89	807.69	803.54	766.11	855.91	774.28	821.14	868.42	849.09	850.86	772.31	837.31	838.75	864.9	808.86	816.34	835.54	831.71	892.29	895.25	838.97	876.29	904.96	890.44	938.86	900.8	912.69	867.87	986.5	912.7	943.17	928.88	973.06	963.44	993.31	986.63	1025.7	1036.8	991.49	965.49	1033.3	1069	1070.2	1042.2
882.86	842.74	856.26	773.46	796.54	812.57	668.89	797.69	774.18	785.94	705.91	792.02	825.14	784.69	783.19	796.86	760.15	837.31	859.63	848.23	849.08	773.72	840.54	869.71	856.29	923.69	905.97	878.94	878.07	921.54	883.86	891.68	836.69	935.71	884.4	943.6	872.17	963.15	999.71	986.11	993.83	931.63	1089.7	1016.2	1032.5	1043.5	1045.9	1055	1033.2	1044.2
863.86	886.74	796.26	835.46	802.54	822.57	776.89	815.69	816.89	750.34	841.03	724.9	801.14	813.69	784.93	789.3	792.15	861.69	780.06	877.12	813.86	791.34	855.54	868.83	913.91	863.69	815.97	834.94	886.55	912.65	887.96	927.8	928.69	945.71	920.4	918.26	902.17	978.26	1024.1	966.11	922.31	1017.6	1081.3	1012.8	978.49	1054.5	1000.3	1057	1058.2	1114.2
835.86	852.74	872.26	910.35	811.54	899.57	793.89	802.69	757.54	865.94	777.36	783.45	811.04	772.17	843.21	848.86	818.88	887.66	936.08	850.33	809.86	873.34	852.89	902.71	911.41	876.69	925.59	938.94	945.17	959.54	881.75	952.8	968.69	951.71	932.4	1019.6	931.51	968.26	948.06	936.11	946.31	1052.6	1097.2	1049.5	979.49	1022.5	1009.3	1142.1	1039.2	1098.2
819.86	892.74	867.26	896.46	866.54	871.57	766.89	806.29	803.92	809.94	813.91	812.16	793.52	843.29	917.32	874.75	761.26	873.31	908.63	875.23	859.86	856.86	901.66	898.16	918.51	834.69	833.85	910.94	903.83	887.92	923.86	926.25	891.69	990.71	908.4	932.6	975.17	927.26	1041.1	953.11	1011.3	979.25	995.66	1061.8	977.49	1076.5	1033.9	1092	1077.2	1082.2
837.86	846.74	898.26	905.46	876.54	814.57	854.99	805.69	879.54	862.94	872.91	754.71	888.43	858.25	873.64	867.34	870.26	916.71	793.63	897.12	827.75	850.88	870.54	875.71	867.39	921.69	917.97	830.94	943.17	886.54	874.86	904.23	890.51	912.71	955.4	1043.6	1005.2	961.26	986.06	995.11	1028.3	1068.6	1091.7	1028.8	1072.5	1040.5	1017.3	1017.9	1066.2	1044.3
854.86	931.74	896.26	835.46	885.66	841.57	782.89	787.69	784.53	800.89	852.91	743.9	832.04	849.69	863.09	879.08	833.26	840.19	855.4	888.62	938.2	872.19	818.44	924.71	914.63	860.01	932.87	941.94	919.17	940.54	848.86	974.73	946.58	941.49	883.4	1034.7	985.17	977.26	960.06	958.11	1045.3	1024.6	1099.7	1037.8	1018.5	1011.4	1088.3	1108	1083.2	1159.3
943.86	842.74	855.26	907.46	754.54	857.57	842.89	815.62	803.54	786.94	788.02	821.67	833.76	834.69	827.09	854.86	819.26	836.31	847.75	875.23	821.98	905.72	852.54	900.71	876.91	881.62	861.97	936.94	962.9	893.54	930.96	953.8	880.89	947.33	877.4	965.6	973.17	905.26	1001	1054.1	995.31	1054.6	1005.8	1040.8	1013.5	1110.5	1062.3	1034.9	1098.7	1070.2
878.86	855.74	856.26	876.46	864.54	867.57	764.89	804.69	792.54	813.94	791.91	841	792.14	819.69	906.98	820.75	822.26	841.31	881.8	882.12	903.75	791.34	861.54	874.71	913.13	907.69	860.97	909.94	888.17	951.54	939.74	905.8	955.69	922.71	969.4	1020.2	962.17	974.26	1072.1	1044.1	1017.3	1047.2	1026.6	1051.8	1044.5	1094.5	1135.3	1042	1092.3	1132.2
827.86	783.74	852.26	832.46	888.54	881.64	743.89	857.69	811.54	836.94	758.91	797.34	833.68	835.69	801.09	889.48	835.26	836.09	885.13	858	821.75	887.34	937.54	889.06	833.29	895.69	880.97	873.94	908.17	894.54	955.86	883.8	899.79	912.71	939.4	1042.5	937.17	902.26	941.06	955.11	1022.3	1043.6	1045.7	1034.8	1053.5	1048.5	1112.3	1120	1078.3	1074.2
785.86	889.74	832.26	858.46	756.54	776.57	780.89	815.79	755.42	809.94	793.29	729.54	749.14	763.69	859.09	842.63	758.26	864.31	854.3	846.23	724.86	880.34	817.54	842.04	872.73	872.69	777.97	823.6	861	959.65	902.86	962.8	852.79	868.59	896.4	903.6	895.4	933.36	1032.2	973.99	879.31	956.63	921.1	1027.8	890.93	987.49	1008.7	1056	1054.2	1000.2
864.86	830.74	790.26	849.46	755.54	776.57	834.51	780.69	660.54	759.94	742.79	727	873.14	797.69	792.09	816.86	826.43	822.31	748.67	904.12	823.74	806.34	841.54	814.71	870.29	824.81	866.97	800.82	845.17	847.7	869.86	896.8	874.07	941.71	875.4	900.2	897.28	890.26	979.06	936.11	938.31	966.63	1034.6	1004.7	941.49	1083.8	980.81	982.13	931.23	1098.2
776.86	896.74	851.26	735.46	767.54	684.57	741.89	789.69	763.54	676.01	728.91	767	798.04	836.69	810.09	761.86	802.05	758.31	808.63	855.35	825.86	828.5	771.54	875.71	859.29	830.69	773.59	814.94	845.17	850.54	946.86	876.8	848.69	872.71	875.78	926.6	822.17	930.26	842.06	948.11	987.21	989.63	976.66	1015.8	969.49	1036.5	1018.3	1042	974.23	1061.2
813.86	855.74	822.26	865.46	733.54	848.57	802.89	734.69	762.54	717.79	741.41	756.1	801.14	716.69	798.71	810.86	788.26	773.31	920.75	832.5	796.86	831.45	853.33	829.71	889.29	871.69	796.18	876.94	818.1	845.92	920.48	892.58	888.96	942.61	848.4	902.6	851.9	900.81	879.06	909.77	1004.1	897.63	955.66	1007.8	951.49	1027.5	950.31	1038	950.23	1030.2
843.86	804.74	816.26	828.46	793.54	807.57	739.89	719.69	751.54	729.94	719.91	701	829.25	741.69	849.09	803.29	757.26	824.16	840.63	801.45	804.75	790.1	843.54	774.39	756.08	865.69	870.97	834.77	855.17	878.54	847.86	917.96	907.79	906.71	857.07	889.6	897.17	920.26	910.06	877.11	876.31	978.63	926.66	984.8	966.88	1001.5	1028	1091	1064.2	1065.2
802.86	777.74	783.26	863.46	755.54	753.57	782.89	795.69	725.54	736.82	735.91	797.9	769.14	814.69	794.09	764.48	705.26	788.31	820.63	852.23	838.03	823.34	805.95	847.89	872.29	853.69	888.97	909.94	845.17	888.16	855.86	871.8	917.29	879.71	836.4	925.6	868.17	898.26	959.06	944.11	1015.7	991.63	1059.7	1012.7	954.49	1039.5	1070.3	975.97	1014.3	999.11
853.86	888.74	840.26	819.46	776.54	755.57	771.89	713.69	716.54	741.6	799.91	745.12	721.13	778.69	806.09	712.86	780.26	876.33	877.63	900.23	840.53	869.79	824.28	843.71	803.29	833.07	847.97	821.94	859.78	863.71	823.24	846.18	882.69	850.71	871.02	840.6	903.17	956.36	934.45	979.11	909.31	1006.6	955.54	953.8	986.83	961.64	1019.3	1013	1005.2	1024.2
833.86	792.74	852.26	844.46	838.54	834.57	738.89	773.69	759.54	728.94	700.57	745	818.14	850.53	787.09	828.7	778.26	812.66	744.63	804.23	769.86	830.69	851.92	805.71	905.29	855.69	840.97	896.29	843.17	861.15	880.12	832.52	790.13	922.71	869.4	908.22	913.91	963.88	912.56	968.73	985.21	982.52	975.66	1034.8	1004.1	1008.5	978.31	967.97	1080.2	1046.2
810.86	774.74	870.26	769.46	777.44	788.68	671.89	751.69	749.54	729.94	772.53	702.62	792.25	857.58	838.09	838.86	748.77	846.31	781.63	811.39	827.86	775.34	799.54	824.23	793.52	803.69	873.92	894.27	848.17	893.16	849.96	841.8	859.69	925.71	819.78	926.72	933.17	933.26	971.06	977.18	937.71	919.63	968.66	985.32	926.49	980.49	969	1002	948.23	1020.1
796.86	821.74	823.26	788.46	804.54	827.57	698.89	756.79	743.65	754.32	766.35	750.57	733.02	772.24	853.09	741.86	766.27	794.31	797.75	754.89	790.75	785.34	818.44	832.71	849.58	813.69	804.3	811.39	838.17	879.54	835.01	858.9	930.48	872.71	858.4	845.5	871.29	941.26	901.06	913.11	785.31	933.63	901.66	1011.8	999.49	978.49	943.31	924.97	948.23	1045.2
784.86	888.74	838.26	866.46	825.54	786.57	726.89	748.34	736.54	740.94	727.85	685	746.63	692.69	780.93	806.86	783.38	827.31	828.09	826.23	801.48	895.46	772.44	847.4	869.17	846.31	857.59	914.79	790.17	816.54	832.86	914.18	864.69	887.71	888.38	900.6	894.17	922.26	913.06	969.73	919.31	964.63	968.66	972.8	964.49	1002.5	1001.3	966.97	965.89	1072.2
812.86	804.74	818.26	797.46	784.54	783.57	791.89	800.69	730.54	707.94	829.91	814.24	836.04	780.57	843.09	824.86	764.26	821.19	861.75	846.33	811.25	780.34	811.54	846.94	862.91	823.69	776.97	814.11	854.17	855.54	899.86	859.8	876.58	904.71	886.4	931.6	914.63	917.26	911.06	997.11	942.88	1032.5	974.66	983.8	985.61	1010.5	1017.2	1041	968.8	1029.9
858.86	775.74	824.26	810.46	772.54	818.57	750.89	790.69	761.54	796.56	744.91	727	769.99	760.69	844.09	837.86	790.26	843.31	798.73	858.23	779.86	810.96	788.54	813.71	892.39	802.69	853.97	947.06	823.83	808.54	921.75	889.8	889.69	849.71	856	1029.6	915.17	900.1	937.06	944.99	939.31	948.63	950.66	993.8	968.49	1028.5	1012.3	1051	1024.2	1075.2
858.86	957.74	867.26	866.46	727.54	820.95	803.89	823.69	843.54	746.94	779.91	838.45	821.14	806.69	871.09	882.25	840.26	938.78	817.02	914.12	824.86	824.34	845.54	893.71	807.35	887.69	827.8	874.94	857.17	909.89	893.86	889.8	902.69	1013.3	920.4	899.6	853.17	925.14	975.06	956.11	1019.3	966.52	1024.7	1000.8	1005.5	1064.4	1015.3	974.97	1069.2	1102.1
774.86	866.74	825.26	879.46	807.54	793.57	802.89	804.69	773.42	759.55	720.91	746.38	787.14	784.84	792.09	865.86	751.26	829.97	847.63	871.35	802.86	868.46	829.54	875.45	835.29	889.57	851.97	916.94	808.17	899.44	886.86	876.8	900.69	943.71	924.52	939.6	860.17	906.26	969.06	982.27	881.49	922.63	1000.3	994.23	1029.3	1015.8	967.31	1052	982.23	1046.2
779.86	821.74	882.26	869.46	843.54	784.57	762.89	750.69	753.54	777.98	731.81	743.1	717.14	754.69	840.09	769.86	723.26	832.31	848.82	873.23	806.48	749.34	838.54	794.09	891.29	797.69	872.97	840.29	849.6	848.54	824.86	820.42	840.89	919.71	899.4	914.7	958.17	896.26	920.06	963.11	924.31	908.63	952.66	1005.8	985.49	966.59	948.31	1125	1008.2	1028.2
839.86	799.74	824.26	840.46	766.65	775.57	734.89	756.01	766.54	778.05	799.91	737.4	834.14	782.69	765.19	772.3	743.26	749.31	781.01	882.23	829.03	774.34	806.54	816.99	814.96	831.96	827.97	868.94	835.17	905.54	868.96	821.84	879.69	866.49	871.4	932.93	914.17	897.26	879.06	975.55	945.31	948.92	960.66	889.8	902.49	961.49	1084.9	1007	986.23	1113.2
878.86	860.74	866.26	797.46	824.54	769.57	807.89	804.69	827.54	783.73	797.91	785.46	817.14	820.51	841.09	812.03	823.26	856.21	823.63	827.02	842.96	823.34	754.48	894.33	890.96	863.69	862.92	916.94	895.17	873.21	924.36	898.18	875.69	957.71	862.18	960.6	889.17	955.26	965.18	927.11	967.31	971.63	981.66	1026.8	1001.5	1030.5	987.31	1017	989.23	1043.2
858.86	820.74	798.26	902.46	783.54	822.19	827.89	754.69	791.54	810.77	754.91	755	773.52	824.7	851.09	795.86	808.26	843.31	780.02	856.33	809.98	784.12	855.65	829.71	845.29	805.69	797.97	826.94	806.05	841.54	842.86	871.8	865.07	882.06	876.4	862.6	806.17	948.26	924.06	891.11	944.31	926.63	976.66	988.8	994.49	936.49	975.31	1065	1088.2	981.23
895.86	824.74	784.26	815.46	799.54	772.57	742.89	726.69	741.54	738.72	819.91	760	833.14	714.17	824.09	722.86	839.26	852.21	807.63	803.23	819.86	885.96	876.54	857.71	880.46	836.13	834.97	873.84	828.17	877.54	932.2	901.8	857.69	923.71	914.4	940.6	899.17	930.26	951.06	932.96	913.38	942.63	1001.7	1024.8	923.49	1020.5	1027.3	987.97	1011.2	1061.2
867.86	903.74	869.26	861.46	842.54	789.57	753.89	739.69	736.75	829.94	752.91	779	759.14	724.69	770.71	844.86	800.26	764.42	823.73	825.99	872.08	836.19	827.61	813.71	844.18	820.79	808.97	842.6	833.88	917.54	858.96	874.7	847.69	966.71	854.4	908.6	926.17	914.1	920.06	941.11	915.31	949.58	927.12	935.8	994.95	919.49	924.31	942.97	1054.2	1032.2
394.86	448.74	399.26	431.46	430.54	527.57	460.89	523.69	462.54	471.94	462.74	491	435.14	553.19	496.09	512.19	446.26	501.64	503.8	550.06	494.86	450.57	507.99	513.71	536.18	497.51	488.08	539.94	562.17	515.54	495.86	566.8	596.69	582.71	515.4	582.7	528.33	583.26	566.06	588.11	549.31	624.42	606.66	655.7	541.49	545.49	625.31	583.97	620.23	655.61
417.86	412.74	446.26	457.46	441.54	481.57	460.89	482.69	457.54	454.94	422.91	482	516.14	482.69	609.15	442.86	449.26	529.93	498.63	490.23	435.2	518.24	544.1	476.61	517.18	469.69	470.97	441.94	494.05	547.54	564.86	508.8	451.13	557.16	460.45	544.6	513.17	575.26	522.06	589.11	527.42	552.2	608.9	584.8	541.49	582.49	545.31	583.97	604.23	616.23
367.86	346.74	443.26	422.46	446.54	449.57	490.89	440.69	341.75	457.94	412.91	411	469.26	413.69	484.09	487.74	539.38	517.31	465.63	478.07	437.86	474.45	467.54	490.61	483.29	509.53	507.87	479.94	535.17	521.54	490.86	458.8	506.19	493.71	514.4	526.98	550.17	526.26	527.07	523.49	530.31	491.73	546.55	546.8	527.49	531.61	590.31	627.97	521.23	559.83
364.86	418.74	421.26	441.46	395.54	467.57	449.89	437.69	436.54	426.94	420.81	458.79	425.97	452.69	476.09	506.86	416.98	475.42	470.63	499.12	437.86	490.34	522.89	520.61	488.29	489.34	454.97	505.05	510.17	530.54	531.65	557.97	536.25	596.54	491.4	496.6	466.17	551.26	518.06	535.11	538.31	574.63	564.66	613.8	625.38	575.59	592.31	586.97	545.61	626.23
443.86	438.74	436.26	476.46	423.54	451.57	365.89	463.03	462.54	470.94	488.03	419	474.14	456.45	507.09	564.1	460.26	520.97	446.23	509.35	441.98	446.45	482.03	460.71	480.39	430.29	484.85	498.94	554.4	491.92	527.86	496.2	488.69	534.71	513.06	498	550.07	498.09	517.06	527.11	498.31	618.51	589	610.8	560.49	595.49	579.8	609.97	602.23	651.23
432.86	417.74	391.26	471.46	413.54	498.57	429.89	482.69	451.44	461.84	488.91	432	464.14	519.81	495.09	500.75	443.76	547.42	486.25	534.12	429.03	456.05	495.44	476.71	575.3	498.34	541.97	581.17	554.79	494.54	469.86	516.8	544.69	559.71	570.4	557.6	509.17	568.14	509.71	590.11	624.55	590.63	649.66	588.46	647.49	599.52	613.97	606.25	564.18	629.23
403.86	403.74	417.26	411.46	391.54	416.57	395.89	419.69	361.54	453.94	436.91	430	436.14	478.69	495.09	489.25	461.82	526.16	493.52	444.23	440.86	481.34	447.56	496.77	462.29	527.69	471.59	527.17	541.13	578.94	536.86	520.8	486.79	595.82	510.4	538.5	498.17	567.26	545.44	539.11	517.31	486.52	572.66	563.8	573.49	574.11	531.31	655.97	534.23	565.61
407.86	384.74	428.26	459.46	431.54	425.57	409.89	415.69	482.54	470.94	475.91	463	494.14	467.69	479.09	513.86	481.86	481.31	509.73	564.23	466.03	468.34	493.16	470.71	464.29	511.69	486.26	469.2	537.17	522.54	510.96	531.9	509.07	569.61	505.57	553.6	522.17	576.26	563.06	553.11	499.31	535.63	574.66	586.8	571.49	601.49	575.31	633.97	594.23	649.23
431.86	380.74	445.26	423.46	483.54	415.57	413.89	539.69	468.54	428.94	482.91	472.9	381.14	456.58	464.09	469.86	487.2	544.11	467.63	424.23	392.03	440.51	501.54	491.71	459.17	471.46	529.97	461.94	494.17	484.54	485.86	507.8	548.86	548.71	460.16	551.6	499.17	586.6	478.44	547.11	544.87	605.97	612.66	579.8	557.49	539.49	522.31	585.4	539.23	645.85
437.79	339.4	442.26	388.56	357.54	408.57	377.89	396.69	452.66	445.84	438.59	443	480.14	506.69	426.41	470.86	462.26	490.31	463.3	496.23	466.98	502.34	525.66	527.06	482.29	533.22	440.87	522.94	528.17	470.54	501.98	449.8	529.79	531.71	511.83	535.6	467.17	609.26	501.06	537.11	534.31	640.63	533.66	585.8	485.37	623.49	601.11	573.97	579.23	563.23
396.86	400.74	402.26	375.46	379.98	455.57	430.89	481.69	425.54	451.94	448.48	343	460.14	542.69	475.09	526.42	491.26	499.31	465.63	435.23	468.86	499.34	460.54	426.54	534.41	500.69	475.97	483.94	528.17	504.66	516.13	545.97	483.69	531.89	488.23	467.6	504.17	541.26	497.06	536.11	597.76	559.63	590.66	606.8	551.49	610.49	554.31	564.97	606.23	600.23
396.86	419.74	419.26	446.46	409.54	466.57	427.89	444.69	385.44	473.94	413.91	466	484.14	428.31	522.09	520.48	488.72	522.97	458.08	531.78	418.86	451.01	478.44	471.71	517.39	506.69	473.97	556.39	496.9	577.87	532.51	566.8	503.58	514.33	479.66	540.98	476.17	542.26	542.06	533.11	608.31	602.63	580.66	582.8	488.49	562.09	576.31	569.97	559.23	664.33
443.86	359.74	372.26	379.46	389.54	443.57	447.89	504.69	404.16	363.94	394.91	470	452.52	449.69	504.05	568.13	502.26	553.31	442.63	507.89	484.86	508.4	410.87	492.71	478.29	489.57	457.97	497.94	500.17	478.54	487.96	596.47	503.69	626.61	527.85	491.6	539.28	523.26	523.5	560.11	494.09	590.3	562.66	549.8	503.49	650.49	534.42	625.97	558.33	626.23
416.86	491.74	380.26	420.46	378.54	468.57	483.89	451.69	464.54	471.94	480.91	437	451.14	476.69	545.09	479.3	505.15	501.31	524.52	505.23	450.86	494.34	522.54	492.71	480.84	528.01	544.52	568.01	550.17	523.54	529.86	517.46	536.58	547.39	563.07	545.6	481.55	581.26	588.06	602.11	554.99	614.63	667	605.18	595.66	679.49	608.69	622.8	603.68	581.23
460.86	399.74	420.26	429.46	433.54	391.57	441.89	422.69	427.54	468.56	388.91	414.9	480.14	442.79	501.26	507.41	508.26	533.31	442.52	459.06	442.24	508.24	513.16	463.61	486.18	459.69	494.87	462.94	474.17	512.54	492.96	559.8	483.69	568.71	561.4	579.39	569.67	504.26	530.06	615.11	523.66	578.63	555.55	586.56	557.49	500.49	608.31	604.97	609.23	601.23
444.86	409.74	454.91	470.46	428.54	591.57	425.89	441.51	450.71	466.94	412.91	448.34	495.71	521.69	519.98	461.86	496.26	493.97	496.63	514.23	460.96	530.34	555.54	515.95	549.41	492.31	502.25	550.94	534.17	527.54	581.86	483.9	530.69	569.71	515.4	572.6	559.07	500.36	562.06	579.11	607.21	579.63	624.54	509.73	597.49	597.49	561.69	582.85	584.23	564.23
414.86	487.74	433.26	431.46	465.54	430.45	401.89	496.69	448.54	395.84	551.91	497.38	497.59	492.69	510.09	521.75	445.26	518.31	521.76	561.97	437.53	524.58	493.9	574.19	461.17	528.79	518.87	509.27	492.72	513.54	500.24	543.47	542.69	594.83	583.4	462.6	550.17	574.26	556.06	577.11	638.31	580.02	582.28	606.8	640.49	613.49	626.31	631.97	589.9	613.23
437.86	502.74	454.26	405.46	450.54	437.57	459.89	471.69	401.54	496.94	489.76	448.19	467.14	464.69	489.09	455.03	471.36	457.88	451.63	515.23	570.46	515.34	515.54	581.71	492.11	534.69	552.97	464.77	548.17	572.98	556.75	564.8	578.69	548.82	500.78	572.6	525.17	572.26	536.06	577.44	560.31	557.2	556.66	600.8	561.28	586.49	522.08	717.97	657.23	598.07
455.86	453.74	502.26	441.46	416.65	482.57	429.89	467.69	426.54	451.94	467.14	452.9	499.14	488.69	493.09	516.75	483.15	533.31	490.63	560.23	457.92	551.24	551.94	554.61	504.39	550.69	526.64	531.01	608.91	533.92	573.86	556.8	471.34	498.83	496.74	601.7	570.17	553.14	591.06	595.11	625.66	613.97	630.21	571.8	632.49	616.38	597.99	642.87	572.23	610.23
415.86	394.74	405.26	445.46	415.54	409.57	440.89	512.69	486.39	439.56	484.91	401.62	460.14	513.24	533.09	552.87	468.05	509.04	478.75	518.12	459.03	572.6	454.54	463.71	453.18	505.69	573.87	513.94	531.13	457.54	535.86	599.8	530.19	564.71	474.4	601.6	486.83	519.26	549.06	552.11	584.31	565.3	584.33	563.8	591.49	635.49	570.43	646.8	608.35	651.23
427.86	396.74	405.26	411.46	433.54	429.57	436.89	503.69	410.54	470.94	445.91	478.55	422.7	466.79	482.98	525.48	420.26	489.69	457.73	489.23	448.86	489.34	484.54	487.71	505.29	465.79	443.97	481.84	486.17	559.23	478.86	574.8	535.57	515.59	517.3	486.6	419.17	531.74	507.06	552.11	594.31	543.63	599.28	532.7	562.49	630.49	623.31	639.97	556.23	615.23
427.86	377.74	451.26	415.46	414.54	429.57	425.89	494.69	404.54	422.29	420.91	477	474.14	488.69	414.09	423.19	460.26	531.93	541.9	538.23	498.86	492.34	454.65	475.71	580.29	472.89	494.73	482.94	532.17	529.48	542.86	487.08	549.69	565.71	469.74	538.6	560.17	529.26	543.06	570.01	624.31	600.52	607.66	620.8	572.49	565.49	685.42	659.97	595.92	558.56
391.86	426.74	441.26	448.46	469.54	444.57	420.89	435.69	406.77	432.94	534.91	486	517.14	487.69	519.21	525.86	426.36	540.31	505.63	577.35	502.98	464.34	525.66	524.33	548.68	476.69	517.97	515.94	533.07	564.54	546.24	570.8	514.69	591.71	506.4	505.6	569.17	553.26	585.06	572.73	569.31	578.63	615.28	572.8	633.49	563.49	648.21	644.31	632.23	645.23
461.86	470.74	424.26	348.46	417.54	449.57	405.89	477.69	368.2	428.56	380.91	446	476.37	450.74	494.26	514.92	468.41	462.31	472.52	524.11	483.86	479.46	517.56	509.33	517.17	478.96	545.35	531.94	550.07	507.54	486.74	533.18	562.69	531.71	505.5	552.48	505.55	519.26	541.06	587.77	597.66	602.63	559.66	645.13	570.49	582.59	595.42	647.97	656.23	609.11
448.86	411.74	478.26	444.46	485.54	440.57	419.89	493.03	406.54	450.94	463.91	482.45	507.14	575.69	536.09	504.86	494.26	576.31	485.73	525.44	452.86	515.13	514.15	597.39	524.29	571.69	506.25	550.94	529.28	577.25	526.74	516.01	518.34	579.61	442.5	605.6	588.17	586.26	589.06	559.11	622.31	625.63	690.66	669.76	598.49	606.49	598.31	658.97	637.18	593.23
426.86	379.74	442.26	466.46	499.54	492.57	427.89	412.69	452.54	465.94	447.19	473	489.04	507.69	504.09	525.86	493.38	561.31	510.25	529.23	431.86	453.72	516.82	524.71	533.73	469.69	511.08	510.32	493.28	494.54	551.86	618.8	461.69	577.71	560.47	511.6	586.17	572.91	575.06	602.11	562.31	626.63	583.66	588.8	581.49	628.49	618.31	623.97	662.23	636.23
417.86	442.74	484.26	441.46	470.54	456.57	440.89	518.69	440.54	468.94	486.19	468	432.14	511.69	513.98	523.86	483.26	456.21	556.52	529.23	494.37	501.34	446.01	545.23	531.91	464.17	526.87	497.94	542.28	503.82	517.86	519.68	554.69	530.71	559.4	546.6	503.17	597.26	623.06	564.11	543.31	579.63	613.88	572.42	606.49	608.49	583.31	531.97	555.23	609.23
447.86	447.74	379.26	438.46	442.54	491.57	398.89	472.69	491.54	478.94	424.02	449.34	506.37	450.79	562.76	538.19	465.86	529.99	458.63	551.23	511.86	489.34	537.16	487.71	515.29	521.07	484.97	509.94	519.17	618.54	520.86	558.8	516.69	615.71	591.4	572.6	569.29	655.93	572.06	643.11	624.83	620.87	568.66	613.8	547.49	576.38	626.31	625.97	614.23	633.23
482.86	411.74	438.26	452.46	493.54	471.57	423.89	501.69	408.54	420.94	431.26	500	451.14	524.36	480.09	481.86	437.86	471.69	497.63	560.23	536.86	515.62	502.54	527.71	530.39	574.69	538.97	569.05	565.17	499.48	545.86	542.8	526.69	587.71	595.3	608.6	569.17	539.26	643.06	602.11	628.31	613.63	613.66	574.42	601.49	622.49	645.09	641.97	608.11	654.23
403.86	435.74	446.26	443.46	443.54	464.57	411.89	493.45	461.82	486.94	454.91	479	529.14	513.69	499.09	557.03	461.26	576.21	500.58	605.52	461.86	519.51	473.1	568.77	541.29	590.69	543.97	543.94	579.28	535.65	601.86	578.8	531.69	549.65	543.4	665.6	604.67	623.14	542.06	627.11	584.31	655.63	621.66	665.8	540.49	642.33	612.31	673.97	608.23	600.23
505.86	474.74	507.26	466.46	496.54	498.57	461.89	546.69	517.54	474.94	442.91	451.1	418.04	440.69	527.76	555.86	589.15	538.21	508.63	548.61	549.75	516.17	504.32	604.71	580.18	509.69	571.97	524.94	560.07	534.44	586.86	652.7	582.69	595.71	585.4	578.6	636.17	556.26	610.06	637.11	629.31	655.87	653.66	651.42	621.49	666.59	682.21	684.97	726.23	699.23
427.86	416.4	455.26	385.46	472.54	426.57	433.89	440.69	487.54	499.67	481.91	429.9	443.52	478.69	484.88	509.86	442.36	554.31	454.29	476.23	465.86	504.46	504.54	556.71	493.41	464.69	507.97	504.11	502.17	515.28	522.19	562.8	516.51	586.71	493.4	554.5	561.28	579.15	514.44	574.44	539.31	611.73	657.66	572.8	597.49	617.49	649.31	569.37	620.23	622.23
433.86	390.74	379.26	394.46	392.54	485.57	446.89	473.69	451.54	458.94	409.91	463.55	481.7	500.1	523.53	517.86	447.26	493.87	521.63	529.56	427.86	401.24	451.89	503.61	464.29	566.69	491.97	533.94	512.83	555.42	546.98	545.8	464.79	588.71	528.85	520.6	468.21	566.26	597.68	610.11	598.31	542.02	632.66	630.08	590.49	588.49	633.31	613.97	613.23	560.23
431.86	466.74	497.26	444.46	437.54	438.57	463.89	510.69	451.54	526.94	490.91	399	469.14	520.69	529.09	544.08	479.26	515.31	554.63	503.23	476.86	506.19	492.87	487.71	534.75	533.69	472.35	519.77	562.17	500.54	555.01	587.42	525.69	626.56	588.4	578.6	592.17	566.26	571.06	584.77	570.42	621.75	611.66	612.8	594.49	598.49	629.31	566.63	619.85	690.23
448.86	405.74	421.26	437.46	408.54	394.57	478.89	498.25	450.44	445.29	460.02	543.79	433.14	473.69	505.19	530.24	531.15	562.31	488.63	484.23	429.86	507.9	536.54	577.61	563.29	541.69	510.97	573.94	558.17	505.54	571.86	524.35	571.69	568.71	511.4	566.76	510.17	623.26	558.06	608.01	594.31	616.39	659.05	691.8	576.61	572.49	624.31	643.59	639.23	652.23
444.86	468.74	389.26	466.46	412.54	475.57	423.89	496.69	473.54	510.05	515.33	421.34	549.31	497.69	529.09	522.2	511.26	550.31	496.63	544.12	462.86	551.34	515.54	499.27	528.17	540.92	534.14	536.39	525.78	566.1	587.86	580.8	554.69	598.71	609.52	606.6	525.17	557.76	553.06	533.11	660.93	554.63	670.66	623.8	602.49	579.49	634.31	598.97	564.44	681.62
483.86	483.74	464.26	397.46	499.54	470.73	469.89	461.69	504.92	500.94	455.02	516.16	565.83	494.83	540.09	583.41	632.22	554.76	496.8	492.23	534.86	533.34	540.1	548.71	557.29	536.79	535.3	530.84	524.07	560.99	553.82	592.7	546.62	616.71	568.4	612.6	583.17	641.26	518.06	646.73	692.31	652.73	608.66	584.8	568.61	647.49	670.31	643.87	661.23	589.23
464.86	448.74	447.26	482.56	491.54	465.57	497.89	478.69	487.54	526.94	417.91	461	485.8	578.69	611.98	622.86	503.14	587.31	519.96	543.12	460.86	526.07	476.54	537.71	565.67	588.2	567.42	575.18	537.12	519.65	574.41	550.8	567.69	622.33	557.4	654.6	576.57	639.91	573.06	583.11	671.31	692.63	591.66	639.7	577.49	653.49	697.31	662.97	609.23	627.21
416.86	437.4	506.26	536.46	455.54	515.57	428.89	515.69	482.92	517.94	522.91	466.66	572.14	508.69	567.98	518.86	524.26	613.31	552.25	631.4	522.86	525.34	513.16	532.71	620.18	537.69	557.97	535.67	598.17	620.54	543.86	514.8	616.69	612.61	615.4	581.22	589.17	551.26	653.06	565.11	710.31	664.63	587.66	650.8	596.49	701.49	644.42	723.97	650.23	650.33
457.86	443.74	472.26	495.46	455.54	456.57	494.89	525.69	468.7	508.94	504.91	519	509.14	575.69	525.09	580.75	497.05	531.42	550.63	589.74	552.75	547	550.54	534.71	606.29	526.69	544.09	580.94	550	553.54	592.86	559.92	605.69	626.33	583.4	593.6	552.17	610.69	612.06	608.32	631.31	615.73	671.66	664.8	632.49	638.49	697.31	686.31	683.23	669.16
460.86	487.74	451.26	480.46	487.54	511.57	425.89	489.69	533.54	472.94	555.91	525	501.14	478.34	653.93	544.74	470.26	538.31	516.73	588.33	570.86	560.34	497.54	553.71	547.29	556.69	596.97	582.94	604.17	537.54	541.58	619.8	520.62	613.71	600.8	659.6	605.17	568.26	566.06	555.49	659.31	557.63	650.55	637.8	623.49	681.49	637.31	680.59	673.23	632.23
420.86	451.74	510.26	547.46	525.54	538.57	466.89	478.69	446.54	504.94	448.91	550.34	510.14	508.69	570.48	534.86	536.15	468.69	556.7	568.23	469.75	509.34	475.44	581.51	469.29	596.07	505.97	593.94	600.17	586.54	569.36	592.8	556.69	560.71	576.4	552.6	630.17	648.26	567.06	575.11	577.31	623.63	588.66	624.8	655.49	709.49	639.31	610.97	674.23	681.23
517.86	457.74	462.26	466.46	435.54	524.57	516.89	606.36	593.44	499.94	480.36	439.55	527.31	525.69	535.98	509.34	574.03	623.66	567.73	604.23	556.3	546.34	541.54	653.71	578.41	586.69	597.97	532.1	626.54	567.89	528.69	593.4	632.69	598.09	614.4	644.6	602.17	614.26	562.06	679.11	662.31	689.63	694.66	707.8	620.49	707.49	668.31	654.97	697.61	701.23
510.86	474.74	492.26	548.46	490.54	547.57	450.89	472.69	454.7	499.94	496.91	579.95	571.14	565.69	609.71	610.41	480.59	543.25	508.63	563.23	521.46	503.45	523.54	525.32	519.63	548.69	570.08	571.94	618.72	624.21	577.19	599.8	615.01	602.71	621.4	656.6	582.17	669.26	680.06	646.11	647.31	693.52	669.66	662.8	594.88	719.11	656.31	677.97	660.12	739.23
455.86	463.74	537.26	384.46	440.54	444	499.89	549.69	461.54	428.94	504.91	481	538.14	569.81	590.09	602.98	476.26	531.31	543.7	506.85	544.07	539.17	556.16	560.71	588.29	538.69	513.97	626.84	568.17	593.54	576.01	588.9	592.57	635.49	583.4	643.6	539.17	638.09	655.06	604.11	620.31	608.63	662.66	735.8	585.59	722.99	631.31	632.97	718.23	668.11
1186.9	1208.7	1192.3	1274.5	1256.5	1220.6	1215.9	1326.7	1324.5	1222.1	1307.9	1262	1396.1	1364.7	1316.8	1318.5	1274.3	1318.3	1269.6	1333.1	1238.9	1181.8	1280.5	1321.3	1390.4	1339.8	1296	1349.3	1373.3	1401.5	1416.9	1348.8	1390.7	1464.7	1363.4	1463.6	1447	1434.3	1507.2	1485.1	1486.3	1458.9	1523.8	1541.8	1494.5	1476.5	1495.3	1499	1532.2	1469.1
1163.9	1123.7	1259.3	1203.5	1262.5	1239.6	1183.9	1232.7	1242.5	1243.9	1228.9	1253	1281.1	1205.8	1383.1	1304.9	1216.3	1304.3	1298.6	1341.1	1361.9	1310.3	1348.5	1325.6	1293.6	1321.3	1312	1336.8	1368.2	1304.5	1275.3	1378.9	1273.1	1412.7	1357.4	1433.6	1410.2	1429.3	1494.7	1430.1	1415.5	1485.6	1460.7	1468.8	1493.5	1488.5	1494	1550.1	1504.5	1538.2
1125	1213.7	1174.3	1170.5	1179.5	1236.6	1157.9	1290.7	1212.5	1211.9	1256.2	1238	1221.8	1278.5	1240.8	1312	1233.3	1358.3	1276.6	1376.1	1217.9	1307.7	1267.5	1246.7	1324.7	1319.7	1306	1266.9	1257.3	1363.7	1343.9	1360.8	1325.7	1395.7	1393.4	1396.6	1405.7	1505.3	1425.1	1441.1	1351.7	1423.6	1419.7	1527.6	1501.3	1451.5	1440.3	1407.5	1539.2	1495.1
1197.9	1205.7	1200.3	1243.5	1156.5	1251.6	1225.9	1290.7	1247.5	1231.9	1290.9	1275	1296.2	1263.2	1346.1	1325.9	1357.3	1342.3	1319.6	1325.5	1252.5	1314.3	1320.5	1308.6	1277.3	1260.7	1371	1349.6	1353.1	1370.5	1394.9	1494.9	1330.1	1378.7	1439.4	1373.5	1451.2	1415.3	1404.1	1433.1	1494.7	1445.6	1487.6	1494.8	1412.5	1582.1	1498.2	1528.1	1504.2	1567.3
1221.9	1148.7	1239.3	1242.5	1208.5	1180.6	1187.9	1214.7	1238.5	1280.9	1248.8	1213.1	1257.1	1215.7	1426.2	1273.6	1373.3	1356.7	1269.6	1273.2	1304.6	1322.3	1274.3	1346.7	1365.4	1412.7	1290	1331.9	1438.2	1433.5	1397.9	1354.7	1418.7	1510.7	1417.4	1445.6	1340.2	1444.3	1403.1	1455.2	1454.3	1527.7	1459.7	1491.8	1483.5	1520.6	1561.3	1508	1556.2	1478.2
1266.9	1205.7	1235.3	1249.5	1213.5	1261.6	1227.9	1299.7	1242	1323.9	1255.9	1307.4	1334.1	1399.7	1429.3	1421.9	1336.2	1352.5	1322.6	1376.2	1334	1321.2	1283.5	1326.7	1383.3	1382.7	1368	1382.9	1361.3	1379.5	1461.9	1456.2	1392.7	1407.7	1439.4	1499.6	1395.2	1442.2	1453.1	1511.1	1548.3	1518.6	1593.7	1499.8	1501.5	1557.4	1614.3	1556	1608.7	1527.2
1262.9	1223.7	1248.3	1196.5	1300.5	1206.6	1248.9	1306.7	1327.5	1251.9	1275.7	1296	1325.5	1384.8	1371.4	1345.9	1317.3	1350.3	1283.5	1346.2	1306.9	1374.3	1314.5	1375.7	1401.4	1341.8	1270.9	1321.9	1400.6	1457.5	1401.9	1356.8	1394.1	1375.7	1481.4	1376.6	1460.2	1502.9	1516.1	1582.1	1475.3	1550.6	1476.7	1602.7	1494.5	1563.8	1568.3	1556	1558.1	1533.4
1116.9	1149.7	1082.3	1154.5	1120.5	1180.6	1148.9	1179.7	1141.5	1155.3	1145.9	1171.6	1238.5	1242.7	1319.1	1280.9	1201.3	1231.2	1251.6	1218.3	1240.9	1239.3	1279.5	1270.7	1229.3	1264.7	1290.4	1316.9	1301.2	1334.2	1247	1246.9	1290	1332.1	1283.4	1375.3	1290.3	1337.3	1315.1	1349.3	1413.2	1417.6	1338.7	1376.8	1382.5	1370.1	1350.3	1468.2	1367.2	1449.9
1234.9	1187.7	1162.3	1202.5	1199.5	1204.6	1165.9	1177.7	1241.5	1236.9	1271.8	1276.6	1259.1	1322.1	1388	1350.9	1285.3	1266.3	1266.6	1295.2	1312	1380.2	1342.7	1314.6	1243.7	1343.7	1331.8	1378.6	1332.2	1356.5	1387	1413.7	1317.7	1353.2	1420.4	1433.6	1402.2	1391.3	1498.1	1388.3	1503.3	1451.6	1504.7	1574.8	1506.8	1490.5	1524.3	1556.1	1563.2	1567.4
1253.9	1144.7	1200.3	1286.5	1192.5	1232.6	1204.9	1212.7	1169.5	1247.9	1261.9	1254	1309.1	1251.2	1286	1358.8	1190.3	1220.3	1267.6	1266.2	1369.9	1330.7	1303.5	1310.7	1325.7	1322.7	1301.8	1294	1311.2	1358.1	1379.9	1358.9	1352.7	1405.6	1314	1364.6	1405.2	1490.3	1382.7	1443.1	1451.3	1457.6	1468.7	1548.8	1526.5	1490.5	1458.2	1518	1487.2	1556.6
1124.9	1134.7	1150.3	1167.5	1193.5	1253.6	1192.9	1197.7	1265.5	1186.9	1284.9	1215	1264.1	1262.6	1275	1315	1296.2	1303.3	1298.6	1238.2	1343.9	1277.4	1232.5	1329.7	1308.4	1310.7	1336.1	1303.9	1394.1	1326.3	1420.9	1371.4	1336.7	1464.7	1387.4	1453.6	1337.2	1454.3	1401.1	1422.1	1445.3	1431.6	1470.6	1496.8	1427.5	1402.5	1484.3	1532	1473.2	1483.2
1156.9	1147.7	1121.3	1183.5	1175.5	1211.6	1149.9	1226.7	1233.5	1258.8	1211.8	1231	1273.1	1321.7	1243.2	1246.9	1273.7	1318.7	1342.6	1308.2	1388.9	1338.3	1245.7	1305.7	1285.3	1282	1333	1336.9	1300.2	1334.5	1320.9	1312.8	1391.7	1413.7	1385.1	1371.2	1417.5	1389.3	1431.1	1362.1	1473.7	1452.5	1386.1	1437.9	1395.5	1434	1532.7	1427.4	1553.8	1496.2
1166.9	1153.7	1211.3	1145.5	1214.5	1164.6	1132.9	1208.7	1205.5	1244.9	1241.9	1179.9	1259.9	1301.7	1238.1	1227.9	1243.1	1305.3	1293.5	1277.2	1203.9	1263.3	1282.5	1316.7	1325.3	1318.8	1273.1	1262.9	1309.2	1346.5	1369.9	1388.8	1329.7	1342.7	1315.4	1429.8	1347.2	1366.3	1414.1	1377.1	1460.9	1407.6	1437.7	1481.8	1369.7	1439.8	1436.3	1502	1413.2	1492
1141.9	1169.7	1153.3	1111.5	1184.5	1255.6	1185	1221.7	1146.5	1232.6	1304	1240	1211.1	1313.6	1281.1	1291.9	1252.3	1289.3	1294.5	1319.4	1286.9	1330.7	1264	1290.7	1251.2	1245.7	1276.1	1333.9	1252.4	1350.5	1302.6	1329.8	1350.8	1379.7	1261.6	1324.6	1323.2	1413.3	1386.1	1408.1	1419.3	1397.5	1439.6	1521.8	1441.5	1430.5	1446.3	1451	1477.2	1484.2
1127.9	1059.7	1154.3	1182.5	1172.5	1159.6	1199.9	1242.7	1223.5	1263.9	1223.9	1245.7	1206.1	1252.7	1322.4	1298.9	1248.3	1327.7	1231.2	1285.8	1270.9	1315.3	1269.5	1265.7	1235.2	1357.7	1262	1253.9	1321.2	1348.5	1295.3	1247.5	1285.7	1333.7	1412.4	1386	1382.2	1464.3	1411.2	1413.1	1392.3	1443.6	1452	1428.4	1413.5	1407.1	1397.3	1485	1459.2	1482.2
1202.9	1182.7	1139.3	1223.5	1248.5	1311.6	1212.9	1324.7	1253.5	1292.8	1290	1275.1	1283.8	1290.7	1339.9	1324.9	1337.3	1397.3	1360.6	1310.4	1276.9	1319.5	1362.5	1375.4	1343.3	1406.6	1317.1	1386.9	1354.3	1339.5	1420.9	1434.8	1387.7	1455.7	1422.4	1473.6	1381.2	1537.3	1506.1	1487.1	1477.3	1519.6	1533.7	1566.2	1484.5	1546.5	1639.3	1626	1581.2	1618.2
1171.9	1159.7	1181.3	1166.5	1243.5	1204.6	1245.9	1311.7	1224.5	1225.9	1248.8	1282.7	1300.1	1289.3	1370.8	1286.2	1276.6	1307.9	1383.6	1326.2	1300	1306.3	1318.5	1351.6	1360.3	1352.9	1287.8	1337.9	1417.4	1409.5	1345.9	1389.8	1377.9	1363.7	1401.4	1406.6	1367.2	1499.3	1472.9	1485.1	1546.7	1490.6	1528	1548.6	1523.5	1516.3	1568	1601	1479.4	1550.6
1186.9	1229.7	1256.3	1196.5	1192.5	1272.6	1242.9	1222.7	1254	1269.9	1290.9	1223.4	1284.1	1403.6	1341	1339.7	1286.2	1313.9	1310.1	1392.4	1352	1359.3	1325.5	1339.7	1289.4	1293.5	1395.3	1379.9	1388.2	1395.5	1422.2	1467.8	1347.3	1481.6	1371.9	1432.5	1454.2	1457.5	1512.2	1500.1	1505.3	1471.6	1521.7	1580.8	1509.5	1590.5	1546.3	1545	1554.2	1619.2
1179.9	1197.7	1151.3	1236.5	1202.5	1179.6	1204.9	1252.7	1260.5	1277.9	1189.9	1239	1320.1	1316.7	1389.1	1316.9	1319.3	1347.4	1284.4	1371.9	1347.7	1384.2	1328.5	1397.1	1281.4	1281.7	1375	1348.9	1352.2	1323.5	1417.9	1429.8	1455.7	1404.4	1408.3	1460.6	1359.1	1441.3	1476.2	1499.7	1486.3	1459.6	1515.7	1571.8	1466.5	1507.5	1575.3	1569	1539.2	1533.2
1231.9	1153.7	1199.3	1275.5	1191.5	1249.6	1205.9	1205.7	1280.5	1272.9	1300.9	1238	1285.3	1298.7	1318.1	1292.9	1312.3	1340.3	1334.6	1293.2	1352.8	1350.1	1267.9	1367	1378.3	1321.8	1335.9	1364.3	1411.2	1427.5	1424.9	1418.8	1384.9	1483.4	1457.4	1493.6	1405.6	1499.3	1428.1	1552.1	1449.3	1520.6	1609.7	1553.4	1547.5	1527.9	1517.3	1520.4	1541.4	1634.6
1202.9	1211.7	1204.3	1193.5	1149.5	1246.6	1271.9	1217.7	1183.5	1238.9	1251.4	1205	1274.1	1299.7	1293.1	1376.2	1295.4	1299.7	1296.2	1314.2	1277.9	1268.3	1334.3	1351.7	1391.3	1378.3	1345	1376.4	1424.2	1309.5	1366.9	1405.7	1375.7	1396.7	1438.3	1418.8	1424.3	1452.3	1424.7	1491.1	1498.9	1489.6	1550.7	1477.2	1461.6	1491.5	1520.3	1496	1523.2	1591.2
1276.9	1168.7	1209.3	1221.5	1217.5	1214.6	1209.9	1265.7	1264.5	1305.8	1270.9	1252.3	1313.1	1307.7	1299.4	1408.3	1316.6	1360.3	1343.2	1411.7	1320.2	1312.3	1330.5	1342.2	1360.3	1400.3	1344.8	1328.9	1474.1	1420.5	1401.9	1451.2	1462.6	1397.7	1394.4	1467.6	1460.2	1461.3	1533.1	1464.1	1527.3	1522.6	1463.7	1578.8	1537.5	1521.5	1584.7	1574	1524.6	1532.2
1238.9	1294.8	1290.3	1304.5	1279.5	1253.6	1235.9	1308.7	1311.5	1351.9	1343.9	1327.1	1301.2	1347.9	1403.5	1402	1387.3	1386.3	1333.9	1355.2	1273.2	1395.3	1397.5	1366.7	1458.6	1396.1	1398.1	1448.1	1496.3	1478.5	1484.9	1487.9	1475.7	1472.7	1420.4	1532.3	1459.2	1603.3	1582.1	1560.8	1514.3	1611.7	1635.7	1629.8	1564.9	1562.5	1615.3	1587	1687.2	1641.3
1202.9	1245.7	1246.3	1322.5	1264.5	1272.6	1246.9	1367.7	1346.5	1357.9	1330.9	1339	1278.1	1350.7	1426.1	1390.9	1313.3	1492.3	1335.5	1432.2	1315.9	1438.3	1401.5	1445.7	1417.1	1382.3	1403	1491.9	1433.2	1466.5	1479.7	1448.6	1470.7	1463.8	1472.4	1505.6	1474.2	1553.7	1572.1	1597.4	1622.9	1575.6	1536	1595	1602.5	1643.5	1589.3	1615	1586.2	1634.2
1139.9	1263.7	1275.3	1253.5	1253.5	1327.6	1253.9	1359.7	1344.5	1278.5	1331	1308.2	1404.6	1349.6	1360.1	1384	1288.1	1449.3	1399.6	1435.2	1400.9	1390.2	1404.6	1485.7	1462	1335.4	1454.3	1472	1411.8	1435.5	1433.9	1451.8	1482.2	1570.3	1437.5	1548.6	1495.3	1546.2	1518.1	1579.1	1607.3	1601.6	1554.7	1614.8	1608.5	1652.5	1602.4	1671	1622.9	1693.2
1218.9	1229.7	1268.3	1302.5	1302.5	1270.6	1269.8	1258.7	1341.5	1315.8	1282.5	1306	1303.1	1416.6	1321.1	1386.9	1347.3	1418.3	1348.2	1394.2	1350.2	1389.3	1377.5	1380.7	1405.3	1401.7	1375.6	1434.1	1442.2	1499.5	1473.9	1483.8	1474.5	1455.9	1426	1462.6	1466.6	1546.3	1575.4	1527.1	1503.3	1614.6	1607.7	1612.7	1506.5	1597.5	1578.3	1627	1547.2	1611.2
1242.9	1175.7	1173.3	1261.5	1260.5	1291.6	1169.9	1261.7	1280.5	1282.9	1311.9	1273	1320.1	1328.7	1395.1	1379.9	1346.3	1407.3	1370.7	1462.2	1445.8	1353.3	1413.6	1348.7	1378.3	1410.7	1392.1	1387.1	1489.2	1452.5	1426.5	1384.8	1358.7	1427.7	1514.4	1483.6	1510.2	1507.3	1443.1	1524.1	1540.3	1594.6	1567.7	1625.8	1537.5	1601.5	1651.3	1637.9	1521.2	1596.2
1192.9	1246.7	1224.3	1258.5	1287.5	1236.6	1247.9	1303.7	1282.5	1286.9	1301.9	1317	1343.1	1362.7	1374.7	1399.8	1356.3	1351.3	1367.6	1396.2	1443.7	1366.2	1411.5	1376.7	1358.3	1491.8	1390.9	1452.9	1395.2	1426.9	1373.9	1503.8	1448.7	1537.7	1438.4	1538.6	1520.2	1497.4	1595.9	1513.1	1530.3	1557.6	1504	1608.8	1549.5	1598.5	1541.3	1603	1646.2	1639.2
1236.9	1259.7	1247.3	1240.5	1231.5	1286.6	1268.9	1324.7	1292	1331.9	1309.9	1291.3	1320.1	1358.7	1372.1	1415.5	1395.1	1460	1373.6	1389.2	1313.9	1408.4	1333.5	1473.4	1346.6	1471.8	1397	1476.9	1446.2	1460.2	1465.9	1516.7	1440.7	1548.7	1478.4	1533.6	1503.2	1510.3	1556	1541.1	1650.3	1678.6	1623.7	1661.8	1564.5	1641.9	1620.3	1687	1653.3	1711.3
1230.9	1157.7	1222.3	1173.5	1183.5	1239.6	1250.9	1274.7	1296.5	1286.9	1309.6	1336.1	1295.1	1328.7	1337.1	1407.7	1335.9	1357.2	1285.6	1328.2	1267	1304	1299.6	1344	1336.3	1425	1338	1453.4	1398.2	1335.6	1493.9	1440.7	1458.7	1455.7	1407.4	1501.5	1410.2	1513.3	1497.1	1485.1	1485.2	1554.6	1564.7	1555.8	1525.3	1636.5	1499.3	1525.4	1611.8	1616.2
1206.9	1169.7	1191.3	1207.5	1266.5	1204.6	1249.9	1333.7	1238.5	1288.1	1237.7	1362.3	1313.2	1330.1	1367.2	1326.8	1351.3	1327.2	1356.6	1372.2	1299.9	1363.6	1368.8	1413.7	1291.3	1419.7	1356	1348.6	1355.6	1422.7	1469.9	1426.8	1429.7	1428.8	1432.4	1451.6	1421.1	1464.3	1504.1	1491.1	1525.7	1599.6	1502.7	1598.8	1523.5	1559.5	1512.3	1611	1576.2	1579.7
1213.9	1228.7	1157.3	1295.5	1336.5	1290.6	1263.9	1261.8	1294	1318.9	1334.7	1337	1345.8	1371.7	1347.7	1390.9	1262.3	1367.7	1299.5	1336.6	1344.9	1362.2	1388.2	1279.7	1402.3	1386.6	1401.8	1401.8	1420.2	1402.4	1432.9	1500.8	1404.4	1506.4	1429.4	1492.7	1421.1	1523.3	1534.1	1503.1	1519.6	1548.6	1509.8	1652.8	1546.5	1582.6	1588.3	1544.4	1590.2	1616.6
1222.9	1178.7	1214.3	1162.5	1187.5	1250.6	1297.9	1272.7	1267.5	1268.9	1273.9	1229	1357.1	1405.7	1331.1	1370.2	1295.3	1384.3	1369.6	1377.2	1336.9	1409.3	1398.9	1417.4	1376.3	1429.6	1366	1464.9	1373.3	1434.5	1431	1400.8	1454.7	1438.1	1500.3	1458.6	1483.2	1496.8	1439.1	1504	1537.8	1547.6	1563.7	1598.9	1472.4	1531.5	1543.3	1495	1646.1	1579.2
1180.9	1243.7	1200.3	1184.5	1241.5	1280.6	1232.9	1347.7	1234.5	1298.9	1242.9	1341.9	1281	1408.3	1379.9	1370.9	1397.3	1367.4	1314.5	1413.2	1340.9	1324.9	1301.5	1406.7	1472.6	1364.7	1462	1470	1397.2	1416.4	1456.4	1480.8	1415.7	1521.6	1443.5	1414.6	1435.6	1552.3	1479.1	1541.1	1530.3	1600.6	1592	1560.9	1554.5	1516.5	1579.3	1628	1549.2	1573.2
1155.9	1123.7	1226.3	1197.5	1232.5	1287.6	1156.9	1297.7	1280.2	1316.9	1302.9	1306	1324.1	1343.7	1379.1	1376.9	1319.6	1379.3	1352.6	1421.2	1309.9	1289.3	1365.9	1442.9	1406.3	1446.8	1357	1334.9	1341.2	1398.9	1456.9	1360.8	1396.7	1487.7	1450.4	1399.6	1506.2	1531.4	1494.1	1524.1	1499.3	1571.6	1552.3	1522.8	1533.5	1557.5	1568.3	1547	1503.2	1644.2
1236.9	1195.7	1224.3	1269.5	1267.5	1238.6	1202.9	1321.7	1317.2	1336.9	1316.9	1306.6	1361.1	1366.7	1393.2	1397.9	1365.7	1317.3	1385.6	1402.2	1361.9	1360.9	1340.3	1418.9	1407.3	1375.7	1355	1443.5	1380.2	1454.5	1462.9	1378.8	1440.9	1551.1	1499.4	1473.3	1461.6	1530.9	1545.1	1533.1	1500.3	1509.6	1549.7	1604.8	1551.5	1660.3	1490.3	1583	1609.2	1562.2
1229.9	1207.7	1237.3	1214.5	1214.5	1313.5	1249.9	1278.7	1281.5	1278.9	1224.1	1244.7	1340	1321.1	1385.1	1404.8	1257.3	1331.3	1288.6	1424.2	1302.9	1361.5	1441.5	1302.7	1316.2	1359.9	1400	1425	1362.2	1403.4	1483.9	1478.8	1405.8	1425.7	1365.4	1485.7	1442.2	1512.3	1516.1	1512.1	1514.2	1616.6	1532.7	1539.8	1530.5	1545.5	1618.3	1619.9	1540.8	1641.2
1297.9	1239.7	1252.3	1230.5	1335.5	1316.6	1279.9	1271.7	1305.9	1265.9	1272.9	1317	1377.1	1344.7	1362.4	1330.9	1362.9	1378.3	1329.6	1353.2	1371.9	1409.9	1336.2	1419.7	1394.3	1296.7	1368	1429.9	1412.8	1419.3	1476.9	1444.9	1375.1	1547.3	1501.3	1523.6	1441.2	1517.4	1481	1488.1	1566.2	1554.6	1588.7	1573.8	1500.5	1572.5	1550.7	1652.2	1623.8	1606.2
1151.9	1142.7	1237.3	1237.5	1213.5	1215.6	1213.9	1303.7	1205.5	1198.6	1225.9	1233.2	1215.8	1318.5	1284.1	1377.7	1308.9	1308.9	1308.6	1298.2	1311.9	1371	1389.4	1381.7	1353.3	1352.7	1289.2	1352.9	1325.2	1340.5	1347	1360.4	1350.7	1342.6	1417.4	1333.6	1371.2	1457.3	1362.7	1480.1	1466.3	1502	1547.7	1437.8	1514.5	1477.6	1455.2	1510	1473.2	1533.2
1174.9	1177.7	1145.3	1129.5	1148.5	1223.6	1220.9	1261.7	1255.5	1192.9	1299.4	1285.6	1201.9	1253.8	1337.9	1310.2	1226.3	1254.3	1250.5	1300.2	1296	1277.3	1340.4	1277	1360.5	1376.7	1316	1284.1	1307.3	1303.4	1326.5	1364.4	1359.7	1433.8	1366.8	1377.6	1393.7	1393.3	1497.1	1415.1	1464.3	1550.6	1502.7	1512.8	1480.5	1463.5	1482.3	1546.3	1505.6	1500.2
1199.9	1084.7	1145.3	1130.5	1164.5	1166.6	1106.9	1279.7	1145.5	1225.9	1193.9	1243	1207.1	1197.7	1224.1	1260	1291.3	1318.7	1196.6	1289.2	1227.2	1257.3	1250.5	1296.7	1283.3	1300.7	1303	1278.9	1333.2	1333.5	1361.9	1333.7	1315.7	1311.7	1294.9	1439.6	1307.2	1401.3	1357.4	1414.1	1362.3	1419.6	1448.2	1466.7	1366.9	1353.5	1427.3	1429.6	1451.6	1422.3
1083.9	1010.7	1024.3	1052.5	1060.5	1152.6	1088.9	1072.7	1160.5	1134.9	1147.3	1078	1116.1	1154.3	1148.1	1223.2	1111.3	1104.4	1148.6	1173.8	1138.7	1143.2	1129.2	1192.7	1191.8	1190.7	1150	1187.9	1170.5	1190.5	1243.9	1278.5	1205.7	1247.7	1226.2	1247.6	1194.2	1283.2	1308.1	1223.1	1316.3	1363.6	1340.6	1368.8	1292.5	1324.5	1390.3	1360	1331.2	1341.1
1150.9	1121.7	1100.4	1113.5	1108.5	1164.6	1156.9	1205.7	1124.5	1197.9	1260.9	1170	1195.1	1178.7	1217.1	1167.5	1238.4	1189.3	1235	1303.2	1184.9	1266.5	1228.1	1287.7	1232.7	1299	1242	1297.3	1278.2	1333.6	1368.9	1325.8	1293.7	1273.7	1299.4	1385.6	1419.2	1389.8	1301	1439.1	1430.4	1387.6	1383.7	1368.8	1368.5	1392.5	1433.3	1498	1395.2	1510.2
1094.9	1135.7	1115.3	1103.5	1164.5	1128.6	1150.9	1161.7	1192.5	1154.9	1226.9	1164.9	1186.1	1171.7	1281.1	1240.5	1246.6	1217.3	1247.7	1250.2	1249.8	1270.3	1304.1	1267.7	1348.1	1269.7	1170	1252.9	1296	1289.5	1323.9	1322.5	1334.7	1390	1320.4	1339.6	1325.2	1379.3	1344.1	1345.1	1421.3	1399.6	1395.7	1478.8	1356.1	1475.5	1517.9	1468	1424.2	1501.2
1086.9	1117.7	1142.3	1137.5	1164.5	1168.6	1160.7	1154.7	1147.5	1196.9	1173	1058	1151.8	1243	1212	1264.9	1217.4	1184.3	1228.7	1222.2	1183.9	1195	1160.5	1288.1	1243	1247.7	1236.6	1268.2	1233.2	1263.4	1249.9	1258.8	1298.1	1374.7	1297.4	1322	1323.2	1365.3	1383.9	1448.2	1272.3	1388.6	1435.2	1368.3	1426.5	1411.5	1387.3	1448.9	1358.9	1478.2
997.86	1030.7	1042.3	1030.5	1017.5	1006.6	990.89	1151.7	1075.5	1079.9	1115.8	1036	1130.6	1126.7	1160.1	1121.9	1128.3	1128.4	1059.7	1229.1	1146.2	1108.3	1004.6	1201.6	1168.4	1150.3	1182	1131.9	1159.7	1223.4	1148.9	1134.8	1206.7	1129.7	1269.3	1230.6	1199.2	1221.3	1271.1	1279.7	1282.2	1265	1299.7	1359.8	1222.5	1231.1	1215.4	1353	1305.2	1275.2
1157.1	1102.7	1156.3	1162.5	1188.5	1177.6	1197.9	1239.7	1213.5	1165.9	1183.9	1209	1206.9	1253.1	1260.4	1166.9	1217.3	1262.6	1273.6	1278.8	1275.5	1265.2	1281.2	1254.7	1226.3	1267.6	1242.4	1213.9	1336.2	1283.5	1356.2	1290	1319.1	1345.7	1309.2	1434.6	1248	1362.3	1388.1	1451	1449.3	1360.6	1494.7	1433.1	1303.5	1374.5	1441.5	1476	1424.2	1427.2
1158.9	1229.7	1230.3	1226.5	1172.5	1225.6	1245.9	1279.7	1274.5	1305.3	1308.9	1268.2	1350.3	1386.7	1334.4	1438.4	1324.3	1366.3	1374.5	1396.2	1342.9	1420.3	1441.5	1484.7	1421.3	1472.7	1410	1412.9	1491.2	1497.2	1509.9	1491.8	1434.7	1572.7	1554.4	1588.5	1539.2	1595.3	1651.1	1646.1	1646.3	1715.6	1696.7	1748.8	1614.5	1709.8	1739.3	1724	1674.2	1683.2
1146.9	1152.7	1121.3	1106.5	1152.5	1120.6	1127.9	1233.7	1205.5	1202.9	1193.9	1285	1246	1283.5	1269.1	1292	1281.3	1243	1303.1	1380.2	1255.9	1349.3	1267.5	1342.8	1360	1297.7	1348	1331.9	1268.2	1358.9	1409.9	1346.8	1425.7	1422.7	1395.3	1370.7	1483.2	1470.3	1465.1	1503.7	1478.1	1518.6	1510.6	1512.8	1484.5	1557.2	1529.3	1563	1581.3	1565.2
1157	1070.7	1180.3	1197.5	1148.5	1168.6	1101.9	1185.7	1194.5	1196.8	1220.9	1153.9	1263.7	1289.5	1280.1	1333.9	1261.3	1339.3	1319.6	1370.9	1287.9	1276.3	1299.9	1329.7	1356.3	1247.7	1270.3	1336	1339.5	1395.5	1324.2	1393.8	1351.7	1378.7	1459.4	1426.6	1431.2	1471.3	1452.3	1509.1	1495.7	1427.6	1520.7	1476.8	1426.5	1509.6	1481.1	1555	1535.2	1507.2
1088.9	1116.7	1086.3	1208.5	1160.5	1195.6	1089.9	1238.7	1156.5	1265.9	1189.9	1226	1218.1	1294.7	1295.1	1368.2	1224.3	1327.9	1284.6	1324.2	1204.9	1189.3	1280.5	1291.4	1310.3	1302.7	1345	1277.9	1325.5	1334.5	1306.9	1349.7	1373.7	1374.7	1393.4	1397.6	1366.2	1483.3	1367.1	1469.1	1447.2	1430.2	1518.4	1494.3	1453.6	1459.4	1519.3	1573	1452.2	1519.3
1148.9	1107.7	1134.3	1166.5	1173.5	1141.6	1158.9	1161.7	1181.5	1184.9	1127.5	1168.1	1235.1	1228.7	1292.1	1189.9	1222.3	1328.3	1316.7	1268.8	1260	1257.2	1316.5	1323.7	1336.5	1305.6	1287	1346	1326.2	1289.5	1329.9	1304.8	1272.7	1349.7	1318.4	1396.6	1398.2	1361.8	1379.1	1418.1	1472.3	1448.6	1466.7	1506.5	1461.9	1398.5	1503.3	1464	1501.2	1447.2
1076.9	1076.7	1111.3	1121.5	1108.2	1150.6	1127.9	1157.7	1191.5	1131.5	1156.9	1224	1190.1	1304.6	1275.5	1222.9	1187.3	1253.3	1331.6	1340.2	1202	1272.7	1257.5	1265.7	1259.3	1295.7	1248.1	1317.9	1300.4	1343.5	1221.9	1365.2	1309.7	1342.7	1299.4	1329.6	1399.2	1438.3	1352.7	1379.1	1404.3	1453.6	1460.7	1476.8	1432.4	1443.5	1445.2	1423.9	1506.2	1534.2
1105.9	1082.7	1111.3	1163.5	1109.5	1131.6	1172.9	1138.7	1136.5	1211.9	1181.7	1126.2	1155.2	1226.7	1345.6	1322.5	1243.3	1210.4	1229.6	1240.6	1214.9	1326.3	1246.1	1283.7	1347.1	1318.7	1257.5	1268.9	1299.2	1319.2	1300.5	1259.8	1302.4	1270.7	1300.4	1333.4	1366.2	1329.3	1400.1	1407.1	1491.3	1449.6	1382.7	1459.8	1482.5	1455.5	1490.3	1447	1406.2	1504.9
1145.9	1119.7	1105.3	1206.5	1087.5	1198.6	1120.9	1175.7	1180.5	1227.9	1267.7	1172	1188.7	1229.7	1226.4	1269	1174.3	1280.3	1262.4	1321.2	1229.9	1284	1208.5	1204.6	1261.3	1294.7	1272.9	1232.9	1311.2	1300.4	1301.2	1386.8	1364.7	1365.7	1280.2	1352.6	1354.2	1343.9	1383.1	1478.1	1362.3	1467.5	1500.7	1429.8	1469.5	1414.5	1394.3	1431	1433.8	1492.3
1095.9	1105.7	1094.3	1121.5	1107.5	1077.6	1138.9	1210.7	1162.5	1193.9	1177	1129.6	1110.1	1109.7	1286.2	1209.9	1210.3	1220.2	1219	1262.6	1233.9	1211.3	1263.2	1214.7	1288.3	1255.7	1232	1243.9	1285.2	1243.5	1308.1	1295.4	1272.5	1286.8	1264.4	1330.6	1293.2	1325.3	1325.7	1365.1	1358.3	1344.6	1421.3	1437.8	1427.6	1367.1	1364.3	1404	1435.2	1449.2
1231.9	1146.7	1226.3	1242.5	1267.5	1241.6	1219.9	1208.7	1287.5	1276.9	1244.9	1216	1307.1	1293.6	1346.1	1343.9	1392.4	1410.3	1379	1319	1353	1396.3	1328.5	1335.6	1441.4	1371.7	1389	1392.9	1422.4	1394.5	1398.9	1483.8	1397.7	1379.7	1512.4	1509.6	1468.2	1522.3	1562.1	1473.8	1561.3	1530.6	1539.7	1598.8	1554.3	1626.4	1546.4	1590.1	1526.2	1673.2
1225.9	1258.7	1198.3	1230.5	1231.5	1195.6	1182.9	1223.7	1360.5	1221.9	1269.9	1291	1279.1	1323.7	1364.1	1364	1304.3	1388.8	1361.6	1356.6	1305.2	1359	1357.5	1342.9	1410.3	1358.7	1409	1413.3	1356.2	1414.5	1489.9	1467.8	1429.7	1464.6	1432.4	1420.6	1477.2	1568.3	1515.2	1552.5	1561.3	1484.6	1566.6	1585.6	1484.5	1493.6	1454.3	1527	1582.9	1562.2
1121.9	1208.7	1169.3	1214.5	1186.5	1196.6	1267.9	1245.7	1243.5	1216.9	1258.9	1255	1322.1	1304.7	1373.7	1307.9	1199.3	1317.2	1360.6	1351.2	1333.9	1359.4	1357.5	1376.7	1259.3	1335.8	1401	1394.2	1359.2	1406.5	1394.9	1409.8	1498.7	1412.7	1387.4	1496.6	1420.4	1516.3	1463.4	1431.2	1430.3	1529.6	1551.7	1497.4	1481.5	1466.5	1535.3	1616	1554.2	1582.2
1162.9	1133.7	1149.3	1213.5	1148.5	1286.6	1159.9	1206.7	1198.5	1213.9	1326	1263.3	1310.1	1291.7	1292.1	1309.9	1288.1	1302.3	1359.6	1345.6	1245.9	1296.1	1326.5	1330.3	1327.3	1306.7	1287	1294.9	1354.2	1382.5	1350.9	1336.8	1370.7	1337.7	1342.4	1391.6	1385.2	1414.3	1418	1484.1	1453.3	1510.6	1478.7	1504.8	1441.5	1423.3	1491.3	1543	1506.2	1507.3
1191.9	1206.7	1169.3	1244.5	1241.5	1250.6	1277.9	1279.8	1259.5	1274.9	1298	1236.4	1305.5	1287.8	1319.4	1288.9	1336.5	1311.4	1378.6	1327.3	1355.8	1387.3	1342.8	1386.1	1375.3	1327.7	1343	1340.9	1389.8	1335.7	1351.9	1467.8	1435	1433.7	1436.5	1560.5	1453.2	1557.3	1480.1	1489.1	1418.3	1484.2	1543.7	1501.8	1545.5	1486.5	1605.3	1593.1	1555	1519.2
1278.9	1223.7	1151.3	1237.5	1235.5	1248.5	1284.9	1316.7	1284.4	1277.4	1351.9	1327.6	1405.1	1347.1	1331	1310.8	1338.1	1327.3	1304.5	1382.2	1287.9	1249.7	1330.5	1416.7	1307.8	1350.7	1325	1419	1403.2	1353.5	1482.5	1391.8	1430.3	1503.7	1389.4	1514.6	1530.2	1501.3	1414.4	1470.1	1474.3	1572.7	1567.7	1610.8	1426.5	1465.5	1565.9	1560	1616.8	1578.2
1170.9	1116.7	1183.3	1127.5	1187.5	1232.6	1130.9	1187.7	1175.5	1198.9	1214.9	1140.9	1242.1	1262.6	1321.1	1362.5	1242.3	1304.1	1303.6	1285.5	1296.9	1292.3	1311.5	1328.7	1277.3	1340.1	1329	1342.9	1318.6	1336.9	1293.3	1343.4	1334	1358	1347.4	1335.3	1383.2	1407.3	1380.1	1441.1	1448.2	1499.6	1423.7	1485.8	1442.3	1425.5	1466.3	1522.8	1466.2	1486.2
1223.9	1278.7	1301.3	1215.5	1211.5	1316.6	1303.9	1338.7	1313.5	1400.6	1324.9	1368.3	1347.2	1400.7	1471.1	1413.2	1411.3	1452.3	1429.5	1454.2	1494.8	1530.2	1452.4	1467.7	1500.3	1463.7	1477	1517.9	1509.1	1543.6	1499.9	1471.8	1549.7	1575.3	1481.4	1636.6	1580.2	1565.3	1648.1	1706.1	1696.3	1703.6	1769.5	1714.8	1665.5	1702.5	1730.6	1752.3	1738.2	1771.2
1147.9	1128.7	1182.3	1239.5	1162.5	1190.6	1211.9	1254.7	1168.5	1269.9	1237.7	1274	1250.1	1239.7	1401	1327.9	1272.3	1304.4	1311.5	1353.2	1306.9	1317.9	1284.5	1368.6	1358.5	1300.3	1270	1335.9	1313.2	1374.2	1355.9	1378.8	1381.7	1412.7	1331.3	1450	1349.8	1397.1	1471.1	1400.1	1456.3	1446.6	1438.7	1500.8	1540.1	1475.3	1481.3	1480	1486.2	1533.2
1155.9	1202.7	1230.3	1187.5	1176.5	1234.6	1237.9	1275.7	1251.5	1247.1	1232.9	1356	1336.1	1300.7	1345.1	1349.9	1349.8	1354.1	1397.9	1328.2	1319.9	1315	1398.9	1343.3	1416.3	1379.7	1344	1361.9	1457.2	1410.4	1420.8	1473.9	1361.1	1482.7	1420.4	1416.6	1417.2	1490.3	1523.1	1573.1	1524.3	1608.6	1589.8	1553.8	1517.5	1574.5	1672.3	1635.8	1547.2	1597.3
1182.9	1188.7	1126.3	1170.5	1216.5	1211.6	1308.9	1278.7	1256.5	1284.9	1291.9	1221.8	1320.1	1277.6	1321.1	1414.9	1296.8	1348.3	1287.6	1356.4	1265.9	1361.4	1302.5	1401.7	1316.3	1362.7	1349.3	1366.9	1373	1359.5	1382.9	1410.7	1386.7	1437.7	1459.4	1494.6	1411.2	1467.3	1471.1	1591.1	1495.3	1545.6	1553.7	1550.2	1528.8	1589.5	1576.3	1559	1602.2	1614.2
1171.9	1078.7	1195.3	1208.5	1162.5	1238.6	1133.9	1172.7	1247.4	1237.6	1266.9	1245	1312	1338.7	1341.1	1304.9	1311.3	1309.3	1330.8	1346.2	1341.9	1325.3	1358.4	1288.8	1319.3	1388.7	1347.6	1342.9	1352.2	1276.5	1387.9	1446.5	1445.7	1389.7	1383.4	1449.7	1475.2	1404.3	1469.1	1492.4	1492.3	1490.6	1528.3	1503	1510.5	1462.6	1481.5	1595	1520.2	1570.2
1160.9	1146.7	1138.3	1217.5	1148.5	1276.6	1258.9	1306.7	1237.5	1224.9	1178.5	1277.4	1312.1	1255.7	1315	1286.2	1253.3	1390.8	1321.6	1340.2	1349.3	1282.5	1269.9	1318.1	1334.3	1294.6	1326.9	1389.9	1367.3	1365.7	1393.9	1330.2	1426.7	1391.7	1367.7	1436.6	1395.2	1462.3	1466.1	1457.1	1457.3	1530.6	1521	1562.8	1458.5	1481.5	1524.3	1501	1473.3	1566.8
1114.9	1146.7	1155.3	1103.5	1169.5	1181.6	1125.3	1260.7	1269.5	1241.9	1230.9	1183	1253.1	1315.7	1276.6	1246.9	1257.3	1263.3	1319.3	1301.3	1216.5	1241.2	1308.6	1295.7	1298.9	1289.7	1362	1332.9	1308.3	1325.6	1330.9	1364.4	1406.7	1403.7	1291.4	1345.6	1346.2	1480.8	1426.1	1435.1	1475.6	1484.6	1470.7	1473.8	1463.7	1462.5	1497.3	1618	1477.2	1563.2
1150.9	1162.7	1109.3	1175.5	1135.5	1240.6	1162.9	1187.7	1250.9	1229.9	1226.7	1172	1258.1	1249.7	1311.9	1278.5	1189.3	1293.7	1260.2	1351.2	1284	1242.4	1293	1273	1348.3	1228.7	1284	1369.9	1263.1	1335.9	1350.9	1342.8	1409.7	1394.5	1344.4	1430.6	1401.2	1476.2	1415.2	1467.1	1480	1438.6	1485.9	1515.8	1522.1	1439.5	1403.3	1456.6	1552.1	1558.6
1208.9	1328.7	1299.3	1234.5	1265.5	1312.6	1216	1346.7	1292.5	1403.1	1369.5	1319	1350.1	1353.7	1403.1	1379.9	1331.9	1400.3	1423.6	1423.3	1479.9	1405.7	1415.4	1402.3	1415.8	1447.7	1402.7	1504.9	1488.2	1514.2	1437	1443.8	1416.7	1500.1	1416.4	1566.1	1533.2	1573.3	1494.9	1552.7	1577.7	1548.6	1522.7	1645.8	1631.5	1573.4	1608.3	1642	1647.2	1689.2
1196.9	1113.7	1217.3	1225.5	1220.5	1279.6	1266.9	1332.7	1291.5	1296.9	1282.9	1271	1386.1	1302.7	1380.7	1434.6	1347.2	1363.2	1347.6	1370.2	1353.9	1365.3	1347.5	1434.6	1324.7	1409.7	1416.4	1406.9	1371.6	1377.5	1399.9	1426.8	1381.3	1446.1	1379.5	1491	1467.1	1522.6	1482.5	1539.7	1522.3	1552.4	1480.7	1545.7	1474.1	1567.5	1531.4	1630	1547.2	1617.2
1221.9	1213.7	1230.3	1204.5	1218.5	1258.6	1212.9	1249	1252.5	1248.9	1251.9	1222	1254.1	1322.7	1358.4	1371.6	1335.6	1322.8	1322.6	1293.6	1314.9	1348	1370.9	1322.7	1437.3	1366.1	1393	1372.9	1396.2	1423.5	1403.9	1490.8	1412.7	1432.8	1466.4	1457.2	1409.2	1464.3	1406.1	1458.1	1450.2	1510.6	1489.7	1494.5	1497.5	1537.5	1525.3	1525	1555.1	1569.2
1264.9	1212.7	1211.3	1210.5	1197.5	1262.6	1217.9	1277.7	1263.5	1235.9	1376.9	1235.6	1349.8	1312.7	1330.1	1432.9	1283.3	1285.3	1375.6	1392.2	1274.6	1300.2	1366.5	1370.5	1415	1335.8	1383	1365.9	1343.2	1374.5	1427.8	1341.8	1420.8	1374.2	1453.4	1478.1	1358.6	1415.3	1477.7	1450.1	1552.6	1511.6	1489.7	1533.5	1527.5	1596.9	1571.3	1555	1578.2	1534.2
1169.9	1190.7	1169.3	1183.5	1205.5	1264.6	1263.9	1286.7	1287.5	1282.8	1301.9	1236.7	1337.3	1328.7	1332.1	1344.2	1343.2	1276.4	1296.1	1340.6	1284.9	1348.3	1288.5	1417.9	1342.3	1333.8	1329	1400.9	1415.7	1405.5	1389.9	1509.8	1344.7	1397.8	1391.4	1441.8	1410.2	1489.3	1403.6	1416.1	1474.3	1428.6	1514.7	1496.8	1469.4	1498.5	1531.3	1552	1520.9	1506.6
1210.9	1131.7	1104.3	1162.5	1248.5	1199.6	1163.9	1238.7	1183.5	1240.9	1161.9	1165.1	1285.1	1321.7	1298.7	1350	1293	1307.3	1309.6	1247.2	1290.9	1266.9	1292.7	1380.7	1273.2	1333.8	1324	1357.9	1317.2	1376.2	1332.9	1380.8	1395.7	1371.7	1383.4	1425.6	1403.2	1441.3	1410.7	1441.1	1414.3	1490.6	1532.7	1549.6	1382.5	1472.5	1502.3	1544	1465.2	1509.1
1141.9	1170.7	1104.3	1128.5	1269.5	1264.6	1154.9	1193.7	1223.5	1225	1226.9	1260.7	1318.7	1253.7	1283	1248.9	1135	1261.3	1256.6	1312.2	1245.9	1287.2	1301.5	1284.7	1288.3	1282.8	1328.1	1320.5	1365.8	1315.5	1374.9	1337.8	1395.7	1318.5	1330.4	1343.6	1359.2	1391.3	1451.1	1393.1	1430.3	1502.6	1487.2	1458.8	1344.5	1461.5	1498.6	1420	1453.2	1477.2
1114.9	1120.7	1172.3	1113.5	1143.5	1182.6	1133.9	1168.8	1186.5	1265.9	1203.9	1213	1216	1242.7	1295	1223.9	1262.9	1340.3	1341.6	1246.3	1204.2	1265.7	1276.4	1283.7	1321.9	1271.7	1376.6	1335.3	1310.1	1273.5	1300.9	1291	1266.7	1382.7	1318.4	1338.6	1336.2	1366.4	1384.1	1359.1	1401.4	1378.6	1475.7	1431.8	1451.5	1438.5	1374.3	1489	1372.2	1470.2
1228.9	1192.7	1197.3	1156.5	1227.5	1267.6	1259.9	1341.7	1210.5	1353.9	1384.9	1329	1319.1	1406.7	1399.1	1440.9	1336.5	1361.3	1400.6	1418.1	1346.9	1373.3	1420.5	1443.3	1451.3	1409.7	1414	1415	1377.3	1438.5	1495.9	1492.7	1427.8	1512.7	1459.4	1525.6	1515.2	1582.3	1484.1	1592.1	1636.2	1597.6	1627.7	1672.2	1628.5	1652.9	1663.3	1658	1602.2	1658.2
1186.9	1176.7	1182.3	1228.5	1271.5	1229.6	1249.9	1288.7	1267.5	1302.9	1278.8	1239	1334.1	1261.1	1359.5	1334	1325.3	1373	1347.6	1358.4	1274.2	1376	1312.2	1376.7	1356.3	1352.7	1411	1468.5	1415.2	1407.6	1384.9	1439.2	1400.7	1481.7	1512.4	1506	1465.2	1540.3	1456.1	1537.1	1549.3	1582.7	1565.7	1581.8	1572.5	1582.5	1613.3	1637	1575.2	1665.1
1229.9	1198.7	1223.3	1215.5	1195.5	1252.6	1295.9	1269.7	1249.5	1210.3	1244.9	1286.9	1297.1	1341.6	1386.1	1347.9	1335.3	1340.1	1346.2	1465.3	1341.9	1344.3	1355.5	1434.2	1396.5	1352.7	1353	1413.8	1441.8	1441.5	1449.9	1453.6	1425.3	1460.4	1474	1507.6	1461.2	1501.3	1489.1	1584.1	1563.3	1612.6	1611.7	1592.7	1610.5	1628.4	1638.3	1638.1	1606.2	1661.2
1235.9	1243.7	1275.3	1203.5	1181.5	1322.6	1255.9	1225.7	1309.5	1314.9	1307.9	1253	1181.1	1291.7	1305.1	1337.9	1285.3	1325.9	1324.2	1372.3	1306.9	1408.3	1348.3	1385.6	1382.2	1412	1377.1	1362.9	1463	1438.6	1431.9	1384.8	1381.7	1379.3	1423.1	1468.9	1487.2	1425.3	1532.2	1494.1	1545.3	1521.6	1568.7	1543.8	1558.9	1524.4	1521.3	1567	1589.7	1587.3
1216.9	1237.7	1227.8	1203.5	1238.5	1284.6	1240.4	1278.7	1218.5	1299.9	1268.9	1265.6	1321.1	1282.3	1302.1	1314.6	1301.3	1364.2	1360.5	1364.9	1259.9	1384.9	1344.2	1414.3	1363.8	1374.5	1330.4	1381.3	1323.8	1407.4	1444.2	1385	1438.4	1447.1	1481	1439.6	1406.2	1439.3	1518.1	1543.1	1525.3	1534.6	1565.7	1555.8	1529.5	1571.5	1569.3	1579	1551.2	1600.9
1191.9	1180.7	1235.3	1182.5	1239.5	1210.6	1244.9	1266.7	1207.5	1215.9	1268	1293	1246.8	1323.1	1279.1	1346.9	1302.3	1416.3	1324.6	1346	1319.9	1287.3	1326.5	1379	1330.3	1344.8	1325.6	1371.8	1370.2	1395.6	1317.9	1399.7	1380.7	1387.7	1361.4	1411.6	1454.2	1499.3	1458.1	1434.1	1429.3	1539.8	1478.7	1491.8	1481.5	1540.5	1545.1	1467	1525.2	1554.7
1166.9	1199.7	1170.3	1135.5	1223.5	1177.6	1198.9	1293.7	1223.5	1252.9	1228.3	1271.8	1268.1	1276.7	1330.1	1306.9	1279.7	1347.3	1364	1328.2	1275.9	1304.2	1297.5	1319	1360.3	1393.7	1287.5	1388.9	1368.2	1343.5	1388.9	1414.8	1374.7	1423.5	1372.8	1505.5	1397.2	1457.3	1435.1	1380.1	1454.7	1532.6	1534.7	1505.8	1484.3	1548.5	1539.3	1454	1476.2	1584.3
1107.9	1195.7	1198.3	1149.5	1171.5	1226.7	1235.9	1188.7	1232.5	1242.9	1268.8	1283	1229.1	1280.3	1307.1	1320.5	1262.3	1308.2	1253.1	1387.3	1277.3	1340.3	1293.5	1321.6	1298.3	1322.6	1296	1308.9	1355.2	1400.5	1385.9	1354.8	1337.9	1416.3	1341.4	1392.6	1423.2	1417.3	1371	1482.1	1416.7	1476.6	1444.6	1522.8	1469.5	1497.5	1417.7	1519	1482	1466.2
1190.9	1128.7	1157.3	1195.5	1194.5	1228.6	1238.9	1237.7	1275.5	1169.9	1229.3	1267.2	1313.2	1262.7	1234.8	1301.9	1294.8	1337.7	1280.2	1308.6	1316.9	1363.2	1311.5	1388.2	1359.3	1403.1	1319.2	1379.1	1322.2	1320.5	1377.6	1390.7	1409.7	1358.7	1384.1	1405.6	1428.8	1443.3	1474.1	1451.1	1402.3	1500	1503.1	1542.8	1478.6	1494.4	1468.9	1449	1476.8	1497.2
1147.9	1124.7	1158.3	1145.5	1148.5	1209.6	1193.9	1184.7	1174.5	1172.9	1113.9	1226.6	1223.1	1352.7	1349.5	1296.9	1203.2	1251.3	1338.6	1304.2	1233.8	1281.2	1243.4	1289.7	1346.4	1282.7	1304	1292.8	1309.3	1309.5	1299.9	1327.7	1282.7	1413.7	1329.4	1361.6	1336.2	1418.3	1423.1	1384.1	1364.3	1393.6	1442.7	1456.7	1341.5	1411.5	1470.4	1414	1440.2	1483.2
1208.9	1204.7	1204.3	1245.5	1230.5	1288.6	1220.9	1347.7	1266.5	1314.9	1299.9	1342	1358.1	1352.7	1439.3	1380.9	1316.3	1354.3	1393.6	1414.2	1342.9	1438.7	1450.5	1362.7	1420.3	1318.7	1396.1	1429.9	1454.2	1506.2	1450.9	1489.8	1432.7	1481.7	1480.4	1549.7	1457.2	1579.3	1587.1	1490.1	1592.7	1535.6	1604.8	1593.8	1664.4	1612.6	1624.3	1643.4	1637.2	1646.2
1239.9	1312.7	1231.3	1238.5	1259.5	1276.6	1204.9	1368.7	1263.5	1326.9	1327.9	1252	1319.1	1352.7	1338.2	1378.9	1319.3	1351.3	1405.6	1416.6	1367.9	1387.3	1397.7	1389.7	1390.3	1451.7	1410.9	1332.9	1388.8	1425.2	1449.7	1476.8	1415.1	1516.3	1474.5	1488.2	1466.2	1520.1	1548.1	1536.8	1559.3	1550.6	1587.7	1547.8	1557.5	1636.8	1572.3	1645	1607.2	1620.2
1250.9	1244.7	1257.3	1291.5	1277.5	1265.5	1314.9	1307.7	1330.5	1295.3	1302.2	1332.1	1390.1	1380.7	1357.3	1324.9	1320.3	1282.3	1379.6	1432.2	1363.9	1309.9	1422.8	1369.7	1493.2	1357.8	1417	1506.9	1372.2	1449.5	1447.9	1434.8	1482.7	1496.7	1447.4	1469.6	1408.3	1530.7	1503.2	1519.1	1555.3	1623.6	1564.7	1638.8	1601.5	1627.5	1577.3	1644.6	1558.2	1626.2
1173.9	1183.7	1218.3	1226.5	1254.5	1240.6	1224.9	1289.7	1275.4	1339.9	1307	1291.9	1287.1	1311.7	1362.5	1343.9	1357.2	1362.3	1312.4	1367.2	1422.9	1364.8	1424.2	1368	1391.3	1348.8	1454	1417.4	1454.2	1408.5	1431.2	1421.8	1434.1	1519.1	1394.4	1444.6	1453.2	1590.3	1495.1	1553.1	1522.3	1576.6	1556.6	1604.8	1525.5	1589.5	1543.3	1597	1561.2	1600.3
1070.9	1121.7	1098.3	1127.5	1039.5	1134.6	1179.9	1206.7	1121.5	1156.9	1133.9	1124	1159.3	1166.7	1248.8	1217.9	1292	1275.8	1183	1228.8	1178.9	1180.5	1195.5	1141.7	1200.3	1205.7	1192.5	1288.9	1263.2	1286.6	1231.7	1294.9	1232.7	1308.7	1260.4	1365.6	1280.2	1354.3	1311.1	1368.1	1284.3	1308.6	1433.6	1346.8	1262.5	1338.5	1375.3	1459	1345.6	1358.2
1172.9	1244.7	1276.3	1259.5	1275.5	1275.6	1231.9	1388.7	1295.5	1262.9	1327.8	1361.9	1341.1	1364.7	1365.1	1347.7	1259.6	1484.3	1401.6	1444.2	1448.9	1434.3	1439.5	1461.6	1456.3	1469.6	1403	1513.7	1464.4	1523.5	1524.7	1530.8	1493.7	1540.7	1541.4	1597.6	1553.2	1628.3	1610.1	1654.8	1651.3	1695.6	1737.7	1678.8	1656.5	1773.5	1702.3	1740	1708.2	1761.2
1122.9	1127.7	1193.3	1234.5	1161.5	1299.6	1146.9	1305.7	1266.5	1171.9	1283.8	1220.8	1242.1	1265.1	1311.1	1316.5	1357	1359	1308.6	1349.1	1262.9	1311.3	1290	1320.7	1415.3	1295	1313	1401.7	1365.6	1386.9	1382.9	1484.7	1396.7	1384.7	1382.4	1376.6	1363.2	1480.3	1544.1	1471.1	1517.3	1484.6	1521.7	1513.8	1526.1	1537.1	1519.3	1506.4	1516.1	1546.2
1203.9	1298.7	1262.3	1341.5	1279.5	1337.6	1297.9	1420.7	1278.7	1378.9	1347.9	1421	1487.1	1402.7	1509	1481	1441.3	1471.7	1476.6	1483.2	1469.9	1465.3	1455.6	1544.7	1584.4	1610.7	1625.3	1608.9	1550.2	1496.5	1677.9	1666.9	1677.7	1733.7	1631.6	1673.6	1748.2	1802.3	1683.1	1800.1	1819.3	1808.6	1880.7	1825.5	1796.5	1929.5	1876.3	1828.6	1942.2	1874.2
1113.9	1159.7	1189.3	1235.5	1201.5	1252.6	1176.9	1265.7	1234.5	1214	1250.3	1173	1244.1	1275.7	1306.1	1311.3	1289.3	1340.3	1270.6	1280.2	1297.9	1277.3	1362.2	1299.7	1358.2	1343.2	1362.6	1312.9	1335.2	1354.4	1417.3	1428.8	1398.3	1411.7	1460.4	1427.6	1491.2	1525.3	1464.1	1506.1	1464.3	1534.6	1563.7	1593.8	1561.4	1502.5	1616.6	1616	1556.2	1608.2
1024.9	1090.7	1105.3	1146.5	1151.5	1152.2	1152	1240.7	1191.5	1164.9	1215.9	1216.6	1195.1	1280.4	1224.2	1269.8	1185.6	1235.3	1213.6	1300.2	1200.9	1280.3	1257.6	1237.7	1311.3	1301.3	1353.1	1322.9	1329.2	1286.4	1250	1377.8	1351.7	1358.7	1356.4	1379.6	1359.2	1359.3	1346.1	1457.8	1449.3	1394.6	1465.7	1504.8	1445.5	1537.5	1509.3	1568	1434.2	1492.2
1064.9	1010.7	1058.3	1143.5	1132.5	1155.6	1119.9	1130.7	1230.5	1188.9	1137.3	1056	1180.1	1260.7	1277.1	1242.1	1172.7	1229.3	1196	1183.4	1198.9	1238.5	1195.5	1210.7	1211.3	1224.7	1258	1247.9	1246.3	1277.5	1268.2	1278.8	1311.7	1416.7	1331.4	1290.6	1282.2	1332.3	1343.4	1404.1	1412.3	1400.6	1351.7	1424.1	1424.5	1511.5	1426.3	1461	1427.2	1426.2
1143.9	1146.7	1081.3	1126.5	1118.5	1123.6	1136.9	1200.7	1128.9	1141.9	1200.7	1201.6	1216.1	1166.7	1310.9	1321.9	1208.3	1254.9	1264.6	1310.7	1251.9	1273.3	1255.5	1281.5	1272.3	1283.3	1287	1326.9	1300.2	1332.4	1314.9	1348.8	1353.7	1362.7	1334.5	1474.5	1357.2	1430.3	1409.9	1435.4	1441.3	1529.7	1489.7	1400.8	1490.5	1424.5	1519.3	1548	1521.3	1467.2
1155.9	1072.7	1167.3	1158.5	1146.5	1226.6	1186.8	1204.8	1142.2	1238.9	1268.5	1208.9	1217.4	1264.7	1278.1	1248.8	1271.3	1247.3	1263.6	1299.2	1294.9	1261.3	1260.5	1234.7	1306.3	1369.7	1326.4	1356.9	1284.3	1258.5	1325.7	1398.8	1365.7	1414.7	1358.4	1368.6	1378.2	1404.3	1416.1	1462.1	1468.3	1445.6	1493.8	1554.8	1416.5	1498.5	1480.9	1487	1562.2	1545.2
1140.9	1133.1	1159.3	1187.5	1354.3	1417.6	1067.9	1210.7	1165.5	1216.4	1272.7	1126.8	1276.9	1274.5	1257	1221.9	1173.3	1292.2	1217.6	1324.1	1271.5	1351.3	1190.5	1335.4	1318.4	1208.6	1329	1298.9	1374.9	1255.4	1334.9	1363.4	1325.8	1328.7	1376.4	1363.4	1331.7	1397.3	1444.1	1369.5	1386.3	1438.6	1489.7	1435.8	1421.5	1462.8	1500.3	1533	1490.2	1549.2
1089.9	1040.7	1141.3	1187.5	1103.5	1180.6	1246.9	1243.7	1244.5	1296.9	1235.5	1225	1210.1	1258.7	1313.4	1264.7	1194.3	1288.7	1305	1296.2	1288.2	1244.2	1287.5	1254.7	1271.3	1309.9	1286	1345.9	1245.2	1403.5	1305.2	1405.8	1330.7	1334.7	1344.4	1396.6	1390.2	1457.9	1427.1	1364.1	1416.2	1477.6	1478.7	1512.8	1443.1	1572.5	1457.3	1480	1398.2	1543.2
1087.9	1082.7	1071.3	1199.5	1164.5	1204.6	1176.9	1171.7	1177.5	1227.9	1226.6	1201.6	1286.6	1221.6	1244.1	1266.9	1283.6	1200.3	1251	1247.2	1255.5	1296.7	1293.5	1387.1	1260.3	1324.7	1285	1288.9	1280.1	1296.8	1392.9	1334.8	1287.3	1357.7	1285.4	1341.6	1338.2	1418.3	1371.2	1429.1	1447.9	1432.6	1483.7	1467.2	1442.5	1459.5	1505.8	1529.3	1523.2	1517.7
1165.9	1218.7	1152.3	1127.5	1156.5	1150.6	1166.9	1257.7	1267.5	1281.9	1219.9	1223	1204.1	1276.7	1261.1	1320.9	1240.3	1306.3	1328.6	1288.2	1255.7	1306.7	1312.6	1305.1	1315.3	1361.3	1344	1348.3	1327.2	1310.5	1371.9	1418.4	1336.7	1410.7	1422.3	1429.6	1520.2	1493.3	1513.8	1490.2	1510.3	1482.6	1487.7	1511.8	1506.5	1593.5	1532.3	1641	1473.6	1575.2
1104.9	1119.7	1110.3	1164.5	1086.5	1185.6	1115.9	1140.7	1211.7	1216.9	1260.9	1206	1200.4	1286.6	1246.1	1290.9	1277.3	1314.3	1232.3	1323.2	1185.9	1275.3	1268.6	1294.6	1306.3	1390.7	1292	1267.1	1313.2	1271.5	1357.5	1320.8	1300.2	1391.8	1326.4	1443.6	1375.4	1407.3	1417.1	1419.1	1495.7	1440.6	1490.7	1481.8	1486.5	1461.5	1525.9	1531	1460.2	1476.2
1080.9	1056.7	1127.3	1144.5	1150.5	1216.6	1142.9	1187.7	1206.5	1147.9	1220.9	1228	1286.8	1268.1	1279.1	1327	1211.6	1268.5	1299.6	1318.2	1322.9	1268.4	1253.5	1349.7	1275.3	1319.7	1325.9	1332.9	1372.3	1343.5	1404	1431.2	1437.3	1487.6	1377.4	1449.6	1417.2	1460.9	1423.1	1461.1	1494.3	1555.6	1495.7	1548.7	1472.5	1540.6	1574.3	1545	1597.2	1577.2
1119.9	1116.7	1148.3	1161.5	1191.5	1177.6	1136.9	1237.7	1163.5	1233.9	1203.9	1259.6	1210.1	1241.7	1240.2	1270.9	1288.7	1275.3	1267.6	1310.2	1239.9	1315.7	1260.6	1320.7	1340.3	1307.7	1392	1306.9	1317.8	1315.5	1402.9	1375.2	1377.5	1433.7	1391.8	1357.6	1452	1370.3	1444.1	1492	1503.3	1541.7	1468.7	1492.8	1543.5	1528.5	1504.3	1513	1524.2	1638.2
1200.9	1107.7	1176.3	1137.5	1209.5	1224.6	1222.9	1254.7	1232.5	1203.9	1186.9	1261	1197.1	1240.7	1323.4	1327.9	1272.3	1266.3	1296.6	1340.1	1345.8	1407.4	1302.9	1365.7	1407.3	1379.7	1381	1382.9	1396.2	1331.5	1485.9	1413.8	1423.7	1428.7	1449.4	1493.5	1492.2	1555.3	1505.1	1516.1	1598.4	1569	1512.8	1565.8	1594.5	1542.5	1613.3	1614.3	1576.3	1595.2
1144.9	1229.7	1091.3	1115.5	1181.5	1199.6	1189.9	1244.7	1185.5	1259.9	1246.9	1222.2	1285.1	1229.5	1307.4	1260.9	1252.3	1335.3	1343.6	1248.2	1263.2	1316.3	1308.4	1378.8	1332.3	1340.7	1277	1365.9	1330.1	1332.5	1430	1388.8	1456.7	1421.7	1372.4	1465.6	1478.8	1495.3	1450.1	1553.1	1528.3	1568.8	1519.7	1540.8	1568.9	1563.5	1550.3	1522	1502.2	1609.2
1120.9	1222.7	1185.3	1221.5	1174.5	1270.6	1248.9	1224.7	1221.5	1237.9	1237.9	1180	1242.1	1286.9	1294.9	1358.9	1260.8	1369.3	1281.6	1385.2	1406.9	1368.1	1302.3	1348.7	1365.2	1344.7	1305	1441.6	1402.2	1305.2	1386.7	1401.9	1401.7	1487.7	1364.4	1414.6	1397.3	1503.3	1417.1	1396.1	1547.3	1539.7	1517.7	1551.8	1518.5	1539.5	1526.3	1579	1531	1581.2
1211.9	1222.7	1103.3	1206.5	1203.5	1233.6	1279.9	1261.7	1231.5	1220.9	1202.9	1195	1296.5	1256.9	1356.6	1334.4	1297.3	1306.3	1254.6	1294.4	1334.4	1268.3	1364.4	1313.3	1382	1341.7	1388	1338.9	1346.2	1377.5	1385.9	1424.8	1351.7	1445.7	1455.4	1472.6	1435.2	1517.3	1448.1	1459.1	1581.3	1428.3	1464.7	1594.4	1548.5	1536.5	1498.3	1571	1466.2	1574.9
1190.9	1160.7	1214.3	1150.5	1258.5	1218.6	1167.9	1175.1	1251.5	1244.4	1242.9	1233	1202.1	1327.7	1328.1	1330.9	1260.9	1281.3	1345.6	1284.2	1216.5	1251.7	1306.2	1289.7	1317.3	1341.7	1374.2	1300.8	1316.2	1325.5	1401.9	1312.8	1283.1	1404.6	1360.4	1452.2	1398.2	1450.3	1421.1	1530.1	1447.3	1413.8	1463.7	1468.7	1503.5	1486.9	1481.3	1477	1531.2	1549.2
1166.9	1122.7	1192.3	1155.5	1224.5	1217.6	1199.9	1238.7	1256.5	1232.9	1186.9	1346	1310.1	1207.7	1321.1	1339.9	1275.3	1312	1296.6	1326.4	1259.5	1332.3	1246.5	1359.7	1343.3	1304.7	1284	1356.9	1329.3	1443.9	1374.9	1349.7	1450	1445.7	1343.3	1381.6	1405.2	1481.3	1429.1	1478.1	1491.3	1492.7	1487.4	1482.8	1503.5	1522.5	1456.2	1504	1468.2	1503.7
1104.9	1176.7	1161.3	1173.5	1144.5	1165.6	1124.9	1228.7	1140.5	1222.9	1253.6	1205.9	1216.1	1274.7	1286.1	1332.1	1222.7	1345.5	1316.6	1268.3	1302	1282.3	1385.5	1354.7	1260.2	1358.6	1321	1263.9	1317.9	1304.5	1411.2	1414.2	1419.3	1414.1	1411.4	1416.6	1403.2	1425.3	1485.1	1504.1	1484.3	1560.6	1480.7	1579.8	1554.9	1543.5	1568.3	1572	1520.2	1606.2
1255.9	1147.7	1231.3	1219.5	1330.5	1274.5	1228.9	1336.7	1214.5	1295.9	1364.9	1291	1365.1	1323.1	1383.1	1420.9	1407.5	1423.3	1418.7	1430.2	1374.9	1494.3	1419.4	1467.7	1418.8	1463.8	1491	1480.3	1518.2	1580.5	1517.9	1604.8	1642.7	1675.7	1668.7	1660.6	1606.2	1697.3	1741.1	1775.1	1793.9	1813.6	1810.1	1802.8	1768.5	1759.4	1898.5	1906.6	1922.2	1815.2
1111.9	1141.7	1188.3	1242.5	1163.5	1215.6	1176.9	1198.1	1222.5	1274.9	1246.9	1193	1260	1294.3	1334.4	1314.9	1378.6	1378.5	1254.6	1319.2	1297	1385.3	1363.5	1434.7	1417.3	1454.7	1362	1424	1374	1503.9	1555.9	1503.8	1469.7	1509.3	1512.5	1592.6	1541.1	1619.3	1627.1	1694	1630.3	1589.6	1662.7	1703.6	1678.5	1696.5	1709.3	1790	1790.2	1791.2
1114.9	1080.7	1123.3	1133.5	1185.5	1221.6	1169.9	1167.7	1258.5	1277.4	1214.9	1195	1195.1	1243.7	1281.9	1276.9	1224.3	1288.9	1342.5	1361.2	1354.9	1340.2	1303.5	1378.7	1343.3	1389.7	1452.1	1337.8	1417.5	1333.6	1378.9	1503.4	1425.7	1476.7	1495.4	1521.7	1513.2	1537.3	1505.1	1589.1	1566.8	1660.6	1628.1	1673.8	1623.5	1628.5	1630.3	1642	1648.2	1755.9
1085.9	1041.7	1102.3	1096.5	1157.5	1176.6	1187.9	1232.7	1132.5	1183.9	1120.9	1234	1254.6	1219.7	1227.2	1319.9	1258.3	1337.3	1296.6	1245.3	1275.9	1285.5	1274.5	1340.7	1337.3	1318.7	1335.2	1384.9	1360.2	1420.9	1316.9	1348	1361.7	1497.7	1409.1	1450.4	1446.2	1463.3	1399.1	1533.1	1525.3	1499.6	1487.7	1519.8	1512.5	1562.1	1554.3	1519	1644.2	1581.3
1103.9	1089.7	1119.3	1105.5	1012.5	1112.6	1169.9	1123.7	1144.5	1153.9	1287.7	1057	1191.1	1240.7	1294.1	1273.3	1198.3	1295.4	1217.6	1257.2	1305.3	1291.3	1265.5	1345.1	1276.3	1266.7	1290	1330	1332.2	1350.5	1400.9	1324.8	1336.7	1436.7	1393.8	1457.6	1483.2	1406.7	1479.1	1513.1	1463.3	1538.3	1523.7	1633.8	1524.5	1554.5	1572.3	1571	1557.2	1639.2
1165.9	1158.7	1157.3	1151.5	1096.5	1151.6	1123.9	1181.7	1157.5	1226.9	1170.5	1138	1194.1	1251.7	1224.1	1364.5	1304.3	1290.3	1268.5	1235.2	1206.7	1279.2	1300.5	1328.8	1309.2	1369.7	1266	1331.3	1291.2	1398.5	1295.9	1357.2	1334.7	1442.7	1376.4	1464.6	1432.2	1428.3	1452.1	1455.3	1424.3	1495.3	1541	1446.8	1587.4	1496.4	1486.9	1522	1568.2	1543.3
1123.9	1113.7	1093.3	1218.5	1159.5	1161.6	1120.9	1215.7	1175.9	1145.9	1169.8	1202	1255.4	1211.5	1263.4	1300.9	1269.3	1315.3	1247.6	1254.1	1272.9	1307.7	1273.5	1383.7	1341.2	1336.4	1303	1306.9	1267.2	1344.5	1396.9	1337.8	1358.3	1381.7	1359.4	1410.6	1409.2	1459.3	1470.1	1481.1	1495.3	1463.6	1581.5	1532	1505.8	1551.5	1528.3	1519	1605.2	1613.2
1129.9	1104.7	1171.3	1173.5	1205.5	1188.6	1183.9	1198.7	1194.5	1152.4	1291.9	1199	1225.5	1289.7	1308.9	1316.9	1272.3	1312.3	1249.6	1291.2	1236.7	1265.3	1330.5	1423.3	1331.3	1223.3	1332	1328.9	1379.6	1400.5	1368.9	1397.8	1385.7	1430.7	1373.1	1515.5	1421.2	1522.3	1411.1	1522.1	1498.2	1546.6	1623.7	1542.7	1533.5	1550.5	1583.2	1604	1627.2	1639.2
1136.9	1111.7	1122.3	1192.5	1083.5	1164.6	1206.9	1248.7	1130.5	1152.9	1172.5	1140.1	1235.1	1245.7	1190.2	1309.9	1254.3	1250.3	1187.3	1240.2	1243.9	1216.3	1247	1334.3	1366.3	1306.7	1231.1	1221.9	1246.2	1271.5	1381.9	1391.8	1336.7	1321.7	1312.4	1367.6	1404.2	1374.3	1479.1	1449.1	1463.4	1415.6	1422.7	1507.8	1500.5	1476.5	1527.7	1482	1506.2	1572.2
1124.9	1118.7	1131.3	1162.5	1164.5	1163.6	1150.3	1118.7	1145.5	1179.9	1198.8	1193	1206.5	1288.7	1189.1	1271.9	1176	1309.3	1263	1249.2	1263.9	1296.5	1244.5	1340.7	1301.3	1313.7	1274	1313.9	1314.2	1342	1399	1294.8	1269.7	1400.7	1326.4	1260.6	1361.2	1443.3	1387.1	1408.1	1452.3	1424	1450.1	1449.9	1465.5	1512.5	1466.3	1486	1525.2	1467.2
1125.9	1135.7	1171.3	1143.5	1108.5	1173.6	1170.9	1169.7	1167.5	1138.9	1158.9	1191.9	1241.1	1204.7	1301.4	1271.5	1187.3	1237.3	1271.6	1281.2	1224.9	1263.2	1215.1	1311.1	1304.7	1267	1254.4	1252.9	1245.2	1371.5	1217.9	1292.9	1319.7	1363.7	1352.4	1372.6	1332.2	1330.3	1400.1	1377.4	1406.3	1468.7	1445.7	1420.5	1416.7	1469.5	1394.3	1502	1467.2	1525.2
1096.9	1101.7	1088.3	1150.5	1107.5	1114.6	1157.9	1181.7	1167.5	1133.9	1152.9	1209	1178.5	1211.7	1273.1	1259.9	1224.9	1231.3	1226.6	1218.2	1217.5	1228.3	1276.6	1274.3	1301.3	1268.7	1207	1232.7	1282.2	1247.7	1325.9	1317.3	1329.7	1330.1	1325.4	1283.6	1368.2	1368.1	1321.1	1403.1	1415.7	1355.4	1378.7	1395	1410.5	1393.7	1429.3	1417	1434.1	1492.2
1054.9	1125.7	1100.3	1204.5	1090.5	1144.6	1143.9	1202.7	1186.5	1133.9	1127.1	1167.1	1147.1	1207.1	1238.1	1272.6	1181.4	1246.5	1160.3	1262.2	1243.9	1286.9	1269.2	1224.6	1266.3	1276.7	1253	1241.9	1242.2	1316.9	1278.8	1289.1	1294.7	1258.6	1283.4	1382.4	1302.2	1306.3	1366.2	1267	1329.3	1432.7	1437.8	1402.8	1464.6	1404.5	1433.3	1407	1400.2	1470.2
1155.9	1182.7	1096.3	1079.5	1115.5	1132.6	1129.9	1195.7	1122.5	1169.9	1153.9	1156	1219.1	1243.7	1276.9	1259.9	1298.7	1287.3	1257.6	1234.6	1219.9	1297.3	1288.5	1236.8	1288.3	1283.7	1228	1272.9	1263.2	1238.9	1314.9	1353.6	1268.3	1394.7	1299.4	1351.2	1321.3	1420.3	1302.1	1347.6	1399.3	1470.6	1386	1414.7	1374.3	1405.5	1456.2	1455	1425.2	1455.9
1073.9	1118.7	1129.3	1199.5	1150.5	1171.6	1179.9	1179.7	1197.5	1191.9	1151.3	1218	1183	1239.7	1241.9	1292.9	1217.3	1258.3	1247	1323.1	1181.9	1295.3	1289.5	1361	1390.3	1350.7	1330	1319.9	1404.2	1330.1	1330.2	1389.1	1429.7	1433.2	1334.4	1393	1444.2	1489.3	1476.1	1507.1	1488.3	1649.6	1493.7	1523.8	1542.5	1582.5	1480.3	1571	1573.2	1636.9
1162.9	1193.7	1121.3	1170.5	1131.5	1172.6	1163.9	1209.7	1183.5	1195.9	1245.9	1229	1231.1	1306.9	1348.1	1295	1247.3	1287.9	1269.6	1262.2	1268.8	1316.3	1272.1	1306.1	1276.8	1266.7	1350.1	1335.9	1374.2	1374.5	1311.1	1356.8	1359.7	1434.2	1392.2	1430.6	1414.2	1448.3	1465	1390.1	1451.3	1535.2	1422.7	1575.8	1466.6	1539.5	1415.3	1430	1515.2	1532.2
1153.9	1208.7	1205.3	1171.5	1217.5	1217.6	1226.9	1128.7	1238.5	1237.9	1272.7	1218.2	1296.1	1213.8	1341	1292.2	1262.3	1272.7	1263.6	1318.2	1251.8	1306.3	1271.5	1245.7	1304.3	1311	1341	1337.9	1379.2	1320.6	1398	1375.4	1401.7	1382.7	1361.4	1425.5	1408.2	1502.3	1508.1	1486.1	1493.3	1540.6	1479.7	1503.8	1467.5	1499.5	1450.3	1520	1507.2	1563.4
1158.9	1121.7	1193.3	1105.5	1142.5	1276.6	1189.9	1253.3	1210.5	1197.9	1263.9	1200	1191.5	1222.6	1351.4	1358.9	1236.3	1287.3	1309.3	1299.1	1248.9	1339.3	1298.9	1350.7	1297.2	1275.1	1271.4	1327.9	1316.2	1297.5	1363.9	1344.8	1375.7	1380.3	1379.3	1428.7	1396.2	1445.3	1467.1	1453.1	1486.3	1512.6	1507.8	1507.8	1482.6	1469.4	1516.2	1517	1472.2	1634
1156.9	1151.7	1116.3	1211.5	1208.5	1211.6	1227.9	1172.7	1261.1	1203.9	1234.9	1177	1231.1	1235.7	1346.2	1305.6	1326.3	1287.9	1309.6	1216.2	1223.9	1306.3	1314.5	1333.6	1298.3	1292.1	1302	1378.9	1394.6	1309.9	1281.9	1309.8	1381.7	1367.1	1349.4	1374.6	1422.1	1428.2	1412.1	1422	1442.3	1501.6	1439.7	1524.9	1491.5	1479.5	1494.3	1496	1491.2	1465.2
1186.9	1240.7	1251.3	1280.5	1254.5	1238.6	1206	1223.7	1184.5	1233.9	1178.6	1232.6	1251.1	1234.7	1276.1	1311.9	1364.6	1338.3	1381.6	1334.3	1421.9	1387.3	1325.5	1352.7	1435.3	1440.7	1424	1394.8	1425.2	1406.5	1518.9	1493.8	1471.7	1504.7	1557.4	1686.6	1527.2	1680.3	1676.1	1669.1	1756.3	1687.6	1763.7	1670.8	1712.5	1771.5	1758.5	1857	1785.2	1796.2
1218.9	1176.7	1246.3	1233.5	1177.5	1224.6	1236.9	1264.7	1164.5	1224.9	1252.9	1227	1197.1	1317.7	1295.1	1332.9	1272.2	1410.8	1315.2	1396.2	1324.9	1357.3	1381.2	1415.1	1328.3	1416.6	1435.5	1421.8	1395.1	1488.5	1461.9	1521	1470.7	1501.1	1498.4	1518.6	1571.2	1590.3	1570.1	1626.2	1681.3	1654.6	1647.3	1724.2	1694.5	1698.5	1764.3	1763.5	1798.2	1704.2
1249.9	1282.7	1318.3	1270.5	1193.5	1245.6	1296.9	1274.7	1176.5	1239.9	1201.9	1238	1344.7	1281.7	1339.2	1386.2	1333.3	1337.3	1463.6	1427.4	1396	1396.3	1380.5	1426.7	1415.1	1489.7	1519.7	1518.1	1528.2	1438.5	1547	1487.8	1590.7	1650.7	1539.6	1621.6	1655.2	1675.3	1713.1	1804.1	1785.3	1737.6	1775.7	1843.8	1793.9	1823.5	1883.2	1914.3	1790.1	1851.2
1213.9	1259.7	1240.3	1151.5	1183.5	1189.6	1180.9	1170.3	1184.6	1199.8	1138.9	1206	1201.1	1275.7	1258.1	1342.9	1255.3	1311.3	1299.6	1408.2	1332.9	1315.3	1318.5	1366.7	1320.3	1374.7	1341.9	1386.9	1479.2	1441.7	1546.8	1527.6	1442.7	1546.7	1513.4	1598.6	1588.2	1582.3	1607.1	1593.1	1645.3	1729.6	1692.8	1714.8	1675.5	1646.5	1701.3	1779	1744.2	1742.2
1213.9	1180.7	1174.3	1249.5	1224.5	1207.6	1191.9	1230.7	1225.9	1180.1	1215.9	1212.4	1186.1	1299.1	1260.1	1220.9	1221.3	1264.3	1310.2	1338.2	1286.2	1227.3	1349.5	1300.7	1341.2	1359.9	1342	1358.1	1361.2	1410.2	1422.9	1434.8	1489.3	1431.7	1452.4	1481.6	1509.2	1567.8	1535.1	1552.1	1570.3	1596.6	1616	1608.8	1551.6	1536.6	1544.3	1690	1626.2	1697.2
1354.9	1338.7	1358.3	1307.5	1297.5	1301.6	1259.9	1314.7	1346.5	1258.3	1243.9	1294	1340.1	1343.7	1426.7	1472.9	1373.9	1430.3	1407.6	1461.2	1428.9	1507.3	1471.5	1479.7	1590.3	1518.6	1501	1627.9	1652.2	1683.5	1567.9	1680.8	1667.7	1666.1	1747.4	1771	1669.2	1866.3	1814.1	1866.1	1816.3	1848.6	1857.7	1929.8	1959.3	1970.5	1891.3	1954	1970.2	2062.2
1374.1	1287.7	1220.3	1278.5	1248.5	1325.6	1281.9	1269.7	1213.5	1306.9	1278.9	1299	1332.1	1352.7	1265.8	1363.9	1312.9	1407.3	1418.6	1445.3	1395.9	1442.3	1377.4	1469	1551.6	1546.3	1532	1485.9	1500.5	1523.3	1561.9	1569.8	1597.7	1628.8	1665.6	1688.6	1615.2	1646.3	1633.1	1797.1	1681.6	1862.6	1862.6	1824.8	1802.5	1846.5	1813.3	1882	1812.2	1910.2
1299.9	1342.7	1308.3	1370.5	1331.5	1326.6	1312.9	1367.7	1338.5	1257.9	1250.9	1330	1371.1	1339.7	1487.1	1429	1381.3	1435.3	1486.5	1486.1	1445	1481.3	1504.5	1534.6	1490.3	1487.7	1557	1534.9	1540.2	1654.5	1687.9	1716.1	1695.7	1764.7	1730.4	1745.6	1815.2	1865.3	1901.1	1804.1	1900.3	1881.6	1862.7	1938.8	1929.5	1929.5	1953.3	2024	2060.2	2050.2
1289.9	1313.7	1349.3	1313.5	1345.5	1345.7	1370.5	1298.7	1348.5	1339.9	1344.9	1373.9	1321.1	1388.7	1451.2	1419.9	1410.9	1578.7	1466	1475.8	1451.9	1448.3	1488.5	1599.7	1564.3	1577.7	1578	1604.9	1651.2	1587.5	1646.9	1671.8	1707.7	1793.7	1776.4	1772.6	1780.2	1871	1821.1	1939.1	1888.3	1912.6	1889.7	2000.8	1991.5	1949.5	2018.3	1974	1981.2	2001.2
1233.9	1364.7	1373.3	1334.5	1290.5	1315.6	1327.9	1298.7	1311.5	1340.9	1308.9	1323.2	1292.1	1385	1442.1	1365.9	1446.6	1448.3	1532.7	1425.2	1463	1540.2	1514.5	1536	1452.3	1554.7	1592	1608.9	1527.9	1609.5	1603.4	1643.8	1638.2	1701.7	1668.4	1741.6	1779.2	1787.3	1754.1	1811.1	1797.2	1838.6	1783.7	1955.8	1880.5	1916.5	1894.3	1956	2012.2	2022.2
1281.9	1314.7	1291.3	1240.5	1252.5	1205.6	1254.9	1231.3	1227.9	1251.9	1228.9	1240	1314.9	1311.7	1376.1	1407.9	1278.3	1418.3	1385.6	1465.2	1410.9	1331.3	1397.7	1422.5	1475.3	1489.7	1525.4	1546.9	1521.4	1590.2	1552	1588.6	1498.7	1613.7	1615.4	1666.4	1614.8	1711.3	1738.1	1767.2	1725.3	1834.5	1766.7	1825.8	1710	1769.5	1788.3	1870	1850.2	1735.2
1334.9	1284.7	1288.3	1297.5	1323.5	1344.6	1292.9	1283	1277.5	1232.9	1350.9	1258.8	1360.1	1293.6	1360.1	1406.9	1360.1	1439.3	1420.6	1418.2	1444.4	1466.5	1384.5	1451.5	1514.7	1442.7	1499.1	1494.9	1503.2	1586.5	1549.9	1577.8	1658	1686.7	1688.4	1694.5	1669.3	1826.7	1711.1	1823.1	1794.3	1816.6	1894.7	1801.4	1773.5	1855.5	1839.3	1975	1856.2	2050.2
1292.9	1284.7	1344.3	1365.5	1307.5	1271.6	1325.9	1307.7	1253.5	1316.8	1279.9	1246	1374.1	1401.7	1390.1	1385.9	1379.3	1412.3	1453.6	1442.2	1430.9	1406.3	1423.5	1466.5	1545.3	1472.7	1528	1560.9	1593.2	1652.5	1540.9	1636.8	1621.7	1680.7	1745.4	1696.6	1729.2	1685.3	1832.1	1778.1	1818.3	1802.6	1894	1860.4	1848.6	1963.5	1945.3	1962	1943.2	1953.2
1291.9	1287.7	1331.3	1356.5	1298.5	1271.6	1276.9	1311.7	1321.5	1323.9	1347.9	1307.6	1329.1	1348.7	1398.1	1424.9	1396.3	1432.3	1453.6	1472.8	1434.9	1421.3	1481.4	1535.7	1553.3	1553.7	1475	1517.9	1559.2	1538.5	1639.9	1633.8	1595.4	1653.7	1667.4	1746.6	1698.2	1743.3	1810.1	1839.1	1869.3	1839.6	1889.7	1856.8	1844.5	1893.5	1896.3	1921	1950.2	1926.2
1247.9	1222.7	1198.3	1286.5	1248.5	1246.6	1221.9	1233.1	1264.5	1224.9	1204.9	1210	1271.4	1254.7	1284.7	1368.9	1289.3	1323.7	1382.5	1389.2	1337.9	1399.7	1395.5	1420.7	1443.3	1407.7	1391	1454.6	1481.2	1432.5	1498.9	1512.8	1531.7	1524.7	1518.4	1563.6	1616	1583.4	1634.1	1654.8	1595.7	1681.6	1709.7	1751.4	1757.5	1694.5	1758.3	1751.4	1766.2	1765.2
1202.9	1235.7	1213.3	1242.5	1269.5	1297.6	1165.9	1228.7	1269.5	1191.9	1220.9	1218.8	1266.1	1320.7	1248.2	1387	1282.3	1362.3	1322	1395.5	1298.9	1370.3	1327.2	1350.7	1379.3	1351.7	1457.6	1405.5	1451.2	1436.5	1415.9	1450.8	1461.7	1534.7	1489.5	1576.6	1576.2	1643.3	1525.1	1598.1	1646.3	1679.3	1690.2	1778.8	1706.5	1783.5	1646.3	1752	1681.4	1737.2
1233.9	1289.7	1262.3	1226.5	1184.5	1205.7	1196.9	1236.7	1221.5	1178.9	1268.9	1248	1210.1	1322.7	1310.1	1308.2	1291.3	1367.3	1340	1357.2	1335.8	1352.6	1322.4	1334.5	1385.4	1365.3	1384	1421.9	1463.2	1378.5	1498.9	1531.8	1522.7	1539.6	1548.4	1576.6	1536.2	1577.9	1648.1	1666.1	1670.3	1679.6	1681.6	1690.8	1719.5	1706.5	1779.3	1714	1819.2	1756.2
1243.9	1179.7	1236.3	1228.5	1280.5	1206.6	1155.9	1156.7	1151.5	1239.9	1169.9	1272.2	1225.7	1256.7	1291.9	1293.9	1251.3	1363.3	1306.6	1321.2	1313.9	1322.3	1374.5	1371.7	1343.3	1453.7	1382	1457.8	1479.1	1392.5	1493.9	1477.8	1541.5	1597.7	1505.4	1606.6	1615.2	1668.3	1639.1	1750.1	1722.3	1693.6	1685.7	1764.8	1703.5	1771.5	1823.3	1850.3	1793.2	1862.2
1311.9	1236.7	1240.3	1237.5	1292.5	1215.6	1218.9	1268.7	1197.5	1239.9	1283.9	1266	1260.1	1271.3	1366.1	1344.2	1303.3	1393.3	1360.2	1388.2	1356.5	1383.2	1407.5	1442.7	1439.3	1426.7	1462.7	1479.9	1499.2	1514.5	1534.9	1524.8	1485.7	1663.7	1628.4	1684.6	1623.2	1688.3	1696.1	1732.1	1717.7	1670.6	1795.7	1770.8	1874.5	1788.5	1882.3	1939	1823.2	1904.8
1193.9	1160.7	1242.3	1198.5	1208.5	1197.6	1170.9	1125.7	1152.5	1200.9	1170.9	1163.4	1260.1	1270.7	1335	1266.6	1230.4	1308.7	1317.7	1375.9	1249.9	1305.1	1287.9	1307.8	1353.4	1348.5	1362	1380.9	1360.3	1463.2	1403.9	1424.1	1479.7	1483	1516.4	1522.6	1542.2	1597.3	1611.1	1627.1	1696.3	1671.2	1650.7	1651.8	1629.1	1645.5	1695.3	1731	1706.2	1709.2
1223.9	1190.7	1191.3	1213.5	1235.5	1235.6	1145.9	1202.8	1188.5	1167.9	1165	1221.1	1314.1	1257.6	1307.1	1301.9	1240.3	1307.3	1324.6	1369.8	1294.9	1327.9	1329.5	1375.8	1422.4	1429.7	1476.1	1462.9	1423.8	1410.5	1435.5	1554.8	1462.7	1549.7	1637.4	1651.6	1591.2	1613.3	1636.1	1717.1	1615.3	1783.6	1779.7	1731.8	1692.5	1811.5	1745.3	1837.9	1895.3	1807.2
1242.9	1222.7	1256.3	1239.5	1227.5	1292.6	1168.9	1217.7	1175.6	1192.9	1242.3	1247	1272.2	1293.7	1297.1	1301.2	1219.6	1315.2	1323.3	1359.2	1335.2	1348.7	1406.7	1355.7	1369.3	1424.7	1379	1478.9	1453.2	1463.5	1536.9	1512.8	1500.7	1586.7	1565.4	1585.7	1608.2	1633.3	1619.1	1637.1	1738.3	1760.6	1759.5	1775.8	1755.5	1700.5	1675.3	1837	1841.2	1869.3
1210.9	1231.7	1229.4	1237.5	1303.5	1218.6	1201.9	1177.7	1219.5	1202.6	1230.9	1253.6	1243.1	1275.7	1323.4	1332.9	1276.3	1385.3	1298.6	1403.2	1360.9	1374.4	1421.2	1367.9	1458.6	1435.7	1419	1416.9	1439.2	1542.5	1540.9	1504.8	1541.3	1628.7	1529.9	1661.6	1598.2	1722.3	1724.1	1719.1	1692.3	1786.6	1737.7	1762.8	1733.5	1776.5	1796.3	1782	1821.2	1817.2
1265.4	1283.4	1249.3	1275.5	1294.5	1224.6	1267.9	1199.7	1195.5	1266.9	1223.9	1247	1320.5	1348.5	1369.1	1337.4	1370.6	1409.3	1288.6	1463.2	1362.9	1417.3	1348.5	1463	1376.7	1483.7	1467	1491.9	1509.3	1529.5	1567.9	1548.3	1542.7	1575.7	1540.4	1674.6	1679.2	1681.3	1646.1	1665.1	1725.3	1782.6	1791.4	1722.7	1764.5	1817.5	1865.3	1919	1880.2	1843.2
1245.9	1278.7	1263.3	1264.5	1232.5	1276.6	1273.9	1234.9	1251.5	1277.9	1299.9	1309	1259.5	1334.7	1344.2	1374.9	1347.3	1374.9	1392.6	1458.2	1392.8	1432.3	1457.5	1445.7	1507.3	1446.8	1523	1528.7	1535.2	1539.5	1533	1589.8	1587.7	1680.7	1635.4	1697.6	1660.2	1722.3	1747.1	1757.1	1775.3	1800.6	1834.7	1767.8	1765.5	1835.1	1894.4	1853	1874.2	1907.2
1215.1	1253.7	1248.3	1276.5	1284.7	1228.6	1215.9	1301.7	1202.5	1255.9	1292.9	1248.9	1310.1	1325.9	1362.7	1368.9	1353.3	1424.9	1385.6	1453.2	1426.1	1391.3	1400.5	1457.9	1490.4	1496.1	1383	1515.9	1506.2	1466.9	1586.9	1559.8	1576.7	1647.7	1657.4	1712.6	1636.8	1701.3	1685.1	1746.1	1767.3	1716.6	1814.9	1800.8	1793.5	1758.5	1829.4	1902	1870.1	1873.2
1283.9	1273.7	1330.3	1356.5	1277.5	1273.6	1233.9	1295.7	1181.5	1251.9	1309.5	1325.6	1360.1	1311.7	1341.1	1390.2	1360.3	1450.3	1471.6	1460.2	1418	1458.3	1375.3	1459.7	1492.1	1484.3	1463.1	1521.9	1591.2	1559.1	1642.9	1573.8	1584.3	1641.9	1641.4	1694.6	1593.2	1650.3	1753.1	1725.1	1775.3	1807.6	1807.7	1834.8	1774.5	1846.5	1916.3	1957.4	1862.2	1917.2
1365.9	1297.4	1315.3	1338.5	1299.5	1357.6	1289.9	1324.3	1237.5	1300.9	1280.9	1314	1389.1	1342.8	1382.1	1481.1	1407.4	1472.3	1486.6	1473.2	1505.9	1468.4	1450.5	1493.7	1509.3	1603.7	1513.1	1578.9	1542.2	1546.5	1591.9	1616.8	1644.7	1692.7	1650	1732.6	1694.2	1772.3	1687.4	1770.1	1789.3	1859.1	1845.7	1942.8	1847.5	1919.5	1871.3	1916	1884.2	1975.2
1295.9	1284.7	1370.3	1265.5	1311.5	1296.6	1264.9	1294.7	1292.5	1276.9	1334.2	1330.8	1341.1	1358.6	1429.1	1393.9	1424.1	1381.4	1425.6	1455.2	1437.9	1500.3	1525.5	1525.7	1492.3	1583.7	1545.1	1610.8	1608.2	1601.5	1647	1668.8	1648.7	1615.4	1655.4	1726.6	1678.3	1783.3	1817.1	1756.1	1829.9	1795	1809.5	1892.8	1907.1	1884.5	1918.7	1936	1998.2	1945.2
1286.9	1252.7	1281.3	1301.5	1229.5	1260.6	1239.9	1283.7	1248.7	1250.9	1260.8	1265.4	1312.1	1340.7	1299.7	1319	1294.3	1365.3	1329.8	1408.8	1344.9	1360.1	1386.9	1418.6	1418.3	1478.3	1436	1495.9	1474.2	1440.5	1516.5	1539.8	1513.7	1506.7	1519.4	1541.6	1539.2	1563.3	1678.4	1621.1	1621.3	1717.6	1703.7	1756.8	1672.5	1775.5	1709.3	1732	1713.2	1829
1299.9	1283.7	1280.3	1325.5	1296.9	1364.6	1264.8	1296.1	1320.5	1261.3	1262.8	1207	1331.3	1401.7	1422.1	1410	1402.3	1412.3	1408.7	1457.2	1404.6	1472.3	1442.6	1509.7	1449.8	1486.1	1561	1537.9	1570.2	1545.2	1617.9	1665.8	1596.7	1646.7	1676.4	1736.6	1703.2	1775.3	1827.1	1906.1	1841.3	1929.6	1828.7	1937.8	1913.5	1948.9	1942.3	2003	1912.2	1991.2
1244.9	1290.7	1301.3	1334.5	1319.5	1263.6	1290.9	1363.7	1364.5	1320.8	1366.8	1276	1305.1	1361.7	1464.6	1389.9	1402.4	1486.3	1554.5	1538.2	1488.7	1560.3	1523.5	1550.7	1435.3	1576.7	1527	1635.9	1654.2	1549.5	1712.9	1700.8	1704.7	1754.7	1720.4	1823.6	1771.2	1825.3	1892.3	1876.1	1865.7	1885.6	1961.7	1915.7	1961.5	2014.5	1985.3	1963	2012.2	1961.2
1322.9	1332.7	1357.3	1343.5	1375.5	1341.6	1294.9	1319.7	1298.5	1319.9	1272.9	1352.1	1403.1	1426.7	1343.1	1362.9	1360	1417.3	1479.6	1456	1461.9	1474.7	1489.9	1526.6	1465.3	1582.3	1535.3	1544.9	1563.2	1580.5	1567.9	1742.8	1704.7	1761.7	1772.4	1755.6	1780.5	1805.5	1822	1875.1	1911.3	1899.6	1943.7	1982.8	1937.5	1980.5	2030.3	1990	2028.2	2001.2
1302.9	1329.7	1354.3	1301.5	1327.5	1348.6	1260.3	1334.7	1330.5	1367.9	1295.9	1315	1353.1	1401.7	1436.1	1518.9	1475.3	1484.3	1439.6	1506.2	1397.9	1576.3	1496.5	1563.7	1506.3	1544	1633	1569.6	1633.2	1603.6	1660.9	1724.8	1679.7	1715.3	1675.4	1760.6	1787.2	1806.3	1819.1	1902.1	1891	1939.6	1886.7	1944.4	1968.5	1963.5	2100.3	2039	2033.2	2107.2
1196.9	1155.7	1171.3	1135.5	1141.5	1133.6	1120.9	1144.8	1060.7	1189.8	1136.9	1163	1162.2	1132.9	1187.1	1216.9	1256.6	1252.3	1212.2	1307.2	1263.8	1295.3	1217.5	1248.7	1342.3	1292.7	1321	1302.9	1307.2	1339.5	1358.9	1355.8	1358.7	1455.7	1416.4	1438.6	1491.8	1494.3	1475.1	1581.1	1547.2	1617.6	1597.8	1613.8	1566.5	1551.6	1592.3	1651	1599.9	1678.2
1168	1151.7	1150.3	1207.5	1146.5	1174.6	1085	1105.7	1148.5	1172.9	1135.9	1078	1161.5	1157.7	1299.2	1197.9	1196.3	1253.3	1286.8	1323.6	1277.9	1316.2	1265.4	1301.7	1271.3	1243.7	1415.8	1356.9	1316.2	1391.5	1405.9	1432.8	1370.7	1463.7	1413.4	1478.6	1530.2	1487.3	1542.1	1537.1	1565.3	1541.6	1660.5	1635.8	1609.6	1634.5	1641.3	1697	1661.2	1705.9
1144.9	1215.7	1260.3	1187.5	1267.5	1209.6	1145.9	1195.7	1163.4	1126	1193.6	1143	1215.2	1209.1	1258.1	1268.9	1219.9	1315.3	1310.6	1311	1294.9	1285.3	1279.6	1347.1	1323.9	1389.7	1383	1348.9	1392.6	1439.5	1427.9	1508.8	1405.7	1513.7	1498.4	1558.6	1521.2	1589.3	1611.1	1582.1	1697.3	1665.6	1659.7	1697.8	1675.5	1712.5	1674.3	1763	1722.2	1762.2
1168.9	1227.5	1193.3	1193.5	1136.5	1235.6	1160.9	1140.7	1271.5	1103.9	1228.9	1113.7	1253.1	1230.1	1236.1	1300.9	1260.3	1364.1	1272.2	1313.4	1260.5	1303.8	1378.5	1320.7	1320.3	1363.7	1348	1436.9	1420.6	1402.5	1513	1506.8	1493.7	1506.7	1489.1	1489.6	1453.2	1559.4	1633.1	1643.1	1681.3	1707.6	1716.7	1718.8	1724.5	1698.5	1669.3	1723	1754.2	1774.2
1138.9	1197.7	1265.3	1237.6	1213.5	1242.6	1223.9	1191.7	1191.5	1169.9	1163.9	1175	1271.1	1288	1320.1	1344.9	1311.9	1270.4	1254	1385.2	1276.9	1309.9	1334.5	1362.7	1377.3	1427.4	1454.4	1439.9	1512.1	1485.5	1478.5	1497.8	1513.7	1574.7	1527.4	1536	1613.2	1643.3	1680.1	1666.1	1737.3	1752.6	1751.7	1685.8	1743.5	1744.5	1735.3	1716	1775.2	1832.2
1186.5	1243.7	1201.3	1224.5	1239.5	1168.6	1130.9	1263.7	1078.5	1141.9	1201.9	1194	1280.1	1300	1337.1	1249.9	1273.3	1368.3	1338.6	1367.2	1329.9	1303.3	1286.5	1365.6	1382.3	1458.7	1428	1430.6	1453.2	1431.5	1519.9	1552.8	1459.7	1553.7	1555.4	1607.6	1568.1	1661.3	1629.1	1716.1	1666.3	1667.6	1687.7	1721.8	1752.5	1827.7	1735.3	1727	1811.2	1772.2
1250.9	1178.7	1207.3	1215.5	1240.5	1222.6	1222.9	1203.7	1190.5	1208.1	1243.9	1244	1237.1	1290	1339.1	1344.7	1286.3	1334.3	1317.6	1378.9	1331.9	1288.3	1367.5	1421.7	1409.3	1411.7	1429	1409.9	1497.5	1470.6	1507.9	1538.8	1493.7	1579.7	1524.4	1639.6	1575.2	1576.3	1655.5	1684.1	1736.3	1742.2	1734.7	1735.8	1790.5	1795.5	1853.5	1846.7	1758.2	1868.2
1216.9	1226.7	1280.3	1209.5	1202.5	1185.6	1225.9	1210.6	1133.5	1245.8	1193.6	1199	1328	1289.7	1345.1	1319.9	1332.3	1340.3	1351.6	1408.2	1372.2	1401.3	1320.5	1456.7	1429.3	1450.1	1476.4	1483.9	1559.2	1536.5	1529.9	1547.9	1551.7	1589.7	1561.4	1575.6	1627.2	1683.3	1657.1	1750.1	1669.3	1813.6	1874	1753.8	1680.5	1755.5	1762.3	1816	1889.5	1863.2
1191.9	1248.7	1232.3	1272.5	1235.5	1241.6	1155.9	1227.7	1188.5	1184.9	1212.9	1186	1270.1	1218.6	1352.1	1289	1254.3	1306.7	1309.6	1359.6	1370.8	1363.3	1354.5	1373.3	1382.3	1392.7	1443	1402.5	1445.6	1424.5	1497.2	1495.8	1520.7	1619.7	1575.4	1661.7	1661.2	1697.6	1687.3	1684.1	1708.4	1750.6	1741.7	1733.8	1770.5	1820.5	1784.3	1895	1794.2	1913.2
1161.9	1215.7	1206.3	1270.5	1225.5	1207.6	1196.9	1271.7	1159.5	1232.9	1247.9	1222	1221.1	1283.7	1348.1	1268.9	1342.3	1378.3	1351.6	1426.6	1393.9	1439.3	1391.2	1351.1	1360.3	1426.6	1437	1489.9	1494.3	1440.2	1506.1	1490.8	1591.7	1507.7	1559.4	1623.6	1584.2	1663.3	1657.1	1736.1	1754.3	1740.6	1686.7	1817.8	1811.5	1783.5	1796.3	1903.9	1759.2	1863.2
1221.9	1216.7	1251.3	1229.5	1196.5	1282.9	1210.9	1233.7	1166.5	1167.5	1288.9	1255	1270.8	1226.2	1389.1	1311.9	1264.3	1315.5	1354.6	1341	1308	1347.3	1316.5	1416.7	1418.3	1412.7	1351	1450.6	1436.2	1494.5	1557.9	1571.8	1542.7	1548.7	1575.4	1592.6	1713.2	1686.3	1701.1	1691.1	1725.4	1717.6	1747.7	1767.8	1761.5	1822.5	1811.3	1892.5	1837.2	1858.2
1256.2	1318.7	1254.3	1250.5	1278.5	1271.5	1235.8	1289.7	1287.5	1279.6	1286.9	1264.8	1254.1	1285.7	1379.1	1337.9	1240.9	1325.2	1361.1	1379.2	1330.4	1324.3	1356.5	1378.6	1412.3	1372.7	1332	1461.3	1447.2	1416.5	1426.9	1420.8	1427.7	1422.9	1429.4	1534.6	1506.2	1502.3	1500.1	1493.1	1621.3	1630.6	1606.7	1669.8	1553.5	1574.5	1646.3	1641	1610.2	1678.2
1103.9	1141.7	1176.3	1248.5	1144.5	1165.6	1150.9	1143.7	1164.5	1176.9	1158.9	1113	1218.1	1262.7	1253.7	1160	1225.3	1243.3	1231.7	1297.2	1283.5	1356.3	1323.7	1292.9	1294.3	1300.7	1275	1339.9	1357.2	1368.5	1395.9	1368.8	1376.7	1400.7	1391.8	1474.2	1436.2	1504.9	1475.1	1422	1468.3	1577.6	1525.7	1572.8	1622.2	1614.5	1631.3	1579.4	1680.9	1715.2
1201.9	1189.7	1134.3	1200.5	1174.5	1165.6	1103.9	1149.7	1090.5	1164	1127.9	1152	1175.3	1259.9	1202.2	1207.9	1219.3	1311.3	1244	1247.2	1207.9	1248.4	1213.5	1257.7	1231.1	1274.1	1295	1305.8	1340.2	1311.9	1363.7	1335.2	1410.7	1388.7	1340.4	1396.6	1396.2	1514.4	1385.1	1477.1	1504.3	1542.6	1557.4	1486.8	1523.5	1568.5	1604.3	1568.3	1584.2	1628.8
1111.9	1139.7	1095.3	1112.5	1147.5	1139.6	1170.9	1107.7	1073.5	1045.8	1085.9	1112	1113.1	1147.5	1213.1	1220.9	1159.3	1177.3	1131	1193.2	1223.9	1131.3	1248.5	1222.7	1295.7	1254.8	1199	1223.9	1286.2	1325.3	1385.3	1311.8	1268.7	1337.7	1326.4	1306.6	1370.2	1440.3	1400.4	1387.1	1442.9	1394.3	1432.7	1522.8	1491.5	1503.5	1548.1	1521	1433.2	1543.2
1106.9	1163.7	1222.3	1198.5	1168.5	1150.6	1111.9	1146.7	1104.5	1159.9	1134.9	1100.4	1069.1	1142	1186.1	1206.9	1166.6	1099.4	1224.5	1249.2	1286.2	1201.4	1181.2	1211.3	1190.3	1216.7	1300	1271.9	1314.2	1322.5	1320.9	1274.8	1305.6	1381.7	1358.4	1347.6	1331.2	1420.3	1376.1	1403.2	1484.3	1468.6	1420	1562.9	1485.6	1534.5	1522.3	1440	1527.3	1512.2
1250.9	1175.7	1148.3	1201.5	1132.5	1123.6	1099.9	1069.7	1134.5	1079.9	1161.9	1122	1163.1	1101.7	1266.1	1190.9	1214.3	1252.3	1167.7	1225.2	1195.9	1265.2	1241.5	1305.7	1246.7	1285.6	1224	1290.9	1375	1341.7	1329.8	1285.8	1330.7	1354.5	1320.4	1356.6	1383.2	1443.3	1374.1	1460.1	1476.3	1469.6	1443.7	1512.8	1477.5	1447.8	1425.5	1514	1551.2	1583.2
1187.9	1222.7	1185.3	1113.5	1219.5	1162.6	1127.9	1167.7	1179.5	1201.9	1181.3	1196.2	1246.1	1270.7	1267.1	1262.9	1243.2	1299.3	1260.3	1357.6	1301.9	1316.3	1264	1351.8	1328.8	1339.6	1278.1	1395.9	1410.8	1368.5	1357.9	1434	1443.7	1515.7	1487.4	1558.6	1511.2	1596.3	1580.1	1623.1	1613.2	1613.6	1526.7	1697.8	1545.5	1638.5	1650.3	1694	1730.2	1747.4
1219.9	1172.7	1194.3	1175.5	1182.5	1232.6	1106.2	1155.7	1151.5	1086.9	1227.5	1159.9	1228.1	1200.7	1261.1	1195.7	1218.3	1262.3	1376.6	1323.3	1292.8	1378.5	1355.5	1282.3	1363.3	1279.1	1288.7	1402.9	1400.2	1352.5	1400.1	1477.8	1427.7	1482.7	1417.4	1463.6	1550.2	1557.3	1601.1	1532.1	1561.3	1638.6	1648.7	1674.8	1637.5	1629.5	1646.3	1758.4	1706.2	1761.2
1141.9	1269.7	1148.3	1211.5	1231.5	1211.6	1133.9	1183.7	1221.5	1221.9	1127.9	1220.9	1184.1	1257.7	1224.1	1310.5	1167.4	1262.5	1272.6	1373.6	1312.8	1288.3	1342.4	1260.7	1380.3	1363.7	1353	1427.9	1385.2	1373.5	1403.8	1386.8	1409.7	1452.7	1465.4	1474.6	1491.2	1517.3	1618	1561.1	1606.3	1648.6	1659.5	1653.8	1601.5	1634.5	1675.3	1678	1721.2	1715.2
1184.9	1183.7	1192.3	1134.5	1169.5	1199.6	1152.9	1118.8	1121.5	1167.9	1105.9	1157	1186.5	1224.7	1180.1	1216.9	1273.1	1267.9	1338.5	1260.1	1274.8	1314.3	1297.5	1286.6	1302.3	1311.8	1396	1391.9	1410	1401.1	1424	1440.8	1417.7	1480.7	1421.4	1477.6	1537.2	1509.3	1559.1	1586.1	1625.3	1628.6	1607.7	1656.1	1601.5	1608.5	1674.3	1714.6	1702.2	1645.2
1285.1	1264.7	1204.3	1145.5	1246.5	1178.6	1159.9	1151.7	1162.5	1224.9	1173.9	1173	1199.1	1200.6	1290.7	1286.9	1214.3	1299.9	1255.3	1313.2	1261.9	1440.3	1310.5	1353.7	1275.3	1338.7	1388	1371.9	1338.2	1424.5	1344.8	1403.5	1433	1482.7	1535.4	1572.4	1499.2	1588.3	1642.1	1627.1	1612.3	1615.6	1653.7	1720.8	1580.5	1649.5	1712.3	1602.2	1672.2	1705.2
1184.9	1210.7	1144.3	1208.5	1181.5	1207.6	1114.9	1164.7	1206.5	1201.9	1180.9	1237	1236.6	1277.7	1286.7	1264.8	1332.3	1271.3	1241.6	1370.9	1345	1370.3	1312.5	1371.7	1345.7	1392.8	1402	1366.9	1384.2	1445.5	1439.9	1497.8	1497.7	1590.7	1488.4	1628.6	1505.2	1660.3	1572.3	1640.7	1621.7	1681.6	1666.7	1786.8	1617.5	1775.5	1735.2	1754	1806.6	1834.2
1142.9	1191.7	1136.3	1238.5	1138.6	1151.6	1129.9	1186.7	1131.5	1173.9	1170.5	1196	1282.5	1244.7	1270.1	1258.9	1215.3	1311.7	1282.6	1320.2	1301.2	1334.3	1331.9	1353.7	1249.3	1421.6	1396	1415.9	1452.2	1477.5	1407.8	1459.8	1421.7	1527.8	1534.4	1474.7	1474.2	1647.3	1611.1	1545.1	1674.3	1691.6	1672.7	1632.9	1604.5	1693.5	1705.3	1657.4	1699.2	1709.2
1171.9	1220.7	1192.3	1222.5	1199	1237.6	1118.9	1201.7	1158.5	1209.9	1223.9	1177	1199.5	1252.7	1286.1	1244.9	1242.3	1238.3	1336.6	1362.9	1273.9	1264	1374.5	1332.1	1347.3	1330.7	1345	1388.9	1327.2	1375.5	1405.9	1426	1425.9	1409.7	1445.5	1501.6	1581.2	1569.3	1540.1	1548.1	1638.3	1592.6	1570.7	1695.8	1663.5	1719.5	1661.3	1709	1711.6	1710.2
1168.9	1179.7	1191.3	1168.5	1268.5	1211.6	1143.9	1178.8	1107.5	1172.3	1202.9	1195	1186.1	1202.8	1232.1	1277.5	1296.3	1379.3	1292.6	1368.2	1266.9	1286.3	1344.5	1357.7	1306.3	1458.7	1388.5	1448.4	1468.6	1413.5	1376.9	1370.9	1450.7	1535.3	1514.4	1525.6	1521.2	1564.9	1601.1	1560.1	1644.3	1708.6	1697.7	1637.9	1602.5	1663.5	1621.3	1732	1687.2	1688.2
1154.9	1286.7	1179.3	1216.5	1152.5	1213.6	1123.9	1122.3	1216.5	1184.9	1129	1219	1216.1	1216.7	1291.1	1196.9	1267.8	1286.3	1314.6	1304.2	1359.9	1290.3	1316.8	1351.7	1262.5	1353.8	1336	1356.4	1286.2	1403.5	1374.6	1410.8	1363.7	1455.7	1439.4	1471.6	1491.2	1453.3	1567.1	1543.1	1514.3	1600.6	1585.9	1618.8	1547.5	1615.5	1703.3	1671	1691.2	1641.2
1175.9	1203.7	1245.3	1180.5	1202.5	1144.6	1108.9	1188.7	1197.5	1161.9	1186.9	1172	1157.1	1208.1	1312.4	1171.9	1290.3	1305.3	1265.6	1272.2	1249	1308	1180.4	1312.7	1287.3	1339.7	1338	1369.9	1310.2	1448.5	1433.9	1421.8	1356.7	1441.7	1483.1	1456.1	1449.2	1456.3	1556	1506.1	1569.3	1624.4	1550.7	1611.5	1551.5	1605.5	1636.3	1636	1648.2	1655.2
1142.9	1160.7	1294.3	1217.5	1175.5	1153.6	1080.1	1120.7	1194.5	1199.9	1166.9	1149	1224.1	1159	1203.5	1197.9	1183.3	1262.3	1176.6	1285.8	1231.9	1338.5	1247.5	1266.6	1278.4	1353	1341.8	1398.9	1315.2	1394.5	1328.8	1416.4	1383.7	1473.7	1350.4	1428.7	1421.2	1440.6	1462.1	1554.1	1538.3	1559.6	1479.7	1569.8	1537.5	1571.5	1590.3	1591	1705.2	1612.2
1235.9	1167.6	1163.3	1214.5	1232.5	1192.6	1173.9	1136.3	1093.6	1131.9	1157.9	1218	1194.1	1192.6	1191.1	1244.9	1222.3	1270.3	1302.6	1293.2	1296.7	1264.3	1302.7	1299.7	1265.3	1277.7	1328	1303.9	1373.2	1395.5	1401.2	1370.7	1412.7	1440.7	1436.4	1413.6	1467.2	1492.3	1507.1	1529	1534.3	1526.6	1548.7	1592.7	1592.1	1591.5	1583.3	1583	1618.2	1692.2
1247.9	1217.7	1234.3	1168.4	1166.5	1149.7	1145.9	1194.7	1194.5	1213.4	1232.8	1172	1229.7	1215.7	1232.1	1301.9	1262.3	1290.7	1318.2	1304.2	1265.8	1267.4	1316.2	1269.6	1263.3	1329.7	1282	1358.9	1372.2	1292.5	1391.9	1407.9	1388.7	1413.7	1455.4	1482.6	1453.2	1451.3	1456.1	1506.1	1535.3	1595.6	1610.6	1619.8	1602.1	1554.5	1557.3	1713	1577.2	1651.2
1224.9	1213.7	1288.3	1220.5	1271.5	1207.6	1148.9	1260.7	1139.5	1131.9	1183.9	1156.7	1217.5	1235.7	1235.8	1222.7	1236.3	1334.3	1212.6	1317.2	1297.8	1291.3	1302.5	1357.7	1347.3	1422.1	1293	1286.9	1418.2	1375.5	1408.1	1427.8	1368.7	1406.8	1436.4	1525.6	1427.2	1507.3	1562	1532.1	1554.3	1536.6	1590.7	1573.8	1588.5	1540.5	1564.3	1639.8	1590.2	1651.2
1236.5	1314.6	1327.3	1280.5	1226.5	1264.6	1158.9	1251.7	1294.5	1274.9	1248.9	1236	1232.1	1263.4	1259.2	1251.7	1282.4	1407.2	1391.6	1402.2	1362.9	1341	1354.5	1396.8	1400.3	1485.3	1482	1486.9	1485.8	1497.5	1529.9	1497.9	1534.7	1519.7	1560.4	1590.6	1637.2	1699.2	1722.1	1663.1	1651.3	1717.6	1678.7	1806.8	1656.5	1810.5	1857.8	1853.6	1806.2	1901.2
1273.9	1184.7	1261.3	1194.5	1224.5	1169.6	1204.5	1230.7	1190.5	1242.9	1242.9	1176.8	1269.1	1282.7	1343.1	1305.8	1266.1	1356.2	1365.2	1376.2	1341.9	1400.8	1286.5	1357.7	1396.3	1406.8	1399	1429.9	1443.2	1400.5	1417.9	1507.8	1460.7	1555.7	1542.4	1547.6	1548.8	1617.6	1643.1	1606.1	1709.3	1760.6	1686.7	1724.8	1776.5	1766.5	1730.3	1756	1748.2	1858.2
1250.9	1194.7	1203.3	1205.5	1225.7	1211.2	1202.9	1229.7	1127.5	1148.3	1182	1171	1223.1	1212.7	1264.2	1310	1266.4	1364.3	1340.6	1367.6	1221.9	1411.2	1256.4	1384.7	1391.9	1482.7	1458.9	1430.1	1355.2	1476.5	1500.9	1510.8	1452.3	1560.7	1471.6	1502.6	1536.2	1639.3	1564.1	1654.1	1613.3	1720.6	1721.7	1681.8	1657.9	1693.3	1717.3	1730	1753.2	1789.2
1211.9	1248.7	1298.3	1238.5	1241.5	1254.8	1188.9	1387.7	1427.5	1446.9	1423.9	1391	1414	1336.8	1324.1	1370.9	1376.1	1322.4	1369.6	1337.2	1422.7	1377.3	1368.5	1373.7	1483.3	1325.7	1404	1491.9	1512.2	1497.2	1464.9	1459.8	1483.5	1562.7	1435.3	1598.7	1570.2	1643.3	1710.1	1627.1	1631.3	1665	1661.3	1725.8	1683.5	1667.5	1743	1708	1795.2	1806.8
1176.9	1258.7	1167.3	1226.5	1265.5	1271.6	1219.9	1240.7	1159.5	1346.1	1231.9	1145.2	1244.9	1280.7	1322.1	1314.9	1293.8	1376.3	1357.6	1292.2	1319.2	1363.3	1382.5	1333.7	1363.3	1402.6	1473	1389.9	1458.1	1461.4	1441.9	1408.8	1512.7	1464.7	1497.4	1600.6	1468.2	1571.3	1659.1	1647.1	1611.3	1655.6	1731.7	1757.8	1678.5	1731.5	1750.6	1765	1729.2	1782.7
1229.9	1232.7	1168.3	1259	1352.4	1197.6	1141.9	1186.7	1197.5	1174.8	1166.9	1271	1244.1	1270.3	1284.1	1312.9	1296.3	1341.3	1348.7	1397.6	1233.9	1338.3	1313.5	1423.7	1372.3	1410.7	1399	1427.9	1323.2	1417.5	1492.9	1511.7	1531.9	1560.7	1568.5	1461.5	1500.2	1552.3	1636.1	1591.1	1660.3	1655.3	1653.7	1698.8	1637.5	1619.9	1737.3	1694	1743.2	1788.6
1161.9	1131.7	1192.3	1138.5	1135.5	1142.6	1063.9	1119.8	1130.7	1132.9	1122.9	1131	1243	1141.7	1307.8	1253.1	1240.3	1256.3	1199.7	1246.2	1314.7	1288.3	1308.5	1285.7	1363.3	1321.7	1334	1348.9	1305.2	1405.5	1408.9	1399.8	1434.7	1384.7	1380.4	1473.9	1435.2	1507.3	1565.1	1563.5	1576.3	1565.6	1542.7	1705.7	1620.5	1697.5	1699.3	1682	1663.2	1709.3
1198.9	1213.7	1291.3	1250.5	1233.5	1246.6	1176.9	1257.1	1225.5	1208.9	1247.9	1211.1	1234.5	1282.7	1374.1	1332.9	1310.3	1409.7	1375.6	1410.2	1426.9	1407.3	1437.5	1456.7	1469.3	1449.7	1536	1532.8	1515.2	1561.5	1573.2	1654.8	1649.7	1673.7	1677.3	1756.6	1731.2	1784.3	1851.1	1758.1	1796.9	1855.6	1838.7	1872.7	1862.1	1914.5	1833.5	1925	1885.2	2000.2
1237.9	1146.7	1205.3	1135.5	1199.5	1223.6	1123.9	1171.5	1102.5	1197.6	1113.2	1079.3	1177.5	1173.7	1214	1231.9	1194.3	1256.9	1277.6	1354.9	1207.5	1297.7	1272.5	1340.7	1330.3	1328	1341	1284.9	1335.3	1379.5	1423.9	1359.8	1403.7	1412.7	1402	1478.6	1464.2	1469.3	1467.1	1592.1	1564.3	1539.6	1572.7	1583.8	1532.5	1674.5	1693.1	1807.8	1690.2	1735.2
1197.9	1155.7	1067.3	1183.5	1168.5	1149.6	1089.9	1088.1	1178.9	1144.9	1176.3	1132	1147.1	1228.7	1230.1	1191.9	1248.8	1260.3	1233	1286.2	1257.7	1193.3	1316.5	1320.6	1301.3	1284.7	1317	1340.9	1328.2	1403.5	1382.9	1407.8	1423.5	1531.7	1386.4	1493.6	1441.2	1562.3	1571.1	1496.1	1534.3	1631	1631.7	1629.4	1512.5	1712.1	1634.3	1700.5	1751.2	1685.2
1130.9	1216.7	1231.3	1248.5	1206.5	1255.6	1159.9	1188.7	1183.2	1153.9	1161.8	1117.5	1175.6	1179.7	1248.1	1250	1178.4	1255.3	1249.6	1265.2	1203.9	1254.3	1268.5	1294.7	1374.4	1263.7	1312	1367.6	1333.2	1376.9	1437.9	1481.8	1470.8	1460.6	1437.4	1450.6	1510	1545.3	1510.1	1541.1	1607.4	1606.6	1615.7	1600.8	1588.5	1667.5	1582.4	1643	1634.7	1774.1
1186.9	1125.7	1148.3	1167.5	1133.5	1138.6	1096.9	1101.7	1151.5	1131.9	1138.9	1122	1192.1	1250.7	1210.1	1275.7	1196.3	1266.3	1266.6	1232.2	1272.9	1276.4	1356.9	1257.7	1305.2	1326.7	1339	1296.9	1399	1398.5	1403.9	1456.5	1456.7	1506.7	1431.4	1522.6	1483.3	1505.3	1613.1	1493.1	1574.3	1624.6	1667	1629.8	1680.5	1640.5	1705.3	1720	1672.6	1676.2
1162.9	1172.7	1138.3	1142.1	1143.5	1123.6	1129.9	1207.7	1079.5	1187.9	1138.9	1165	1214.4	1187.7	1231.1	1162.7	1103.4	1298.3	1281.2	1290.6	1311.9	1289	1284.3	1289.1	1336.3	1270.7	1343.6	1434.9	1423.5	1318.5	1430.9	1421.8	1346.3	1399.1	1492.7	1526.4	1528.2	1548.3	1495.1	1518.1	1544.3	1634.7	1587.7	1641.8	1605.5	1585.5	1626.3	1709	1645.2	1731.2
1158.9	1157.7	1211.3	1136.5	1136.5	1143.6	1154.9	1100.7	1147.5	1159.9	1148.9	1144.1	1175.2	1206.7	1194.9	1205.9	1231.3	1271.3	1287.6	1335.8	1228.9	1305.7	1304.5	1338.7	1338.3	1350.7	1378	1399.3	1381.2	1422.5	1398.5	1443.8	1338.7	1479.7	1466.8	1438.6	1461.7	1519.3	1504.1	1540.1	1562.3	1593	1609.7	1635.2	1557.1	1663.5	1610.3	1649	1545.2	1666.2
1063.9	1144.7	1189.3	1197.5	1139.5	1152.6	1130.9	1185.7	1099.5	1130.9	1112.9	1146.1	1178.1	1156.7	1257.1	1236.5	1241.3	1270.9	1275.6	1313.2	1181	1279	1251.5	1373.7	1270.5	1357	1309.6	1392.9	1413	1361.5	1387.9	1402.8	1397.8	1446.7	1390.3	1440	1454.3	1530.3	1501.1	1506.1	1484.4	1512.6	1628.3	1549.8	1554.5	1580.5	1605.4	1656.3	1597.2	1654.2
1193.9	1139.6	1178.3	1202.5	1168.5	1137.6	1092.9	1075.8	1053.5	1175.8	1098.9	1058	1233.1	1200.4	1212.9	1231.4	1192.3	1253.2	1166.6	1340.2	1223.9	1192.1	1220.6	1272.7	1314.3	1327.7	1360	1347.9	1386.2	1385.5	1357.9	1373.8	1385.7	1432.7	1474.4	1515.5	1442.2	1470.4	1464.1	1544.1	1530	1551.3	1575.7	1577.8	1522.6	1540.5	1590.3	1638	1632.5	1675.2
1142.9	1112.7	1193.3	1109.5	1210.5	1204.6	1165.9	1110.7	1121.5	1150.3	1151.9	1156.2	1165.1	1183.7	1284.7	1236.9	1184.8	1260.3	1347.6	1288.3	1277.9	1303.3	1247	1308.7	1316.3	1291.7	1325.1	1287.8	1369.2	1378.9	1345.9	1389.8	1360.7	1471.7	1443.4	1394.6	1390.2	1411.5	1523.1	1482.1	1505.3	1574.6	1498.7	1613.8	1593.5	1593.5	1573.3	1619	1621.2	1668.2
1184.9	1133.7	1140.3	1106.5	1179.5	1145.6	1154.9	1189.7	1155.5	1184.9	1113.8	1178	1160.5	1289.5	1262.1	1180	1183.4	1231.3	1221.2	1301.2	1319.9	1292.3	1292.5	1287.7	1274.4	1348.8	1344	1279.1	1355.2	1333.5	1355.5	1368.8	1355.7	1436.7	1448.4	1454.6	1447.2	1472.3	1512	1524.1	1585.3	1566	1523.7	1571.8	1509.5	1550.5	1507.3	1637	1652.2	1692.2
1103.9	1198.7	1178.3	1183.5	1089.5	1205.6	1124.9	1187.7	1178.5	1153.7	1183.9	1214.7	1246.1	1153.8	1218.1	1361.2	1246.3	1270.3	1248	1335.2	1323.8	1310.5	1407.2	1361.6	1372.3	1346.7	1395.1	1404.9	1395.2	1385.6	1413.9	1443.8	1473.8	1480.7	1491.4	1553.6	1529.2	1539.3	1596.1	1491.1	1621.3	1680.6	1608.7	1684.8	1672.5	1655.5	1743.3	1721	1723.2	1755.2
1107.8	1186.7	1234.3	1204.1	1154.5	1153.6	1117.9	1205.7	1125.7	1110.8	1243.9	1143.7	1204.1	1179.7	1188.9	1208.9	1247.3	1296	1295.6	1263.4	1293.6	1318.3	1299	1325.7	1331.3	1319.3	1284	1330.9	1360.2	1419.5	1429.9	1476.8	1478.7	1435.7	1570.4	1504.6	1539.2	1518.3	1580.1	1585.1	1624.3	1751.6	1660.7	1710.9	1717.5	1731.1	1676.3	1767	1784.2	1773.2
1168.9	1120.7	1178.3	1149.5	1145.5	1201.6	1083.9	1172.7	1172.5	1183.8	1189.9	1143	1176.9	1170.6	1249.1	1199.9	1221.3	1267.3	1334.6	1317.1	1282.2	1297.3	1296.5	1272.7	1328.3	1366.7	1344	1402.9	1410.2	1431.5	1418.9	1442.8	1527.7	1517.7	1551.3	1640.2	1559.2	1526.3	1629.1	1589.1	1647.3	1678.6	1604.5	1644.8	1623.5	1672.5	1659.2	1712.8	1791.2	1733.2
1200.9	1187.7	1130.3	1183.5	1253.5	1166.6	1146.8	1104.7	1108.8	1161.9	1145.9	1169	1146.1	1189.8	1248.1	1242	1260.3	1287.3	1325.6	1282.1	1204.9	1302.3	1293.5	1422.3	1290.3	1370.7	1362	1344.3	1417.8	1413.4	1392.9	1424.8	1439.7	1521.7	1427.4	1558.6	1527.2	1562.3	1620.1	1632.1	1573.3	1680.6	1654.6	1696.8	1634.9	1642.5	1699.9	1704	1702.2	1662.9
1163.9	1216.7	1191.3	1241.5	1088.5	1200.6	1170.8	1116.7	1189.5	1160	1143.1	1158.9	1208	1293.7	1273.1	1290.2	1236.3	1316.3	1233.6	1308.2	1306.9	1292.2	1320.7	1298.7	1389.3	1345.7	1358	1351.8	1410.2	1488.2	1465.9	1507.8	1436.7	1477.7	1500.4	1508	1460.6	1520.4	1551.1	1596.1	1578.3	1648.7	1645.7	1672.8	1633.5	1726.5	1664.3	1700	1654.2	1836.2
1165.9	1123.7	1171.3	1139.5	1107.5	1054.6	1087.9	1146.3	1085.8	1069.3	1133.5	1130	1082.1	1171.1	1228.1	1219.9	1177.3	1310.3	1175	1232.2	1212.9	1267.3	1177.5	1179.3	1200.2	1192.7	1243	1267.9	1320.3	1264.5	1298.9	1277.4	1292.7	1361.7	1414.4	1324.6	1315.2	1447.2	1356.1	1427.1	1416.3	1491.6	1489.7	1454.8	1466.5	1501.5	1558.3	1486	1455.2	1549.2
1106.9	1144.7	1144.3	1118.5	1161.5	1162	1063.9	1093.7	1163.5	1132.9	1137.9	1101	1163.1	1209.3	1184.1	1214.2	1202.3	1195.3	1155.6	1229.2	1198.5	1174.1	1255.5	1256	1305.3	1213.7	1225.8	1290.9	1342.2	1360.2	1306.9	1302.8	1314.7	1356.7	1325.4	1331.6	1356.2	1417.6	1399.1	1400.1	1407.3	1528.3	1434.7	1486.8	1455.5	1483.5	1431.3	1489	1496.2	1563.2
1124.9	1246.7	1203.3	1133.5	1169.5	1056.6	1139.9	1133.7	1054.5	1144.9	1107.9	1049.6	1173.1	1132.7	1173.4	1189.9	1165.3	1198.3	1215.6	1290.2	1212.9	1228.3	1255.5	1313.7	1235.4	1148.1	1259.6	1279.9	1278.2	1208.5	1331.9	1356.8	1306.8	1387.6	1336.5	1322.6	1407.2	1426.3	1299.1	1452.5	1432.3	1390.2	1452.7	1475.8	1435.4	1406.5	1401.3	1516.9	1507.2	1532.2
1127.9	1154.7	1152.3	1225.5	1095.5	1167.6	1104.9	1201.7	1114.5	1145.9	1153.5	1164	1113.1	1216.7	1209.1	1168.8	1154.9	1222.3	1216.6	1257.8	1222.9	1305.2	1282.5	1268.7	1239.9	1266.7	1252	1324.9	1315.2	1349.9	1369.9	1316.8	1391.1	1422.6	1412.4	1443.6	1441.5	1512.3	1485.1	1454.1	1482.3	1550.6	1479.2	1517.8	1538.5	1520.7	1564.3	1595.6	1507.8	1716.2
1138.9	1172.7	1170.3	1181.5	1187.5	1119.6	1169.9	1161.7	1074.5	1102.9	1124.9	1168.8	1099	1161.7	1184.1	1197.9	1218.2	1264.3	1198.6	1259.2	1213.9	1314.2	1201.5	1281.4	1355.7	1365.7	1283.6	1318.8	1317.2	1300.5	1346.1	1327.7	1409.7	1493.8	1442.5	1466.6	1361.2	1501.3	1515.7	1476.1	1482.3	1516.6	1503.7	1494.8	1501.5	1545.4	1657.3	1621	1656.1	1581.2
1126.9	1145.7	1217.3	1194.5	1133.5	1147.6	1115.8	1159.6	1108.5	1053	1181.7	1097.3	1162.1	1124.7	1260.5	1187.5	1138.3	1201	1229.6	1288.2	1296.5	1192.4	1260.4	1273.8	1345.3	1283.8	1346.6	1276.4	1375.1	1269.4	1357.5	1367.9	1463.7	1440.7	1324.4	1409.6	1418.3	1413.3	1497.1	1456.1	1472.2	1531.6	1576.7	1480.8	1568.8	1505.5	1576.3	1632	1533.7	1644.2
1198.9	1190.7	1229.3	1176.5	1239.5	1198.6	1127.9	1162.7	1165.5	1073.9	1184.9	1142	1184.1	1187.7	1238.5	1253.9	1196.3	1278.3	1226.6	1296.2	1334.5	1267.3	1214.5	1406.1	1329.2	1390.7	1385.6	1407.9	1337.2	1387.2	1434.9	1457.4	1434.7	1439.7	1432.4	1545.6	1512.2	1628.3	1475.4	1558.1	1643.3	1635.6	1677.7	1721.8	1605.5	1646.5	1614.7	1715	1643.2	1740.2
1208.9	1145.7	1109.3	1153.5	1160.5	1189.6	1134.9	1069.7	1111.5	1117	1161.9	1167	1172.1	1175.7	1211.5	1232.8	1198.2	1266.3	1234.6	1258.2	1243.9	1333.3	1315.5	1271.7	1266.3	1290.7	1304	1323.8	1377.2	1367.5	1424.2	1412.8	1419.7	1441.7	1473.1	1464.8	1446.7	1487.3	1543.1	1561.1	1563.3	1602.6	1659.3	1703.8	1579.5	1673.5	1644.3	1685.7	1691.2	1691.2
1160.9	1204.7	1170.3	1210.5	1132.5	1187.6	1190.9	1065.7	1076.5	1042.6	1116.9	1189	1245.2	1170.7	1206.9	1234.2	1158.6	1241.3	1262.6	1261.9	1242.6	1299.3	1203.5	1278.7	1301.3	1305.7	1388	1344.9	1322.2	1413.5	1359.9	1408.1	1506.1	1475.6	1480.4	1464.6	1426.2	1544.3	1483.1	1558.1	1605.3	1587.6	1535.7	1651.8	1583.5	1725.5	1677.3	1690	1704.2	1710.2
1157.9	1071.7	1182.3	1166.5	1240.5	1195.6	1071.9	1211.7	1121.5	1082.3	1103.9	1137.7	1195.1	1203.7	1230.1	1267.9	1232.3	1330.3	1276.6	1276.2	1256.7	1286.3	1311.5	1336.7	1322.3	1372.7	1275	1336.9	1350.4	1370.5	1368.9	1388.2	1390.7	1402.3	1455	1510.6	1525.2	1470.3	1482.1	1504.1	1540.3	1554.6	1602.7	1646.4	1563.4	1605.6	1663.3	1734	1715.2	1649.2
1123.9	1214.7	1171.3	1173.5	1208.5	1130.6	1153.9	1175.7	1195.4	1189.8	1188.1	1148.7	1183.8	1176.7	1230.1	1242.9	1202.3	1276.3	1273.5	1269.2	1283	1291.3	1339.7	1330.7	1300.1	1379.7	1293.1	1323.9	1361.2	1422.5	1450.9	1466.8	1401.7	1486.7	1418.4	1461	1489.2	1531.3	1600.1	1521.1	1514.6	1558.6	1672.2	1646.8	1486.5	1641.5	1543.3	1619	1619.2	1741.2
1136.9	1168.7	1194.3	1194.5	1175.5	1163.6	1151.9	1206.7	1137.5	1117.9	1195.9	1169	1161.5	1261.7	1299.9	1259.9	1249.4	1312.3	1311.6	1254.2	1268.9	1267.3	1296.5	1285	1328.3	1344.7	1430	1360.9	1408.1	1403.5	1404.9	1449.8	1407.7	1464.7	1450.4	1501	1480.2	1517.3	1458.4	1550.1	1550.3	1549	1612.7	1602.8	1557.5	1679.5	1601.3	1644	1650.2	1714.2
1212.9	1121.7	1216.3	1147.5	1168.5	1185.6	1171.9	1226.7	1181.5	1123	1147.9	1226.8	1180.4	1261.7	1230.1	1220.9	1203.4	1265.3	1241.1	1234.2	1204.9	1272.7	1254.2	1363.7	1301.9	1317.8	1370	1326.9	1370.2	1370.5	1394.9	1373.8	1436.7	1462.7	1418.7	1507.5	1401.2	1542.4	1528.1	1564.1	1585.3	1559.6	1597.3	1598.7	1591.5	1647.5	1572.2	1621.1	1576.2	1716.2
1167.9	1188.7	1207.3	1174.5	1178.5	1260.6	1072.9	1168.7	1151.5	1163.8	1204.9	1154	1168.7	1220.8	1264.5	1284	1221.6	1294.3	1251.6	1335.1	1288.8	1319.9	1317.4	1321.7	1324.7	1308	1216	1314.5	1364.3	1295.4	1300.9	1400.8	1432.8	1369.7	1408.4	1424.6	1389.2	1486.4	1499.1	1432.1	1537.3	1511.6	1554	1527.8	1510.5	1616.1	1509.7	1599	1514.2	1615.2
1110.9	1127.7	1068.3	1097.5	1147.5	1125.6	1050.9	1086.8	1065.5	1108.9	1049.9	1148	1179.1	1109.7	1222.1	1102.9	1081.3	1244.3	1103.6	1221.2	1158.9	1259.3	1161.2	1246.6	1197.3	1223.2	1281.8	1261.3	1168.3	1224.3	1247	1339.8	1241.7	1309.6	1264.4	1267.6	1346.2	1371.3	1389.1	1399.1	1403.3	1445.6	1403.7	1504.8	1393.5	1460.3	1506.3	1405.1	1433.2	1538.2
1096.9	1108.7	1074.3	1094.5	1165.5	1139.6	1113.9	1110.7	1071.5	1096.9	1113.9	1107	1127.5	1191.7	1191.1	1141.9	1103.2	1236.3	1221	1221.1	1219.9	1189.3	1162.5	1227.1	1239.3	1163.2	1247.3	1304.6	1257.6	1251.5	1194.9	1247.8	1302.7	1353.1	1281.4	1350.6	1330.2	1390.3	1404.1	1402.1	1408.3	1448.6	1427.7	1415.7	1377.6	1460.2	1448.3	1442.9	1436.2	1518.2
1108.9	1112.7	1149.3	1157.5	1075.5	1041.6	1098.9	1052.7	1048.6	1114.9	1038.3	1116.6	1088	1128.7	1127.1	1150.8	1104.3	1098.3	1154.6	1190.6	1100.9	1161.3	1183.5	1234.7	1236.3	1233.3	1244	1242.9	1197.2	1246.5	1258.9	1286.8	1353.7	1333.8	1348.4	1341.6	1345.2	1354.3	1431.1	1401.1	1441.3	1456.6	1451.7	1484.8	1464.4	1492.5	1464.3	1491	1463.2	1450.5
1143.9	1135.7	1105.3	1116.5	1079.5	1084.6	1052.9	1041.6	1058.5	1026.9	1041.9	1146.4	1150	1114.7	1158.4	1143.9	1181.9	1249.3	1238.6	1158.2	1190.9	1226.3	1176.9	1218.7	1197.3	1229.1	1210	1214.3	1185.2	1275.5	1278.9	1282.8	1310.3	1303.7	1344.4	1328.6	1337.5	1371.3	1373	1446.1	1359.3	1466.6	1405.7	1411.8	1431.5	1413.5	1368.3	1430.4	1465.3	1565.2
1175.8	1126.4	1212.2	1183	1135.5	1137	1125.9	1084.6	1056.5	1086.9	1040	1069	1192.5	1143.7	1207.1	1172.8	1146.3	1228.2	1182.6	1218.2	1214.9	1267.3	1236.9	1249.7	1280.3	1226	1270.1	1246.4	1240.2	1323.5	1331.9	1402.8	1313.7	1370.9	1370.3	1409.3	1394.2	1502.2	1448.1	1436.1	1438.3	1543.6	1467.7	1551.8	1501.5	1502.5	1550.3	1608	1586.2	1602.2
1152.9	1091.7	1202.3	1136.5	1111.5	1046.6	1091.8	1080.7	1066	1068.9	1073.8	1044	1167.1	1118.7	1107.2	1115	1138.3	1188.3	1177.6	1253.9	1247.9	1210.5	1204.5	1258.4	1182.4	1263.6	1209	1304.6	1324.2	1294.5	1345	1289.2	1250.7	1313.1	1317.4	1363.6	1400.3	1444.3	1446.1	1420.1	1407.3	1456.2	1491.7	1533.8	1508.6	1493.4	1460.7	1503	1514.2	1558.2
1066.9	1082.7	1116.3	1071.5	1095.5	1121.6	1074.9	1081.7	1004.5	1106.3	1052.9	1003.7	1109	1110.3	1187.1	1110.9	1109.8	1195.9	1132.6	1128.2	1144.9	1181.4	1161.5	1180.4	1186.3	1214	1202.4	1170.9	1290.3	1281	1238.7	1304.8	1306.7	1299.7	1238.5	1421.7	1344.2	1361.3	1385.1	1386.1	1380.3	1508.6	1483.7	1448.8	1414.5	1474.5	1397.3	1521	1421.2	1523.2
1198	1210.9	1256.9	1255.2	1089.5	1170.7	1081.2	1098.7	1056.5	1047.9	1090.9	1074	1137	1120.4	1104.1	1100.7	1131.8	1148.3	1164.7	1221.2	1180.5	1172.3	1196.5	1216.7	1177.3	1204.7	1254	1246.9	1198.2	1234.5	1231.3	1337.8	1240.8	1288.7	1224.4	1297.6	1315.2	1409.3	1340.1	1430.1	1446.9	1458.2	1328.7	1424.8	1382.5	1433.5	1368.3	1499.6	1478.2	1465.2
1084.9	1136.7	1154.3	1140.5	1076.5	1041.2	1082.9	1145.7	1092.5	1082.9	1050.9	1072.7	1087.4	1092.8	1118.1	1173	1179.9	1194.4	1276.6	1212.1	1178.9	1141.3	1149.5	1240.6	1300.3	1200.7	1205.1	1332.9	1243.2	1311.9	1270.5	1381.8	1330.7	1378.3	1308.3	1454.6	1448.2	1450.2	1466.2	1492.1	1472.9	1511.6	1507.7	1515.8	1476.5	1516.9	1513.7	1501	1552.2	1660.2
1139.9	1137.7	1119.3	1153.5	1165.5	1116.6	1105.9	1116.7	1157.5	1137.6	1171.9	1072.9	1210.5	1142.7	1192.1	1258.5	1179.3	1162.3	1211.2	1230.2	1157.9	1273.5	1226.5	1286.2	1223.3	1202.7	1309.1	1275.8	1290.2	1303.6	1373.9	1337.8	1377.7	1363.7	1372.4	1373.6	1363.2	1532.3	1478.1	1447.1	1404.3	1543.6	1521.7	1530.8	1432.5	1621.5	1536.2	1573	1481.2	1580.2
1103.9	1129.7	1088.3	1121.5	1122.5	1163.6	1089.9	1119.7	1079.5	1045.9	1118.9	1113	1107.1	1145.2	1241.3	1111.9	1081.3	1199.5	1206.6	1170.2	1170.7	1180.3	1203.5	1254.1	1291.3	1287.8	1271.6	1179.3	1286.2	1248.9	1334.9	1286.8	1359.9	1380.9	1399.4	1413.6	1387.2	1387.3	1465.1	1459.1	1486.3	1454.6	1433.9	1507.1	1428.5	1519.3	1497.3	1559	1523.2	1581.2
1191.9	1121.7	1144.3	1092.5	1040.5	1075.6	1115.9	1141.7	1048.5	1086.3	1098.9	1130	1139.1	1137.7	1175.2	1187.2	1152.3	1156.3	1236.6	1180.5	1154	1189.2	1184.9	1199.7	1239.3	1257.3	1286	1320.9	1212.2	1277.5	1233.9	1271.8	1412	1389.3	1361.4	1424.6	1408.3	1444.3	1348.1	1416.1	1435.3	1466	1455.7	1540.8	1496.5	1409.5	1498	1499	1470.2	1581.2
1136.9	1139.7	1171.3	1129.5	1134.5	1137.6	1148.9	1163.7	1120.5	1091.9	1072.9	1099	1132.1	1184	1209.3	1236.9	1158.9	1240.2	1239.6	1284.3	1185.9	1245.9	1267.2	1243.7	1285.3	1331.6	1275.4	1319.9	1361.2	1353.5	1331.9	1352	1337.7	1403.7	1413.4	1441.6	1466.2	1448.3	1505.1	1490.1	1532.3	1540.6	1582.7	1634.8	1553.5	1609.5	1581.3	1638	1546.2	1645.2
1170.9	1166.7	1106.3	1183.5	1115.5	1165.6	1082.9	1113.7	1173.5	1140.9	1169.9	1149.9	1140.5	1213.7	1225.5	1282.9	1232.3	1248.3	1250.6	1275.6	1254.9	1286.3	1275.5	1282.6	1292.4	1307.9	1350	1313.9	1404.2	1401.4	1401.9	1432.8	1468.7	1464.7	1559.4	1556.6	1480.2	1610.3	1516.1	1684.1	1646.3	1660.6	1703.7	1707.8	1727.1	1739.5	1717.3	1786	1796.2	1795.2
1109.9	1189.7	1200.3	1117.5	1162.5	1169.6	1097.8	1122.7	1109.5	1121	1185.9	1122	1142.1	1198.7	1223.2	1214.9	1212.3	1271.3	1271.6	1333.2	1273.9	1293.3	1293.6	1280.7	1299.3	1409.6	1365	1384.3	1351.2	1363.5	1417.9	1382.8	1406.7	1457.7	1447.3	1622.6	1498.2	1569.3	1523.1	1605.1	1677.1	1666.6	1650.3	1710.8	1702.5	1621.5	1645.3	1723	1689.2	1699.2
1175.9	1103.7	1174.3	1187.6	1158.5	1108.6	1084.9	1082.7	1058.5	1138.9	1146.5	1064	1180.1	1170.7	1190.7	1194.9	1180.9	1232.3	1173.6	1273.8	1272.9	1288.3	1297.5	1260.1	1229.4	1257.7	1326	1389.9	1417.2	1366.5	1387.9	1423.7	1433.7	1484.7	1481.4	1458.5	1459.2	1537.2	1599	1546.1	1561.8	1621.5	1589.7	1654.9	1675.5	1618.5	1586	1679	1682.2	1698.2
1184.9	1119.7	1229.3	1147.5	1196.5	1181.6	1140.9	1043.7	1175.5	1098.3	1133.8	1177	1174.1	1207.7	1255.8	1243.9	1254.3	1314.7	1308.6	1333.5	1293	1332.7	1329.9	1361.4	1355.2	1335.6	1313.3	1468.9	1345.2	1333	1473	1371.8	1465.7	1485.7	1448.4	1485.6	1501.2	1610.3	1527.1	1612.1	1537.3	1592.5	1642.7	1613.8	1665.5	1648.4	1688.3	1724	1703.2	1679.2
1076	1110.7	1139.3	1068	1113.5	1130.6	1065.9	1111.7	1065	1061.9	1063	1119.4	1131.1	1102.7	1144.7	1171.9	1179.5	1240.3	1144	1191.2	1178.9	1217.4	1154.5	1284.7	1239.3	1215	1223	1223.8	1240.2	1219.5	1301.7	1415.8	1312.7	1313.7	1347.4	1412.6	1311.2	1446.3	1413	1507.1	1470.3	1482.6	1493.7	1439.9	1422.6	1512.5	1524.3	1535	1482.2	1576.2
1124.9	1129.7	1127.3	1059.5	1069.5	1108.6	1076.9	1069.7	1038.5	1003.9	1100.9	1044	1162	1062.7	1167.5	1106.9	1077.3	1186.2	1187.6	1198.2	1182.9	1075.3	1204.8	1221.9	1188.3	1283.7	1206	1308.9	1258.2	1243.5	1243.9	1272.8	1267.7	1333.7	1277.2	1337.6	1405.2	1411.3	1396.1	1418.1	1377.3	1427.6	1469.7	1578.8	1384.5	1541.5	1517.3	1512	1573.2	1558.2
1251.9	1207.7	1287.3	1320.5	1219.5	1254.6	1252.9	1295.7	1219.5	1292.9	1251.8	1300	1316.4	1316.7	1328.1	1426.9	1329.4	1354.3	1375.5	1477.8	1459.9	1500.3	1410.5	1536.7	1497.3	1499.3	1581	1516.9	1661.2	1668.5	1624.5	1769.8	1626.7	1761.7	1743.4	1737.6	1741.2	1857.3	1810.1	1917.1	1896.3	1877.6	1959.7	1901.8	2017.5	1983.5	1992.6	2074	2062.2	2110.2
1126.9	1174.7	1103.3	1087.5	1120.5	1121.6	1023.9	1133.8	1099.5	1101.9	1100.9	1035.4	1113.1	1113.7	1197.7	1155.5	1166.3	1209.7	1192.6	1248.3	1187.9	1190.3	1170.4	1233.4	1225.3	1155.3	1210	1274.9	1256.2	1283.5	1324.7	1270.8	1289.7	1414.7	1352.4	1376.6	1386.2	1380.3	1422.1	1382.8	1495.2	1397.6	1459.7	1425.8	1491.5	1397.5	1485.3	1518	1507.2	1482.2
1033.9	1116.7	1116.3	1094.5	1069.5	1062.6	1057.9	1089.7	1017.5	1014.9	1074.8	1114	1134.1	1194.8	1131.1	1148.9	1063.3	1176.3	1166.6	1210.3	1119.9	1242.3	1164.5	1187.9	1256.4	1241.7	1177	1273.9	1279.2	1240.7	1249.9	1344.1	1250.7	1300.7	1204.4	1296.6	1297.2	1447.3	1371.1	1370.8	1467.3	1397.6	1440.7	1484.8	1460.5	1506.5	1472.3	1520	1512.2	1482.7
1062.9	1105.7	1090.3	1128.5	1003.5	1106.6	1042.9	1086.1	1115.5	1074.9	1019.9	1092.1	1135.1	1164.3	1122	1165.3	1123.3	1216.3	1149.6	1166.2	1188.9	1154.2	1194.5	1141.7	1258.3	1184.7	1288.7	1178.9	1214.2	1227.5	1186.9	1278.8	1304.7	1326.7	1364.4	1278.6	1328	1386.3	1374.1	1348.1	1379.3	1414.6	1451.7	1499.3	1497.5	1469.1	1519.3	1440	1556.2	1451.2
1127.9	1053.7	1071.3	1110.5	1026.5	1086.6	1007.9	1062.7	1104.5	1075.9	1092.9	1094.8	1065.1	1166.7	1128.1	1099	1124.9	1161.3	1217.6	1151.1	1163.5	1183.5	1203.4	1175.7	1103.4	1212.1	1210	1261.9	1230.2	1215.5	1213.9	1286.2	1283.7	1271.7	1232.6	1239.6	1240.2	1317.3	1391.1	1362.1	1385.3	1395.6	1366.2	1391.8	1391.8	1411.5	1411.3	1497.6	1449.2	1488.2
1096.9	1130.7	1121.3	1150.5	1065.5	1087.6	1124.9	1091.7	1124.5	1040.9	1081.9	1058.7	1099.1	1146.1	1197.1	1117.9	1116.5	1160.1	1200.6	1200.9	1203.7	1229	1145.4	1191.7	1251.3	1229.7	1208.4	1327.9	1274.2	1244.4	1337.9	1286.4	1314.7	1366.7	1374.4	1302.6	1376.2	1348.3	1396.1	1429.1	1476.3	1475.6	1460.7	1468.8	1467.5	1437.4	1488.3	1464	1478.2	1535.2
1163.9	1122.7	1172.3	1107.5	1122.5	1192.6	1045.9	1117.7	1109.5	1108.8	1085	1055.2	1151.1	1135.7	1144.1	1180.9	1140.3	1196.2	1151.6	1214.1	1172.9	1259.3	1212.5	1240.7	1186.2	1178.7	1205.8	1245.9	1250.2	1295.9	1156.9	1355.8	1309.7	1326.7	1283.4	1360.6	1323.2	1425.3	1374.1	1391.1	1357.3	1431.5	1510.7	1488.8	1420.5	1411.5	1460.1	1519	1466.2	1471.2
1125.9	1060.7	1175.3	1166.5	1133.5	1120.6	1085.9	1049.7	1121.5	1071.9	1146.9	1142	1099.1	1067.2	1157.1	1199.9	1177.7	1104.6	1139.6	1218.9	1173.9	1234.5	1193.5	1245.7	1205.3	1232.7	1260.1	1289.9	1289.1	1281.5	1264.9	1291.8	1294.7	1345.7	1289.4	1359.5	1379.2	1354.3	1448.1	1380.1	1399.7	1359.6	1487.7	1498.8	1417.5	1498.5	1430.2	1541.9	1583.4	1487.2
1097.9	1135.7	1106.3	1123.4	1142.5	1127.6	1045.9	1083.7	1095.5	1074.9	1072.9	1000	1116.6	1176.7	1065.1	1145.9	1113.3	1188.3	1096.6	1178.1	1149.9	1171	1224.4	1152.6	1181.3	1198.7	1182	1237.9	1191.7	1279.5	1305.9	1274.7	1258.7	1284.7	1277.6	1330.6	1269.2	1318.3	1385.1	1377.1	1377.1	1438.6	1381	1442.4	1387.5	1435.5	1420.3	1448	1443.2	1484.3
1087.9	1140.7	1103.3	1091.5	1046.5	1040.6	1099.9	1067.7	1007.5	1106.9	1151.9	1052.9	1064.1	1139.7	1051.7	1166	1086.4	1166.3	1138	1196.2	1154.9	1143.1	1192.5	1205.7	1148.3	1214.6	1203	1145.6	1261.2	1279.6	1249.9	1332.8	1290.1	1308.7	1260.4	1314.1	1253.2	1271.3	1312.1	1372.1	1389.8	1392.7	1360.7	1321.4	1362.5	1391.5	1486.3	1466	1407.2	1416.2
1071.9	1138.7	1083.3	1132.5	1094.5	1026.6	1011.9	1093.7	1012.8	1068.9	1041.9	1061.6	1117	1082.7	1111.9	1135.9	1083.3	1139.3	1200.7	1194.1	1108.9	1176.3	1098.5	1197.3	1180.3	1149.7	1236	1233.3	1166.2	1258.5	1277	1157.9	1228.7	1242.6	1240.4	1312.6	1252.2	1389.3	1351.1	1323.1	1342.3	1331.2	1329.7	1404.8	1364.5	1384.5	1385.3	1423	1415.2	1442.2
1175.9	1100.7	1105.3	1139.5	1152.5	1169.6	1103.9	1101.7	1138.5	1098.1	1080.9	1075.4	1182.1	1215.7	1190.1	1195.1	1169.3	1230.3	1192.6	1247.2	1279.5	1227.3	1228.5	1290.1	1280.9	1305.3	1268	1284.9	1199.2	1341.5	1371.9	1322.8	1319.7	1410.2	1383.4	1431.6	1427.2	1417.6	1457.1	1414.1	1503.4	1481.6	1523.8	1517.8	1540.8	1469.5	1508.3	1460	1539.2	1539.2
1141.9	1068.7	1150.3	1216.5	1057.5	1208.6	1161.9	1107.7	1140.5	1096.9	1102.9	1171	1189.1	1115.7	1235.1	1245.9	1213.1	1220.3	1208.6	1202.6	1269.9	1263.3	1234.5	1289.8	1279.2	1269.8	1238.6	1328.9	1404.2	1335.5	1401.9	1390.8	1348.7	1416.7	1449.4	1557.6	1393.2	1515.3	1588.1	1541.1	1456.3	1651.6	1616.7	1587.8	1564.5	1594.8	1692.3	1600	1695.2	1685.2
1155.9	1075.7	1103.3	1137.5	1115.5	1136.6	1056.9	1103.1	1160.4	1161.6	1129.9	1094	1145.1	1235.7	1278.1	1240.9	1172.3	1223.3	1267.6	1270.1	1286.8	1296	1270.7	1334.7	1260.7	1324.8	1253	1321.9	1379.2	1355.5	1379	1377.8	1404.7	1449.7	1423.4	1449.6	1487.3	1540.3	1548.1	1508.1	1505.3	1598.6	1608.7	1587.8	1501.5	1613.5	1637.3	1578.8	1620.2	1629.2
1144.9	1147.7	1204.3	1170.5	1185.5	1225.6	1107.9	1160.1	1141.8	1156.4	1167.8	1138	1192.4	1172.7	1243.3	1217.9	1189.3	1247.3	1346.6	1278.8	1221.9	1252.2	1261.5	1323.8	1301.4	1350.7	1236	1337.9	1381.2	1359.5	1383.9	1371.9	1394.7	1441.7	1393.4	1425.6	1408.2	1464.3	1476.1	1478.1	1498.3	1604.6	1508.7	1510.8	1596.5	1637.5	1683.3	1635	1676.2	1682.2
1065.9	1117.7	1139.3	1163.5	1162.5	1081.6	1087.9	1152.7	1053.5	1112.9	1158.9	1166	1217.1	1139.7	1213.7	1132.2	1102.3	1284.3	1293.6	1245.2	1255.4	1288.2	1245.5	1299	1312.3	1283.6	1271	1293.9	1392.2	1359.5	1383.8	1480.8	1300.7	1370.7	1394.4	1438.6	1482.6	1540.3	1539.1	1450.6	1531.3	1563.6	1576.7	1587.9	1575.5	1623.4	1577.5	1616	1590.2	1655.2
1098.4	1145.7	1133.3	1144.5	1089.5	1145.6	1100.9	1100.7	1062.5	1128.9	1059.9	1154	1192.4	1171.7	1304.7	1234.9	1186.3	1221.9	1237.6	1235.2	1177.9	1252.3	1313.5	1275.1	1222.3	1280.6	1262	1347.9	1355.2	1296.5	1333.9	1424.8	1406.4	1368.7	1398.4	1424.6	1370.2	1436.4	1421.1	1505.1	1477.3	1502.7	1527.7	1545.8	1424.4	1475.5	1534.3	1564	1483.2	1639.2
1125.9	1092.6	1168.3	1119.5	1133.5	1150.6	1168.9	1181.7	1092.5	1090	1142.9	1100	1128.5	1191.8	1241.1	1253.9	1249.1	1198	1198.4	1233.2	1210.9	1225.5	1263.5	1320.9	1245.4	1294.7	1289.8	1347	1302.1	1281.1	1376.9	1419.8	1342.7	1420.7	1419.4	1449.6	1526.5	1451.3	1500.1	1487.5	1496.3	1549.5	1486.7	1581.8	1511.6	1534.5	1605.3	1612.6	1590.2	1499.9
1088.9	1031.7	1146.3	1117.5	1096.5	1084.6	1100.9	1160.7	1078.5	1053.9	1090.9	1191.1	1202.1	1163.7	1182.7	1156.2	1139.3	1179.3	1179.6	1168.3	1228.8	1239.2	1201.9	1246.7	1255.3	1262.7	1333.6	1306.9	1378.2	1349.5	1319.9	1380.4	1340	1339.7	1316.4	1388.6	1483.2	1470.3	1463.1	1449.1	1492.3	1508.6	1510.7	1592.8	1557.5	1515.5	1534.3	1590	1576.2	1652.2
1176.9	1084.7	1127.3	1153.5	1140.5	1079.7	1137.9	1115.7	1016.5	1094.9	1148.9	1126	1126	1209.7	1213.1	1179	1164.3	1270.9	1143.6	1246.2	1180.9	1295.3	1293.1	1262.7	1279.3	1294.7	1259.1	1262.9	1298.3	1247.5	1305.2	1393.8	1402.7	1409.7	1447.4	1471.6	1445.2	1488.3	1567.1	1459.1	1489.3	1550.6	1590.7	1589.8	1514.5	1579.5	1540.3	1589	1538.2	1588.2
1162.9	1122.7	1067.3	1091.5	1076.5	1119.6	1105.8	1064.6	1108.5	1084.8	1083.8	1149.7	1164	1161.7	1152	1132.9	1080.3	1184.3	1224.7	1204.8	1252.2	1235.5	1262.8	1232.7	1205.5	1257.3	1231.1	1292.9	1316.2	1298.5	1339.9	1394.8	1372.9	1387.7	1413.4	1421.6	1381.2	1447.9	1405.1	1459.1	1512.3	1440.6	1472.7	1509.7	1472.5	1508.5	1585.3	1584	1573.2	1625.2
1088.9	1161.7	1145.3	1081.5	1119.5	1150.6	1122.9	1081.7	1084.5	1125.9	1077.9	1050	1150.1	1131.7	1215.3	1161	1175.3	1222.4	1201.3	1265.8	1110.9	1189	1224.2	1263.7	1284.3	1261.7	1268	1259.8	1288.2	1289.5	1357.9	1351.8	1322.7	1431.7	1384.4	1428.6	1448.2	1497.3	1486.1	1454.1	1455.4	1435.6	1491.7	1506.8	1414.5	1521.5	1556.3	1582	1548.2	1594.2
1097.9	1152.7	1153.3	1120.5	1060.5	1068.6	1071.9	1042.7	1030.5	1021.9	1118.3	1122.6	1112.7	1128.7	1177.3	1212.9	1075.3	1164.2	1214.6	1207.2	1161.1	1204.2	1219.7	1219.5	1225.1	1277.7	1279	1211.9	1269.2	1328.2	1237.3	1295.8	1310.7	1367.7	1331.1	1328.6	1356.2	1361.3	1451.1	1401	1419.3	1498.6	1422.7	1503.8	1430.5	1521.5	1560.3	1500	1490.2	1511.2
1081.9	1073.7	1150.3	1112.5	1037.5	1074.6	1040.9	1073.7	1054.5	1016.9	1120.9	1034	1065.1	1170.7	1187.1	1154.2	1114.2	1150.8	1180.6	1222.2	1163.7	1152.5	1192.5	1204.3	1207.3	1239.7	1194	1233.8	1250.2	1293.2	1265.2	1276.8	1316.7	1294.4	1311.4	1394.6	1367.2	1349.3	1352.1	1379.5	1390.3	1404.6	1437.7	1444.1	1450.5	1471.5	1579.3	1545	1426.2	1535.2
1161.9	1115.7	1143.3	1146.5	1130.5	1118.6	1146.9	1108.7	1093.5	1103.9	1153.9	1058.1	1137.5	1169.7	1165	1074.9	1206.1	1243.4	1196.6	1122.2	1167.9	1259.3	1203.5	1216.7	1273.3	1256.7	1285.4	1283	1317.2	1311.5	1343.2	1296	1347.7	1344.4	1361.3	1412.6	1358.2	1332.3	1461.1	1469.1	1416.3	1441.5	1447.7	1493.8	1451.5	1507.1	1552.3	1470	1494.2	1560.2
1108.9	1045.7	1098.3	1071.5	1157.5	1121.6	1066.9	1071.7	1036.7	1048.9	1048.9	1113	1126.1	1123.6	1081.1	1156.9	1091.4	1186.3	1194.6	1226.1	1162.2	1141.3	1186.5	1212.1	1213.3	1209.7	1168	1181.9	1303.2	1274.4	1266.9	1326.7	1321.7	1286.3	1275.4	1359.5	1298.1	1372.3	1386.1	1355.1	1386	1384.6	1416.7	1428.8	1462.5	1413.5	1532.1	1493	1459.6	1550.6
1093.9	1103.7	1069.3	1096.5	1099.5	1120.6	1092.9	1106.7	1079.2	1058.9	1113.5	1077	1162.1	1132.1	1124.7	1148.5	1148.3	1185	1154.6	1213.2	1157.9	1122.3	1122.5	1199.7	1238	1271.5	1223.1	1233.9	1167.2	1323.5	1279.8	1258.5	1320.7	1391.7	1279.4	1383.9	1351.2	1392.3	1367.1	1396.1	1455.3	1428.6	1354.7	1495.8	1426.5	1394.9	1464.3	1469.1	1494.2	1494.8
1078.9	1085.7	1076.3	1071.5	1078.5	1081.6	1067.2	1098.7	1081.5	1045.9	1050.9	1025	1060.1	1075.7	1160.2	1157.9	1125.3	1134.3	1127.6	1179.2	1157.8	1164.3	1138.5	1153.9	1107.2	1170.3	1128	1189.9	1182.8	1174.5	1235.2	1306.8	1262.4	1258.7	1249.4	1385.8	1329.2	1353.3	1335.9	1339	1421.3	1396.6	1394.7	1424.8	1336.5	1381.8	1465.7	1482	1457.4	1482.2
1107.9	1135.7	1159.3	1127.5	1132.5	1045.6	1059.9	1115.7	1090.5	1062.9	1102.4	1061	1111.1	1125.7	1114.1	1225.9	1146.8	1176.3	1170.6	1340.2	1237.5	1212.3	1262.5	1227.6	1260.3	1275.7	1278.5	1276	1316.2	1326.5	1226.9	1336.9	1347.7	1367.7	1440.1	1391.6	1508	1448.3	1459.1	1532.1	1446.3	1537.6	1504.7	1662.8	1529.5	1519.5	1548.3	1540	1525.6	1663.2
1013.9	1132.7	1114.3	1147.5	1070.5	1027.6	1038.9	1165.7	1117.9	1096.9	1065.9	1146	1102.5	1131.7	1165.1	1226.8	1167.3	1201.3	1151.6	1220.7	1246.9	1228.3	1212.5	1176.7	1247.3	1235.5	1212	1264.9	1247.1	1229.6	1314	1353.8	1301.7	1360.7	1375.4	1414.6	1385.2	1448.3	1482.1	1448.5	1458.3	1477.6	1509.7	1563.1	1456.5	1473.5	1540.3	1505.1	1561.2	1567.6
1135.9	1114.7	1179.3	1103.5	1119.5	1068.6	1081.9	1062.7	995.54	1058.9	1091.9	1061	1072.1	1045.7	1089.1	1106.9	1066.3	1112.3	1168.4	1177.6	1117.4	1214.5	1176.5	1214.1	1210.3	1160.7	1221.9	1196.9	1306.4	1276.5	1271.9	1242.6	1341.6	1376.7	1269.4	1368.6	1361.2	1402.3	1327.1	1413.1	1493.2	1435.6	1406.7	1501.8	1452.5	1322.5	1446.3	1475	1526.2	1553.2
1051.9	1095.7	1130.3	1157.5	1042.5	1121.6	998.89	1150.7	1103.4	1073.9	1000.9	1027.2	1087.1	1161.9	1094.2	1102.9	1077.2	1175.4	1168.7	1165.2	1202.2	1141.9	1223.7	1264.7	1249.3	1232.7	1206	1234.2	1269.2	1173.5	1294.9	1256.9	1320.7	1333.7	1232.5	1362.6	1320.2	1408.2	1332.1	1478	1404.1	1434.6	1410.7	1532.8	1482.5	1495.5	1428.5	1484	1525.2	1520.2
1106.9	1038.7	1069.3	1083.5	1066.5	1041.6	1077.9	1160.7	1040.5	1027.9	1074.9	1097.9	1123.1	1114.7	1068.1	1227.9	1122.3	1172.3	1110.6	1204.2	1159.9	1224.2	1195.7	1188.7	1208.3	1230.8	1303.1	1219.9	1214.2	1296.5	1250.9	1274.8	1289.6	1288.1	1342	1347.7	1372.2	1370.2	1370.1	1455.1	1442.3	1473.6	1392.7	1414.8	1450.5	1485.5	1467.2	1536	1495.2	1493.8
1149.9	1138.7	1093.3	1104.5	1042.5	1133.6	1044.9	1074.3	1020.5	1083.9	1124.8	1056	1101.1	1039.7	1179.1	1114.9	1161.3	1181.3	1226.6	1209.2	1188.4	1190.3	1201.1	1237.1	1201.3	1289.7	1220.6	1301	1271.3	1351.5	1279.9	1346.8	1373.7	1334.7	1325.4	1418.6	1378.2	1429.3	1398.1	1440.1	1540.3	1476.6	1542.4	1542.8	1562.5	1485.5	1580.3	1620	1583.2	1583.2
1138.9	1086.7	1105.3	1123.5	1055.5	1088.6	1080.9	1115.7	1087.5	1031.3	1091.9	1040	1089.1	1121.7	1225.5	1187.9	1106.3	1255.3	1187.7	1214.2	1198.7	1245.3	1260.5	1291.7	1289.3	1234.7	1313	1309.6	1279.2	1279.5	1325.9	1371.8	1390.7	1409.7	1410	1459.3	1447.7	1457.3	1510	1536.1	1525.3	1580.6	1518.7	1499.8	1548.5	1570.5	1552.3	1597	1633.2	1585.9
1060.9	1127.7	1088.3	1058.5	1089.5	1077.6	1019.9	1038.7	1083.1	1135.9	1103.7	1095	1090.2	1093.7	1152.1	1189.9	1202.3	1214.3	1134	1210.8	1209.9	1162.3	1235.5	1337.9	1292.4	1301.7	1365	1292.9	1386.2	1382.5	1356.3	1379.8	1312.7	1413.7	1411.5	1484.6	1429.2	1488.3	1496.1	1451.5	1501.3	1592.6	1599.7	1617.8	1494.5	1611.9	1590.3	1601	1703.2	1743.2
1080.9	1137.7	1081.3	1141.5	1086.5	1067.6	1004.9	1069.7	1026.5	1005.9	1110.8	1090	1065.1	1114.7	1158.2	1143	1182.2	1145.3	1145.6	1209.6	1122.9	1209.6	1206.4	1273.9	1259.3	1212.7	1195	1329.9	1243.2	1266.5	1329.9	1301.8	1334.7	1401.5	1316.4	1496.6	1360.2	1454.3	1516.1	1470.3	1502.3	1520.6	1566.7	1570.8	1633.5	1515.5	1583.3	1670.9	1613.2	1649.2
1101.9	1100.7	1082.3	1105.5	1021.5	1095.6	1057.9	1116.7	1103.5	1012.9	1003.9	1056	1081.1	1091.5	1131.8	1150.9	1100.3	1158.3	1160.6	1162.2	1147.9	1148.3	1225.1	1225.7	1255.3	1241.7	1199	1237.6	1307.2	1314.5	1300.9	1309.8	1310.7	1382.7	1292.4	1438.6	1405.2	1465.3	1515.1	1513.1	1453.3	1478.6	1612.7	1551.8	1475.1	1548.9	1639.3	1648.2	1638.2	1654.2
987.86	1096.7	1108.3	1076.5	1086.5	980.57	1149.9	1083.7	1039.5	1024.9	1061.9	1002	1113.8	1097.7	1106.5	1077.9	1069.3	1185.6	1140.5	1184.2	1168.5	1162.3	1139.5	1221.3	1231.3	1229.1	1211	1232.9	1259.2	1332.5	1289.7	1277.8	1263.7	1321.7	1344.4	1397.6	1355.2	1431.1	1331.1	1421.1	1523.3	1490.6	1490.7	1516.8	1560.5	1623.5	1539.3	1579.1	1537.8	1604.3
1030.9	1041.7	1069.3	1104.5	1044.5	1014.6	973.23	994.69	1049.8	1023.9	985.91	1038.9	1070.1	1082.7	1099.1	1136.5	1114.3	1128.3	1056.1	1163.9	1186.2	1174.3	1215.9	1199.8	1223.9	1130.7	1213	1187.9	1272.8	1250.4	1252.9	1250.8	1290.3	1330.7	1348.4	1315.6	1276.2	1414.3	1442.1	1344.1	1508.3	1425.6	1434.7	1508.8	1442.1	1542.5	1486.3	1494.5	1493.2	1565.8
1098.9	1111.7	1050.3	1128.5	1080.5	1086.6	1052.9	1067.8	989.54	1042.6	1082.3	1007.7	1104.1	1097.8	1116.1	1177.9	1163.3	1162.9	1123.6	1191.2	1107.9	1143.3	1214.5	1223.7	1238.3	1192.7	1225	1318.8	1276.2	1146.2	1249.9	1249.8	1317.6	1359.7	1294.4	1388.6	1356.2	1419.3	1356.1	1417.1	1450.3	1426.6	1452	1499.4	1511.5	1470.5	1488.3	1498	1585.2	1546.2
1146.9	1076.7	1167.3	1038.5	1072.5	1106.6	1071.9	1049.7	1039.5	1047.9	1120.3	1131.5	1097.1	1134.8	1153.1	1183	1174.6	1240.4	1229.7	1220.3	1138.8	1275	1206.4	1190.7	1326.3	1350.6	1261.8	1300.9	1278.2	1328.5	1336.9	1376.8	1426.7	1429.7	1390.7	1498.6	1424.7	1511.3	1490.5	1467.1	1525.2	1570.6	1565.7	1659.8	1539.5	1564.1	1583.3	1619	1594.2	1661.2
1112.9	1082.7	1079.3	1136.5	1089.5	1093.6	1060.9	1114.7	1093.5	1088.6	1132.9	1086	1086.3	1128.7	1184.1	1204.9	1108.3	1197.3	1203.6	1270.6	1197.9	1218.3	1247.5	1217.7	1223.3	1298.7	1261.1	1278.9	1334.2	1379.5	1309.9	1353.8	1346.7	1385.7	1409.4	1440.6	1366.2	1483.3	1508.1	1482.1	1552.3	1562.6	1497.7	1542.8	1513.5	1611.5	1613.3	1554	1590.6	1673.2
1075.9	1048.7	1077.3	1069.5	1125.5	1063.6	1054.9	1131.8	1075.2	1031	992.81	1039	1092.1	1119.7	1229.1	1158.7	1178.6	1172.3	1183.7	1125.3	1176	1166.3	1212.5	1195.7	1236.6	1206.1	1267.6	1246.9	1249.6	1250.5	1295.2	1330.8	1355.7	1328.7	1392.4	1379.6	1439.2	1441.3	1420.1	1400.1	1404.9	1529	1525.3	1535.8	1513.5	1514.5	1561.3	1482	1505.2	1606.2
1170.9	1188.7	1173.3	1246.5	1121.5	1108.6	1126.9	1103.7	1122.5	1145.9	1150.3	1137	1238.1	1185.7	1224	1311.6	1239.9	1240.3	1251.6	1261.2	1282.9	1249.4	1265.5	1320.7	1268.3	1327.7	1330	1277.9	1381.2	1389.5	1342.9	1413.8	1438	1454.7	1394.4	1457.7	1491.2	1574.3	1529.1	1426.1	1567.3	1603.6	1617.8	1623.8	1610.3	1565.5	1607.3	1705	1620.2	1660.4
1041.9	1099.7	1135.3	1107.5	1086.5	1106.6	1026.9	1050.7	1045.6	1036.9	1078.9	1041	1030.7	1054.1	1164.6	1107.9	1087.3	1181.1	1199.3	1129.2	1212	1179	1185.5	1252.7	1224.3	1263.7	1212	1241	1236.2	1216.5	1236.5	1212.8	1310.7	1349.7	1323.4	1391.6	1349.3	1365.3	1363.1	1482.1	1387.3	1366.6	1418.7	1495.8	1441.3	1493.5	1439.3	1471.7	1482.2	1560.2
1059.9	1073.7	1124.3	1031.5	1091.5	1055.6	1058.9	989.69	1070.5	1017.3	1036.9	1085.1	1054.1	1080.7	1163.2	1051.9	1092.3	1178.3	1155.5	1172.2	1187.7	1122.7	1174.5	1229.7	1257.7	1127.7	1226.9	1231	1184.6	1257.5	1211.9	1228.8	1206.7	1248.7	1254.4	1320.6	1285.2	1259.3	1321.1	1340.1	1375.8	1390.6	1348.7	1417.8	1376.5	1343.8	1451.3	1484	1453.3	1500.2
1057.9	1064.7	1076.3	1109.5	1010.5	1041.6	1040.9	1120.7	1047.5	1065.9	1028.9	1025.8	1079.1	1057.3	1169.1	1140.9	1111.3	1160.9	1150.6	1195.2	1177.9	1130	1173.9	1237.7	1228.2	1219.7	1191.1	1236.8	1200.1	1305.4	1320.3	1280.9	1351.7	1379.7	1345.4	1361.6	1307.8	1465.3	1398.1	1494.1	1463.3	1482.6	1536.7	1467.8	1523.5	1567.4	1472.3	1540	1472.6	1616.2
1038.9	1025.7	1100.3	1071.5	1004.5	1049.6	988.89	1050.7	999.54	1025.9	1089.5	1021	1105.3	1084.5	1113.4	1072.9	1048.3	1124.3	1109	1129	1161.9	1207.3	1146.5	1149.1	1227.3	1179.7	1141	1209.9	1160.3	1185.9	1212.9	1268.8	1199.7	1353.7	1253.4	1288.6	1313.2	1354.3	1298.1	1410.1	1465.3	1447	1505	1460.8	1372.5	1475.5	1422.3	1455	1435.2	1419.2
1036.9	1100.7	1164.3	1127.5	1127.5	1082.6	1044.9	1131.7	1002.5	1100.9	1137	1041	1126.1	1167.9	1166.1	1175.9	1226.3	1216.4	1178.2	1172.6	1231.9	1202.1	1202.5	1184.7	1239.3	1239.7	1294	1244.1	1281.8	1326.5	1307.9	1320.8	1454.7	1388.7	1433.4	1383.6	1389.4	1486.3	1488.1	1465.1	1589.3	1473.6	1542.7	1501.8	1525.5	1559.5	1546.3	1667	1539.2	1530.6
1041.9	1076.7	1089.3	1088.5	1033.5	1032.6	1049.9	1013.7	1020.5	1050.3	979.09	1006	1051.1	1052.5	1135.1	1216.2	1155.4	1220.2	1184.6	1265.2	1119.9	1206.3	1149.5	1152.7	1236.3	1203.2	1245.2	1223.9	1246.2	1228.5	1241.2	1267.8	1276.8	1383.7	1331.7	1393.6	1406.2	1449.3	1386.1	1466.1	1450.3	1434	1528.7	1525.8	1452.6	1449.5	1557.3	1469.7	1530.2	1569.2
1031.9	1026.7	1038.3	1089.5	1003.5	978.57	990.82	1030.7	1078.5	1028.9	921.91	1025	1035.5	1028.7	1063.8	1047.9	1079.3	1096.3	1095.6	1198.2	1173.9	1203.1	1038.3	1152.7	1219.3	1139.7	1165	1187.9	1248.2	1174.5	1253.9	1222.8	1266.7	1225.7	1340.4	1359.6	1354.2	1309.1	1300.1	1424.1	1408.3	1447.6	1558	1496.8	1429	1493.5	1444.3	1495	1440.6	1488.2
981.86	1060.7	1056.3	972.46	1010.5	1004.6	970.89	1055.7	978.54	934.56	982.07	1071	1043.1	1004.7	1028.7	1042.9	1056.3	1069.3	1056.6	1053.2	1097.9	1089.7	1109.3	1116.7	1120.3	1160.7	1183	1194.9	1203.2	1178.6	1224.9	1284.8	1262.7	1210.7	1291.6	1297.7	1230.2	1381.3	1297.1	1258.1	1359.3	1339.6	1412.7	1389.9	1365.5	1457.5	1371.3	1438	1405.9	1370.2
1190.9	1152.7	1085.3	1084.5	1065.5	1110.6	1038.9	1073.7	1052.5	1095.9	1058.1	1056	1090.1	1095.7	1203.1	1186.9	1143.1	1109.9	1180.5	1231.2	1166.8	1223.3	1153.5	1342	1206.9	1204.8	1246	1286.9	1306.2	1339.5	1360.9	1373.8	1350.1	1322.7	1412.2	1384.6	1357.5	1404.3	1503.1	1510.1	1414.7	1548.6	1575	1597.8	1576.5	1577.5	1541.3	1622	1515.2	1558.2
1056.9	1103.7	1092.3	1078.5	1090.5	1076.6	989.89	1051.7	1051.5	989.55	1019.6	1067	1150.1	1112.2	1045.1	1078.2	1124.3	1064.3	1076.6	1164.2	1089.9	1169.3	1190.5	1232.7	1199.3	1234.7	1182	1327.9	1222.2	1268.5	1275.9	1227.8	1332.7	1342.7	1368.4	1372.3	1373.2	1407.3	1408.1	1437.1	1423.6	1465.6	1469.7	1433.8	1483.5	1504.5	1513.3	1559	1637.2	1611.2
1070.9	1047.7	1061.3	1015.5	1030.5	1039.6	1021.9	1061.7	1018.4	1037.8	946.91	1007.2	1094.7	1042.7	1110.4	1079.5	1067.3	1088.4	1149.6	1116.2	1149.9	1190.3	1175.4	1206.7	1245.2	1145.3	1200.9	1167.9	1282.2	1261.5	1265.9	1227.9	1276.7	1316.8	1284.4	1292.6	1302.2	1392.3	1275.7	1386.2	1357.3	1379.6	1413.7	1506.8	1382.5	1448.5	1418.9	1523	1463.2	1452.2
1042.9	1059.7	1126.3	1064.5	1096.5	1087.6	1088.9	992.69	1080.5	1087.6	1076	1089	1071.1	1093.8	1129.3	1151.9	1198.3	1208	1147.5	1243.1	1187.9	1192.3	1192.5	1186.7	1204.3	1267.7	1265	1259.9	1299.2	1312.5	1329.9	1303.2	1359.7	1396.7	1429.4	1456.6	1403.2	1483.3	1422.1	1545.4	1573.3	1572.6	1551.7	1580.8	1578.1	1564.5	1632.3	1595	1625.2	1644.2
1092.9	1050.7	1140.3	1099.5	1100.5	1113.6	1086.9	1111.7	1110.5	1041.9	1107.9	1120.6	1165.1	1153.7	1168.1	1215.5	1126.3	1218.2	1151.6	1186.2	1165.9	1279	1247.4	1178.1	1264.3	1271	1244.8	1264.9	1387.1	1254.5	1337.9	1346.8	1401.7	1408.3	1416.4	1479.6	1433.2	1477.3	1524.1	1539.9	1578.7	1510.6	1561.7	1537.7	1594.5	1644.9	1620.3	1543	1585.2	1642.2
1049.9	1061.7	1108.3	1060.5	1125.5	1113.6	1125.3	1120.7	1039.5	1114.9	1094.9	1098	1160.5	1101.7	1144.1	1229.9	1158.9	1202.3	1152.5	1134.2	1239.5	1173.3	1154.5	1234.7	1302.3	1307.7	1220	1302.9	1270.2	1349.5	1305.9	1358.8	1329.7	1413.6	1355.4	1446.6	1463.3	1467.1	1414.1	1517.1	1522.3	1562.6	1484.7	1552.8	1596.5	1614.5	1520.9	1574	1623.2	1594.2
1068.9	1056.7	1044.3	1084.5	1030.5	1133.6	960.89	1063.8	1092.5	1031.9	1059.9	1101	1087.1	1149.6	1099.1	1140.9	1112	1162.6	1113.6	1279.8	1151	1236.1	1208.5	1264.7	1226.4	1311.7	1255.3	1235.8	1284.8	1337.5	1307.9	1467.8	1304.7	1382.7	1390.4	1459.6	1323.2	1449.3	1506.1	1427.1	1473.3	1510	1616.4	1565.8	1444.5	1557.5	1522.3	1598	1606.2	1632.2
1060.9	1032.7	1098.3	1150.5	1098.5	996.21	1013.9	1029.8	969.54	1022.9	1060.9	1068	1102.1	1140.7	1119	1133.2	1087.3	1203.3	1150.6	1148.2	1206.8	1212.3	1182.7	1238.7	1219.3	1239.7	1277	1209.9	1284.2	1296.5	1336.9	1325.8	1315.3	1419.7	1329.4	1408.6	1412.8	1467	1408.1	1520.1	1550.3	1512.6	1482.7	1532.7	1480.6	1531.5	1605.9	1595	1576.2	1583.2
1031.9	1082.7	1055.3	1057.5	1045.5	1052.6	1063.9	1085.7	1079.5	1087.9	1012.9	1098.3	1063.1	1114.7	1165.1	1127.9	1111.7	1160.2	1140.6	1195.2	1132.8	1200.3	1173.4	1204.7	1234.3	1169.7	1234.4	1291.3	1208.3	1249.9	1240.9	1317.8	1312.7	1383.4	1287.4	1357.6	1368.2	1429.6	1445.1	1521.1	1472.7	1508.6	1576.7	1490.8	1554.5	1506.5	1485.3	1574	1550.2	1581.2
1086.9	1106.7	999.26	1104.5	1026.5	1111.6	1010.9	1045.8	1051.5	1042.9	1078.9	1051.6	1039.7	1131.8	1114.1	1164.8	1181.3	1205.9	1170.6	1185.2	1224.9	1221.3	1212.5	1235.7	1220.1	1235.7	1223	1262.9	1227.2	1301.7	1302.7	1362.8	1285.7	1366.7	1363.4	1395.7	1383.2	1433.3	1362.1	1414.1	1479.3	1500.7	1488.7	1486.8	1452.5	1528.5	1488.3	1524	1521.2	1602.2
1105.9	1157.7	1126.3	1114.5	1095.5	1098.4	1051.9	1066	1069.5	1101.9	1131.8	1129	1136.1	1064.7	1226.1	1255.9	1163.1	1209.3	1237.6	1183.2	1188.2	1267.4	1224.5	1237.5	1276.3	1242.7	1347	1262.9	1310.2	1336.5	1357.7	1464.8	1427.7	1441.7	1488.4	1469.6	1438.2	1512.3	1520.1	1557.1	1608.3	1599.9	1586.2	1572.8	1587.5	1592.5	1641.3	1731	1616.2	1677.2
1120.9	1148.7	1086.3	1130.5	1125.5	1069.6	1052.9	1101.7	1032.5	1048.9	1100.9	1082	1208.1	1246.7	1194	1170.7	1225.3	1257.7	1304.5	1263.2	1222.5	1285.3	1202.5	1285.7	1335.4	1272.4	1304.1	1340.9	1307.2	1333.5	1277.7	1412.8	1410	1378.6	1478	1498.6	1544.2	1483.3	1541.1	1619.1	1602.3	1584.6	1681.7	1629.8	1549.5	1651.5	1604.3	1669	1606.2	1663.2
1096.9	1153.7	1148.3	1139.5	1126.5	1126.6	1064.9	1134.7	1089.5	1048.9	1080.9	1112.7	1174.2	1177.7	1191.1	1238.9	1128.4	1280.3	1286.6	1223.2	1261.2	1230.3	1248.5	1365.7	1276.3	1322.7	1318.6	1325.9	1372.2	1357.5	1443.9	1419.8	1418.7	1434.7	1361.4	1534.6	1512.2	1540.3	1500.1	1595.1	1521.9	1659.6	1612.7	1640.8	1581.5	1621.5	1670.7	1661	1719.8	1728.2
946.86	1026.7	950.69	980.46	956.54	975.57	878.89	971.69	915.54	854.94	978.79	945	946.14	1005.4	965.09	1025.8	951.69	1021.3	1033	1056.5	1044.9	1027.3	1115.4	1095.3	1074	1122.3	1031	1081.7	1203.2	1143.5	1181.3	1146.8	1165.3	1292.7	1158.4	1197.6	1256.2	1330.3	1195.7	1239.1	1348.3	1403.6	1359.6	1434.8	1384.5	1365.5	1424.3	1445	1380.2	1465.2
884.86	997.74	1024.3	907.46	952.54	955.57	882.89	879.69	889.54	925.94	930.91	904	905.14	959.51	958.09	929.48	980.36	1012.4	1041.7	1045.8	960.86	957.51	994.54	1000.7	1072.7	1069.8	1068.8	1133.9	1078.1	1088.9	1144.9	1197.8	1179.7	1146.1	1252.5	1181.6	1169.2	1274.3	1206.1	1254.1	1347.9	1355.6	1341.7	1353.8	1325.5	1439.5	1332.3	1434	1428.2	1366.9
850.86	904.74	948.26	869.46	835.54	892.68	848.89	939.69	875.54	922.94	808.74	888.34	916.14	969.69	962.59	903.48	941.26	1019.3	967.63	976.71	1013.9	986.34	1013.5	1030.7	989.29	1034.7	1015	1140.3	1142.2	1099.5	1144.9	1158.8	1160.7	1198.9	1207.4	1177.6	1198.2	1196.3	1269.1	1322.2	1271.3	1302.6	1226.7	1346.8	1310.5	1327.5	1342.3	1348.1	1359.2	1496.2
879.86	929.74	969.26	931.46	831.54	956.57	899.89	923.69	893.21	879.94	906.81	934	967.14	955.13	978.09	1011.9	921.26	974.31	1073.6	959.61	998.86	1075.3	1072.6	1010.7	1055.8	1122.1	1075	1130.1	1056.3	1179.5	1129.2	1195.8	1209.7	1218.7	1226.7	1230.6	1254.5	1320.3	1305.1	1296.9	1275.3	1368.6	1350.3	1335.8	1340.5	1397.5	1391.3	1439	1482.8	1520.2
877.86	895.68	872.26	991.46	957.54	969.57	915.89	931.69	874.54	861.94	943.91	911.1	993.14	915.81	1045.5	1044.9	935.36	1024.3	1033.6	1024.2	1038.5	1087	1101.4	1117.7	1109.3	1135.7	1093	1126.9	1116.7	1154.9	1204.9	1212.8	1167.7	1198.7	1173.4	1219.6	1227.2	1308.3	1294.1	1313.1	1347.3	1363.5	1437.7	1408.8	1368.5	1327.5	1449.3	1419	1424.2	1424.2
856.86	887.74	962.26	971.46	907.54	870.57	865.89	954.69	875.54	891.94	888.91	921	939.14	980.03	998.98	935.86	1032.3	1000.5	940.63	1048.6	1000.7	1057.2	979.54	1104.5	1006.3	1068.7	1077.6	1101.8	1134.2	1121	1099.9	1173.8	1131.7	1180.7	1253.4	1184.6	1200.2	1323.3	1348.1	1326.1	1346.3	1325.6	1306.7	1466.8	1378.5	1385.5	1451.3	1486	1458.2	1427.2
947.86	932.74	979.26	997.46	964.54	947.57	871.89	911.34	912.28	935.94	888.91	1009	899.14	1009.7	1019.1	1041.9	1065.6	1088.3	977.7	1043.3	1085	984.72	1066.5	1105.7	1054.3	1059.7	1127	1176.1	1134.1	1154.5	1204.3	1189.8	1212.8	1233.7	1294.4	1290.6	1295.2	1331.4	1362.1	1388.1	1410.3	1355.4	1490.3	1429.8	1400.5	1410.5	1434.3	1459	1514.2	1578.2
965.86	964.74	957.26	952.46	869.54	938.57	889.89	913.69	889.54	927.32	937.91	924	955.31	925.79	1060.1	1009.9	967.03	1007.4	1060.9	989.06	981.92	1032.6	1084.5	1062.6	1035.4	1070.6	1104.1	1086.9	1102.2	1126.2	1114.9	1153.8	1180.7	1216.7	1243.1	1252.6	1281.2	1223.3	1230.1	1240.1	1289	1334.5	1398.7	1336.8	1291.5	1411.4	1412.3	1421	1348.2	1522.2
899.86	958.74	878.26	909.46	930.89	879.57	804.89	897.69	847.54	769.94	829.79	871	888.14	894.81	985.09	983.86	953.65	998.31	985.63	967.33	948.86	933.24	997.54	978.71	1017.3	964.69	915.85	970.94	1023.2	1070.9	1023	1038.4	1085.6	1150.7	1126.4	1092.6	1134.2	1095.3	1083.1	1155.1	1229.3	1129.6	1136.8	1229.8	1139.5	1199.5	1195.3	1201	1229.2	1250.2
954.86	974.74	1076.3	957.46	1022.5	977.57	898.89	999.69	934.54	995.94	950.05	965.9	989.04	1026	1002.1	1050.9	1018.3	1079.3	1032.6	1152.7	1112.9	1099.3	1051.5	1120.7	1044.3	1120.7	1182	1101.9	1173.2	1161.5	1242.9	1202.8	1201.7	1209.7	1231.4	1336.6	1304.2	1221.3	1372.1	1350.1	1391.3	1379.6	1423.7	1414.8	1391.5	1384.5	1404.3	1424	1418.2	1487.2
906.96	885.85	956.26	945.46	910.54	942.57	979.89	861.69	837.54	951.94	933.91	956	941.25	1082.6	974.09	987.29	998.36	1057.3	1063.6	1064.2	1040.8	955.55	1023.5	1065.7	1076.6	1103.7	1120	1160.9	1081.1	1102.1	1173.9	1227.8	1236.7	1190.7	1123.4	1235.6	1300.2	1294.3	1329.1	1317.1	1341.8	1312.7	1362.7	1407.8	1405.5	1401.5	1378	1381	1411.2	1350.2
894.86	941.74	932.26	873.46	886.54	910.57	884.89	922.69	870.65	879.22	871.91	916	877.14	932.69	1006.1	964.3	955.26	987.31	974.44	982.83	1051.9	1045.3	1046.5	1049.8	1092.4	1026.7	1070.1	1079.1	1054.3	1105.5	1139.9	1116.8	1151.7	1162.7	1199.4	1240.6	1228.2	1303.3	1321	1272.1	1355.1	1386.6	1329.7	1312.4	1340.5	1377.5	1319.3	1432	1371.2	1410.2
890.86	920.74	969.26	946.46	872.54	927.57	912.23	883.89	842.66	924.94	907.02	931.9	919.7	876.69	965.09	929.86	988.15	973.31	1040.6	1076.5	1007.9	1057.9	1035.8	1046.4	1102.3	1016.7	1037.1	1139.1	1090.3	1120.5	1131.9	1128.8	1138.7	1216.8	1176.4	1211.6	1272.2	1293.3	1267.1	1318.1	1303.3	1297.6	1267.7	1387.7	1304.1	1347.5	1361.3	1470	1356.2	1429.2
894.86	865.74	932.26	960.46	908.54	940.73	888.89	890.58	885.16	889.94	892.91	894	1010	1008.6	981.71	978.86	922.26	988.42	1081.6	1052.2	1023.7	1058.3	1032.5	1005.6	1071.3	1093.4	1064.3	1075.9	1112.2	1119.5	1044.2	1150.8	1165.7	1182.7	1208.4	1212.6	1236.2	1200.3	1296.1	1281.1	1321.3	1351.6	1363.7	1345.8	1352.6	1357.5	1380.3	1432	1394.2	1505.2
913.86	895.74	929.26	907.46	882.54	871.57	883.89	939.69	894.54	859.94	869.52	881	904.14	854.03	1015.1	964.86	1007.3	1038.3	1008.6	1092.2	1012.9	1002.3	959.65	1037.6	1035.2	1052.1	1072	1102.9	1163.8	1121.5	1131.9	1155.8	1177.7	1237.8	1162.4	1259.6	1221.2	1280.3	1272.2	1315.1	1304.3	1364.7	1296	1333.8	1334.5	1309.5	1419.3	1388	1401.2	1401.2
959.86	995.12	918.26	917.46	1017.5	879.57	932.89	895.69	808.54	960.06	857.91	936	965.14	1002	980.09	966.46	927.26	1047.3	1022.6	1071.1	1016.3	1079.3	1086.5	1088.3	1156.6	1104.7	1029.9	1044.9	1148.5	1122.4	1173.8	1197.2	1232.3	1236.7	1184.4	1230.6	1248.2	1332.3	1283.1	1339.2	1349.3	1362.6	1355.7	1383.8	1400.5	1340.1	1342.7	1404	1418.6	1444.3
949.29	919.74	970.26	897.46	920.54	930.57	840.89	946.69	908.54	905.94	957.91	932.62	966.14	960.51	940.26	996.01	972.65	993.78	1028.6	1005.6	1014.1	1080	1061.5	1057.7	1026.3	1099.7	1150.3	1135.1	1163.2	1075.5	1124	1185.6	1096.1	1211.7	1168.4	1292.6	1180.2	1257.4	1269	1256.1	1338.3	1310.6	1379.7	1359.8	1351.5	1369.5	1390.3	1448	1440.2	1403.2
970.86	940.74	963.26	913.46	947.54	963.57	989.4	867.69	930.54	937.94	880.91	901.78	925.14	1018.7	992.98	985.74	1012.3	969.31	980.63	1100.2	1045.9	1090.3	1040.5	1070.6	1128.7	1068.6	1083	1122.9	1167.2	1212.5	1133.9	1124.8	1147.8	1263.7	1248.5	1249.6	1302.2	1338.3	1280.1	1350.1	1388.3	1380.6	1375.2	1381.8	1276.7	1358.5	1359.3	1418	1377.2	1399.2
989.86	969.74	986.26	966.46	929.54	947.57	899.89	948.69	953.54	891.94	958.91	889	967.14	955.31	999.09	1001.3	988.26	1031.4	1055.6	1013.2	1009.9	1072.6	1058.5	1034.7	1134.7	1127.8	1052.9	1093.9	1237.5	1197.7	1109.9	1200.8	1210.3	1164.7	1179.4	1296.6	1199.2	1281.3	1303.9	1327.1	1306.3	1348.6	1289.7	1431.8	1317.9	1352.5	1334.3	1385.8	1334.3	1389.3
953.86	949.74	984.26	879.46	933.54	977.57	908.51	950.69	907.54	855.94	944.91	878.17	931.14	944.69	1035.9	1063.9	924.26	1007.3	1008.6	1056.2	997.96	978.34	1042.5	1123.7	1042.4	1083.7	1091	1074.9	1103.2	1099.5	1159.9	1192	1118.3	1144.1	1187.4	1235.6	1177.2	1216.3	1268.1	1222.1	1294.3	1299.2	1295.7	1317.8	1391.5	1353.4	1411.1	1386	1375.2	1353.2
953.86	897.74	958.26	870.94	887.54	948.57	859.89	920.08	828.54	879.94	935.76	871	903.14	936.69	996.09	946.98	866.47	953.97	974.63	1023.7	995.86	1048.3	1062.5	1049.7	1056.3	1097.7	1023.1	1046.9	1068.6	1102.9	1156.9	1123.2	1202.7	1234.7	1158.4	1215.6	1221.1	1195.3	1235	1270.2	1254.3	1312.6	1293.7	1379.8	1279.5	1281.5	1441.3	1349	1392.2	1379.2
897.51	932.74	930.26	908.46	878.7	884.57	913.89	937.69	849.87	902.94	913.47	858	876.26	917.69	1040.4	1015.9	941.32	964.31	978.52	1095.7	947.86	1014.3	973.7	1017.7	991.29	1134.1	1048	1129.9	1109.2	1031.6	1137.9	1172.9	1159.7	1219.6	1225.4	1227.6	1161.2	1288.5	1269.1	1270.1	1311.3	1226.6	1349	1406.8	1273.5	1443.5	1319.3	1355	1418.2	1454.2
909.86	943.74	932.26	943.46	938.54	887.95	897.89	918.69	932.61	913.94	848.91	862	911.52	934.58	986.09	988.86	950.26	1052.5	1014.6	1013.2	971.86	1022	1015	1092.7	1076.3	1139.6	1113	1064.9	1037.2	1098.5	1122.4	1197.3	1086.5	1173.7	1157.7	1244.6	1236.2	1286.3	1199.1	1359.7	1290.3	1352.6	1304.3	1357.8	1332.5	1327.5	1377.3	1428	1442.2	1459.2
952.86	922.74	928.26	923.46	982.54	889.57	908.89	930.08	869.54	888.73	932.91	886.22	852.14	918.69	1032	1022.9	1024.3	1015.4	1044.5	1052.2	975.86	1050.3	1057.5	1136.2	1046.8	1089.7	1106.9	1140.8	1141.2	1185.5	1125.9	1145.8	1202.6	1239.8	1217.8	1294.6	1255.2	1267.3	1296.4	1309.1	1364.3	1359.6	1321.7	1336.8	1318.5	1358.5	1413.2	1436	1473.2	1492.6
991.86	932.74	924.26	1006.5	885.54	995.57	917.89	950.69	927.54	898.94	930.91	848	926.14	937.34	986.09	970.86	946.59	1051.3	1060.6	1066.2	1063.9	1060.3	996.54	1134.6	1076.3	1097.7	1091	1142.9	1183.2	1185.5	1182.9	1178.8	1238.9	1242.7	1232.4	1291.6	1253.2	1315.3	1344.1	1320.1	1378.3	1334.6	1367.7	1386.8	1352.5	1441.6	1481.3	1420	1382.2	1456.2
856.86	1000.7	1028.7	917.11	923.54	955.57	877.89	897.69	920.54	895.94	911.91	942.1	941.14	917.79	1063.1	944.86	1043	1023.9	1023.6	1050.2	1036.9	1063.3	1069.8	1077.7	1108.3	1020.7	1105	1141.9	1112.5	1122.5	1182.9	1210.8	1164.7	1264.7	1203.4	1232.6	1255	1289.6	1218	1314.1	1324.9	1351.6	1377.4	1439.8	1366.9	1367.5	1348.3	1486	1450.2	1531.2
900.86	891.62	942.26	963.46	878.15	893.57	830.89	941.58	924.54	897.6	894.31	901	930.88	977.46	968.26	967.86	934.26	960.31	995.63	936.89	949.86	998.34	988.54	1011.7	1053.9	1012	1030	1020.6	1096.2	1043.5	1109.9	1093.8	1094.5	1212.1	1120.4	1177.6	1128.2	1184.3	1159.9	1121.1	1255.3	1239.6	1254.7	1197.8	1197.5	1196.5	1250.3	1290	1224.2	1260.2
939.86	1027.7	1001.3	985.46	890.54	962.57	885.89	924.79	919.54	805.05	939.91	951	930.14	1011.7	1049.1	1000.9	952.26	997.31	1068.7	1084.4	961.96	1054.3	1063.5	1068.7	1078.3	1082.7	1138.5	1110.9	1133.2	1164.2	1140.9	1207.8	1176.7	1242.7	1233.4	1251.6	1237.2	1347.3	1375.1	1327.8	1344.3	1392.6	1395.7	1471.8	1369.5	1371.5	1424.3	1402	1472.2	1474.2
883.86	861.74	966.26	902.67	892.54	926.57	917.89	890.69	938.54	950.94	883.02	918	926.75	946.07	938.09	949.86	1009.3	1000.3	1052.6	1055.1	993.75	1059.2	1031.7	991.71	1107.1	1046.7	1023	1048.9	1182.2	1133.5	1141.9	1133.8	1157.7	1232.7	1187.4	1225.6	1239.2	1272.3	1301.1	1229.1	1321.3	1333.6	1271.7	1330.8	1391.5	1357.5	1368.3	1435	1350.2	1400
882.86	857.74	954.26	892.46	882.54	906.57	942.89	903.07	922.66	956.94	873.29	865	998.14	974.69	982.09	937.58	955.43	986.31	1016.6	1122.2	1036	1034.6	996.15	1000.7	1038.2	1101.7	1064	1153.9	1134.2	1147.6	1087	1149.8	1125.7	1230.7	1180.4	1200.6	1173.2	1250.3	1225.1	1249.5	1332.3	1306.2	1381.7	1323.8	1296.5	1372.5	1396.3	1394.8	1416.2	1413.2
906.86	989.74	913.26	894.46	834.54	900.47	898.89	904.69	886.65	862.94	914.91	895.86	852.02	905.69	982.09	949.86	928.26	973.14	975.63	1006.2	921.96	1045.3	1043.5	1000.7	1035.3	1009.7	1123	1104.9	1103.2	1173.5	1113.9	1142.3	1166.7	1221.7	1136.4	1193.6	1232.2	1259.3	1254.1	1323.1	1273.3	1322.6	1303.7	1371.8	1311.5	1415.5	1379.3	1418	1369.2	1454.8
934.86	878.74	872.26	948.46	867.54	924.57	827.89	926.69	820.54	895.32	851.91	915	871.76	914.96	964.09	1007.7	926.26	1042.3	1035.8	1106.1	948.86	1061	999.54	1002.7	1098.3	1042.7	1081	1114.9	1085.2	1136.4	1130.9	1111.8	1150.5	1183.1	1157.4	1225.5	1192.2	1293.3	1280.1	1307.2	1259.3	1307.6	1313.7	1383.7	1356.5	1390.5	1351.3	1418.1	1380.2	1440.2
905.86	999.74	968.26	912.46	864.54	892.57	826.89	904.69	887.54	906.94	935.91	888.78	976.14	941.34	994.09	1026.2	925	970.31	985.63	1029.2	927.86	1015.4	1042.4	1009.7	1150.3	1060.7	1054	1071.9	1151.2	1095.5	1153.9	1140.8	1245.7	1236.7	1201.4	1209.6	1265.2	1271.3	1319.1	1281.1	1322.3	1349.6	1281.7	1410.8	1313.5	1393.5	1416.4	1400	1367.2	1409.2
910.86	881.74	909.26	902.46	853.54	877.18	862.89	945.69	881.54	966.1	901.91	913	903.14	954.69	1000.1	1001.8	1005.3	962.99	1040.9	1101.1	964.75	1089.2	1041.9	1063.6	1078.3	1051.7	1073	1056	1103.2	1047.6	1147.9	1091.8	1104.7	1246.1	1254.4	1176.7	1163.2	1242.3	1243.1	1217.1	1321.3	1320.2	1277.8	1418.4	1307.5	1300.5	1460.3	1365	1337.2	1451.2
904.86	922.74	948.26	889.46	851.54	914.57	853.89	852.69	904.54	911.94	932.91	861	918.97	988.58	959.09	959.86	911.26	1007.3	1005.6	1064.2	1027.9	1017.3	1017.6	1034.3	1049.9	1086.6	1041.1	1076.8	1114.3	1139	1122.5	1112.8	1187.7	1216.7	1201.4	1237.6	1217.2	1245.3	1221.1	1246	1361.3	1280.5	1423.7	1292.8	1338.5	1419.2	1406.3	1387	1478.2	1320.2
870.86	932.74	939.26	940.46	860.54	872.57	884.89	906.69	816.66	871.94	888.91	853	863.31	907.69	958.48	930.86	928.26	943.21	994.63	1034.2	1038.9	983	1041.9	1040.7	1061.3	1037.7	986.37	1132.9	1168.2	1046.6	1131.9	1112.8	1101.7	1207.7	1126.4	1212.6	1100.2	1237.3	1227	1242.1	1281.3	1288.6	1236.7	1299.8	1316.4	1324.5	1276.3	1386	1380.2	1406.2
952.86	928.74	1081.3	909.46	967.54	1003.6	977.89	944.69	987.54	906.05	872.24	969.62	928.14	974.69	1015.1	1035	906.26	1049	1043.6	1017.2	1039.2	1084.3	988.54	1114.7	1096.3	1084.7	1118.6	1115.9	1135.6	1166.5	1211.5	1155.8	1233.7	1197.7	1309.4	1281.6	1265.2	1373.3	1318.1	1298.1	1398.3	1379.6	1351.7	1348.8	1412.6	1401.5	1392.7	1437	1434.9	1493.2
910.86	902.74	897.26	818.46	822.54	913.57	836.89	921.69	769.54	888.94	889.91	833.88	890.04	918.69	936.09	983.86	853.36	977.31	937.63	1020.2	987.86	1017.3	1051.5	1034.7	1031.3	1023.7	1074	1123.9	1082.2	1119.5	1081.9	1118.9	1179.7	1174.7	1147	1217.6	1295.2	1242.3	1246.1	1310.1	1360.7	1359.6	1340.7	1334.8	1307.5	1304.1	1360.3	1455	1457.2	1419.2
926.86	955.74	912.26	976.61	932.54	912.57	852.89	913.69	851.54	870.94	886.91	852	904.14	1001.7	1008.1	974.86	925.26	1068.3	980.52	1077.1	969.86	997.34	999.54	1040.7	1029.7	976.69	1096	1097.9	1139.1	1163.5	1150.9	1207.9	1148.7	1262.7	1214.4	1311.6	1182.2	1264.3	1282.1	1366.1	1335.3	1339.6	1326.7	1374.8	1339.5	1389.5	1430.4	1392.8	1368.2	1425.2
964.86	998.74	1011.3	939.46	876.54	963.47	862.89	953.69	964.71	905.77	944.36	939	940.14	1039.7	974.09	1021.9	1010.2	1054.3	1021.7	1131.9	1033.9	1120.3	1058.5	1119.7	1077.3	1217.7	1141	1063.9	1123	1168.5	1213.7	1260.8	1217.7	1238.7	1217.4	1252.6	1252.3	1341.3	1350.1	1296.1	1324.9	1417.6	1436.8	1389.1	1437.5	1458.5	1420.3	1462	1430.2	1483.3
900.86	907.74	968.86	972.46	908.54	909.57	896.89	942.69	943.54	876.94	957.02	885	949.8	947.79	945.09	969.86	1036.2	966.31	1021.6	1030.2	1018.9	1062.3	1029.4	1032.6	1056.3	1054.7	1105	1099.9	1219.2	1195.5	1187.9	1143.8	1175.3	1193.7	1179.4	1272.6	1272.2	1308.3	1254.2	1318.1	1314.3	1431.6	1434.7	1390.8	1377.4	1361.5	1479.3	1466	1462.2	1454.2
969.86	905.74	954.26	893.46	940.54	960.57	839.89	958.69	903.16	906.94	904.91	893.12	874.14	954.69	936.09	1090.5	971.26	1056.3	1009.6	1112.2	1047.9	1077.3	1091.5	1072.7	1138.3	1066.7	1093	1122.9	1094.6	1175.5	1216.9	1224.8	1151.3	1187.7	1205.4	1232.6	1242.2	1279.3	1248.1	1337.1	1373.3	1322.6	1313.7	1329.8	1330.5	1475.5	1433.3	1385	1431.2	1453.2
901.86	931.74	934.26	923.46	898.54	929.57	956.89	894.69	897.54	973.94	876.91	893	924.14	934.69	1015.1	1020.9	986.09	1055.1	1051.6	1072.8	1052.9	1121.2	1098.9	1091.8	1066.3	1029.5	1051	1153.9	1110.9	1195.5	1175.9	1230.8	1217.7	1273.7	1229.4	1288.6	1263.2	1210.3	1289.1	1348	1386.3	1345.6	1348.8	1490.8	1418.5	1386.5	1420.3	1420	1346.2	1412.2
965.86	864.74	1015.3	956.46	985.54	971.57	861.89	938.69	929.89	802.94	890.91	949	967.09	954.69	1009.1	1071.9	974.26	1045.3	1047.6	1103.8	1030.9	1037.3	1050.2	1077.7	1046.3	1098.7	1076	1148	1141.2	1158.5	1118.8	1169.8	1171.7	1295.7	1228.4	1260.6	1331.2	1350.3	1306.1	1298.1	1356.3	1398.6	1374.7	1391.8	1312.5	1348.5	1379.3	1375	1404.5	1507.2
909.86	934.74	928.26	967.46	919.54	927.57	852.89	899.69	847.54	990.94	951.24	930	990.25	979.17	930.65	956.75	982.26	1063.3	982.63	1049.2	1041.9	1057.3	1025.5	1066.7	1128.7	1094.6	1028.1	1108.3	1154.2	1153.6	1161.8	1185.8	1176	1198.7	1214.4	1228.6	1237.2	1235.3	1213.1	1345.1	1309.3	1288.6	1406	1344.8	1308.5	1404.5	1455.3	1428	1400.2	1461.2
959.86	1007.7	895.26	927.46	928.54	971.57	857.89	939.69	929.54	942.94	928.91	895	920.26	1001.5	977.09	1022.9	1016.3	1025.3	1016.1	1019.3	1043.8	1035.3	1094	1091.7	1124.3	1021.6	1080	1109.9	1201.2	1045.4	1185.9	1135.8	1163.6	1286.7	1194.4	1269.6	1214.2	1262.3	1243.1	1324.1	1360.3	1342.6	1358.7	1369.8	1388.5	1333.5	1439.3	1414	1510.2	1479.2
987.86	899.74	941.26	882.46	927.54	845.57	856.89	960.91	892.75	882.94	836.4	905.1	949.26	946.79	1007.1	988.98	998.88	1032.3	1010.7	1068	1037	1056.3	1078.3	1092.7	1058.3	1061.8	1118	1094.9	1136.2	1149.9	1134.9	1196.8	1220.7	1252.7	1216.4	1265.6	1262.2	1296.3	1284.1	1383.2	1263.3	1424.5	1333.7	1364.7	1339.5	1422.5	1423.3	1401.3	1428.2	1416.4
917.86	872.74	947.26	961.46	962.54	907.19	882.89	860.69	885.54	873.94	931.91	860	967.14	1010.7	970.09	1010.9	953.19	1060.2	996.63	1046.6	980.69	1068.3	1104.9	1047.3	1011.9	1065.7	1112	1074.9	1079.2	1094.5	1103.9	1124.8	1177.8	1159.7	1187.4	1197.6	1186.2	1235.3	1203.1	1319.8	1276.3	1378.6	1356.7	1358.8	1361.4	1381.5	1357.3	1453	1422.2	1478.2
879.86	921.74	962.26	933.46	894.54	915.45	838.89	877.57	896.54	843.82	907.91	903	912.14	967.57	989.36	982.86	930.26	991.21	1071.5	1034.8	993.86	1013.3	1058.5	1021.1	1037.9	1096.7	1157	1079.9	1099.3	1112.5	1142.9	1191.8	1158.7	1165.7	1171	1232.6	1146.2	1194.3	1317.1	1310.1	1266.2	1303.6	1306.7	1347.8	1326.5	1380.5	1371.3	1374.2	1442.2	1391.2
921.86	935.74	926.36	892.46	861.89	855.57	824.89	853.69	884.54	909.35	831.91	874.9	875.14	969.81	1000.7	922.86	961.26	1027.3	969.63	1071.2	961.86	1019	985.54	1102.7	1010.3	1059.3	1071	1064.9	1212.2	1157.8	1089	1236.8	1193.7	1212.9	1204.4	1189.6	1247.2	1330.3	1292.1	1285.3	1323.7	1329.6	1313.7	1365.8	1297.5	1389.4	1327.3	1450	1401.2	1436.2
909.86	870.74	945.26	947.46	870.54	869.57	925.23	871.69	828.54	911.94	893.91	891	944.14	917.03	950.09	895.86	978.41	946.31	1000.5	946.23	999.25	1044.7	1048.1	1082	1043.3	1032.7	1018.3	1018.9	1092.2	1145.5	1177.9	1143.2	1126.7	1257.7	1211.4	1371.2	1216.3	1254.4	1342.1	1310.1	1304.3	1287.6	1231.7	1404.9	1333.5	1305.5	1389.3	1423	1428.2	1491.2
888.86	904.74	902.26	967.46	903.54	924.57	857.89	905.69	867.54	897.94	895.02	903	936.14	975.13	978.09	969.86	1032.3	1028.8	970.52	1059.6	1010.9	1008.3	1055.5	1056.7	1121.4	1109.8	1074	1118.9	1188.5	1134.5	1104	1162.8	1185.7	1202.7	1226.4	1227.6	1282.2	1314.3	1353.1	1292.1	1321.3	1288.6	1362.7	1364.4	1372.5	1366.5	1408.3	1433	1362.2	1455.2
885.86	884.74	994.26	925.46	906.54	900.57	956.89	917.69	905.54	821.94	893.81	880.38	854.14	940.07	1022.5	972.86	969.26	1002.8	948.52	1007.4	1037.9	1078.3	941.44	1061.7	1055.3	1058.8	1044	1089.9	1116.2	1131.5	1121.9	1150.8	1150.7	1229.7	1194	1281.6	1293.2	1278.3	1271.1	1217.1	1376.3	1326.9	1354.7	1420.8	1310.5	1379.5	1384.3	1372	1460.2	1427.2
920.86	897.74	977.26	999.46	937.54	917.57	857.89	913.69	861.89	871.94	841.91	840	924.52	870.69	972.09	1027.9	988.6	966.97	1024.5	1038.2	1036.9	1059.3	1025.5	986.71	1075.4	1036.7	1144.5	1017.9	1170.1	1150.4	1070.9	1122.8	1140.7	1228.7	1222.4	1241.6	1211.2	1277.3	1311.1	1258.1	1352.3	1327.7	1336.7	1405.8	1317.5	1403.5	1352.3	1408	1429.3	1448.2
897.86	944.74	947.26	971.46	947.54	897.57	853.89	881.69	839.54	919.5	856.91	926.4	950.14	992.69	1009.6	1026.9	946.26	1009.3	998.63	1066.2	1029.5	1103.6	1036.7	1046.6	1110.3	1046.1	1043.6	1104.8	1078.2	1126.5	1152.9	1232.8	1165.7	1263.7	1256.4	1259.6	1316.2	1312.3	1260.1	1330.1	1325.3	1305.6	1325.7	1477.1	1332.5	1378.5	1420.3	1442	1417.2	1457.2
893.86	1027.7	880.26	992.46	899.54	927.57	896.89	880.69	873.87	926.77	927.02	906.1	980.14	932.63	948.09	1001.8	954.26	963.42	1025.6	1071.4	1024.9	1068.3	979.54	1044.7	1095.3	1106.1	1026	1082.9	1106.2	1123.5	1124.9	1193.8	1166.8	1201.4	1220.4	1270.6	1165.2	1236.3	1327.1	1284.7	1265.4	1355.6	1368.7	1441.5	1274.5	1419.6	1359.3	1397	1417.2	1527.2
914.86	920.74	980.26	976.46	912.54	965.57	903.89	888.69	948.54	875.82	908.91	921.16	903.14	980.69	964.09	1046	975.26	983.31	1031.6	1096.8	974.86	1037.6	1009.5	1138.3	1126.3	1035.8	1101.3	1074.9	1182.2	1168.5	1162	1089.8	1111.7	1268.7	1246.4	1288.6	1266.1	1302.3	1234.1	1300.1	1357.9	1332.6	1385.7	1439.8	1353.5	1428.5	1387.3	1411	1439.2	1502.2
920.78	975.39	924.51	875.46	909.54	894.57	812.89	835.5	851.54	766.94	838.91	844.1	895.38	910.01	958.91	986.86	941.26	983.31	903.63	1004.9	917.86	986.24	973.33	953.11	1034.3	1077.7	977.97	1036.6	1076.2	995.54	1083.6	1105.8	1042.7	1116.7	1057.3	1236.6	1148.2	1125.3	1141.1	1212.1	1225.3	1202.6	1236.7	1269.9	1297.5	1360.5	1272.2	1366	1324.2	1276.2
895.86	835.74	951.26	937.46	912.54	931.57	875.89	872.69	875.54	851.94	864.91	846.21	947.76	914.69	960.09	973.25	950.26	986.31	983.63	957.23	1021.9	1018.3	1008.5	991.71	997.29	983.07	1067	1113.9	1083.2	1071.5	1102	1078.4	1091.7	1198.7	1112.4	1145.8	1208.2	1253.3	1238.1	1270.3	1275.3	1296.6	1192.1	1340.8	1328.5	1313.5	1266.3	1354	1338.1	1369.2
937.86	922.74	868.26	933.46	930.54	959.57	880.89	919.69	880.54	860.94	914.47	812.88	903.81	895.69	990.09	965.98	935.91	1017.4	909.73	964.23	1050.9	912.34	963.54	1007.7	983.67	1021.7	1037	1009.9	1103.6	1106.5	1076.9	1132.8	1100.9	1124.8	1170.4	1209.6	1205.2	1164.3	1156.2	1236.1	1258.9	1271.7	1238.7	1237.8	1286.5	1317.5	1283.3	1383	1349.2	1362.2
889.86	868.74	900.26	965.46	975.54	843.57	834.89	911.69	919.54	884.94	885.91	864.38	916.26	897.69	963.09	970.2	994.59	975.64	971.63	984.69	1031.7	1018.3	1004.5	1033.7	1064.2	1059.1	1025.8	1064.7	1067.9	1083.1	1058.9	1123.9	1139.7	1142.7	1150.4	1238.2	1186.2	1271.7	1227.1	1278.1	1282.3	1279.6	1322.7	1326.1	1283.1	1328.5	1313.3	1369	1399.2	1416.2
914.86	913.85	966.26	847.46	845.54	870.57	880.89	898.69	850.54	865.94	897.91	870	954.49	927.69	948.09	932.86	918.26	1002.9	974.63	1057.2	979.86	1027.3	999.54	1006.7	1028.3	1014.7	1046	1129.9	1020.3	1023.5	1115.9	1107.8	1078.7	1168.7	1198.4	1141.6	1155.2	1211.3	1180.1	1285	1216.4	1297.6	1253.7	1311.9	1304.9	1308.5	1327.3	1370	1341.2	1382.2
869.86	910.74	875.26	896.46	846.54	894.57	896.89	915.69	873.44	889.94	834.91	888.1	907.14	918.79	1026.8	978.86	964.26	966.25	971.63	961.23	1030.9	1045.3	980.44	1027.7	998.11	1138.7	1064.4	1131.9	1021.2	987.92	1111.9	1178.5	1028.7	1227.7	1171.4	1161.6	1158.2	1207.3	1180.1	1191.5	1280.4	1263.6	1301.7	1310.8	1244.2	1295.5	1313.2	1322	1370.2	1383.2
903.86	949.74	948.26	996.46	959.54	927.57	876.54	932.84	915.54	854.65	937.91	919	933.93	1017	982.43	957.19	982.26	1049.3	1005.6	1047.2	1030.9	1040.3	1086.5	1069.1	987.29	1004.7	1055.9	1046.9	1144.2	1084.5	1144.9	1213.8	1112.7	1247.1	1139.4	1306.6	1230.2	1303.1	1293.5	1223.6	1300.3	1323.6	1381.7	1385.8	1352.5	1356.7	1276.3	1396.3	1375.2	1411.2
923.86	937.74	998.26	949.46	935.54	903.57	953.23	943.69	899.54	919.27	944.88	913	949.8	987.34	1069.4	1023.8	945.15	1008.4	1000.6	1064.2	1008.9	1039.3	1049.4	1059.7	1045.7	1087.7	1083.6	1220.9	1125.1	1150.5	1146	1228.8	1193.7	1212.8	1228.4	1259.6	1272.7	1289.3	1350	1282.1	1314.3	1336.6	1383.7	1408.8	1393.5	1384.5	1390.3	1390	1417.2	1471.2
928.86	969.74	1058.3	1035.5	981.54	928.57	899.89	965.69	943.21	988.94	983.36	918.67	994.14	1057.4	1026.3	1085.4	1048.4	1092.3	1097.6	1180.1	1098.2	1154.5	1048.5	1115.7	1110.9	1107.7	1124.4	1102.9	1213.3	1128.9	1205.2	1320.8	1146.7	1263.7	1214.4	1256	1291.6	1351.3	1336.1	1374.1	1370.3	1398.6	1401.7	1383.8	1458.5	1414.3	1487.3	1504.8	1444.2	1534.2
923.86	993.9	1012.3	939.46	977.54	1017.6	969.89	971.62	888.36	925.94	985.81	955	956.14	956.79	1060.1	1105.9	1036.3	1084.3	1027.7	1117.2	1160.7	1090.4	1167.4	1147.8	1172.3	1137.7	1150	1081	1118.8	1194.9	1142.9	1239.8	1214.7	1314.6	1194.9	1293.6	1256.2	1302.3	1401.6	1286.1	1363.3	1341.6	1435.7	1423.8	1317.5	1403.5	1386.3	1461	1571.2	1438.2
964.86	1044.7	987.26	983.46	950.54	1029.6	970.89	926.69	979.54	883.94	996.91	851	1016.1	984.69	1074.1	1027.8	1025.3	1058	1068.2	1074.2	1034.9	1092.3	1140.1	1168.7	1107.9	1098.7	1051.5	1145.9	1131.2	1193.5	1157.9	1191.7	1205.7	1298.8	1222.5	1277.6	1207.2	1376.3	1350.1	1374.1	1324.3	1426.6	1328.7	1455.8	1335.5	1434.4	1414.9	1515.8	1456.8	1497.2
975.86	1043.7	963.26	962.46	1040.5	985.57	922.99	995.69	912.92	944.94	1025.9	941.4	965.8	977.31	985.09	1043.9	1034.3	1040.3	1025.6	1121.2	996.86	1122.5	1078.5	1113.7	1141.3	1068.7	1113.1	1098.9	1120.2	1163.5	1210	1205.8	1263.7	1228.7	1202.3	1311.6	1274.2	1339.3	1300.1	1389.1	1350.3	1418.5	1466.7	1399.8	1384.5	1418.5	1480.3	1425.4	1401.2	1483.2
890.86	989.74	986.26	1000.5	995.54	972.23	869.89	1051.7	904.54	886.94	1020.9	948.57	1038.1	995.62	1008.3	1055.9	1057.3	1037.3	984.85	1078.8	1048	1103.3	1042.5	1160.7	1090.4	1179.7	1149	1196.9	1074.2	1141.5	1252.9	1179.8	1240.7	1196.1	1174.4	1313.6	1312.2	1313.3	1356.1	1335.1	1334.3	1378.6	1356.7	1380.8	1459.5	1404.5	1437.3	1437	1468.2	1468.2
962.86	1046.7	1003.3	1040.5	947.54	968.57	929.89	963.69	926.54	1008.9	995.26	951	940.14	1023.8	1065.1	1055.9	1031.3	1041.7	1041.6	1106.2	1058.9	1086.3	1115.5	1179.3	1143.3	1118.7	1153	1150.6	1187.2	1151.9	1158	1314.8	1176.1	1224.7	1259.4	1267.7	1248.2	1369.3	1338.1	1402.1	1352.3	1366.6	1358.7	1450.8	1368.5	1388.5	1379.3	1420	1431.2	1534.2
1041.9	1000.7	1030.3	1023.5	1013.5	1028.6	965.89	984.69	971.54	1002.8	992.65	1011.6	1008.1	1065.7	1089.1	1113.9	1072.3	1055.3	1092.6	1107.2	1101.9	1151.3	1171.5	1177.7	1217.9	1163.7	1136.4	1190.6	1144.3	1202.5	1173.5	1234.8	1291.7	1345.7	1223.4	1247.6	1287.2	1368.3	1401.1	1370.1	1358.3	1377.6	1401.1	1497.9	1354.5	1475.5	1500.7	1545	1481.2	1520.2
1042.9	967.74	1057.3	986.46	992.54	1066.6	982.89	1059.7	997.54	1065.5	1054.1	1018.3	1031.1	1017.9	1160.1	1150.9	1069.4	1184.3	1114.6	1180.2	1184.9	1162.3	1212.5	1164.6	1283.3	1273.8	1263	1250.1	1333.2	1316.5	1327.9	1268.8	1388.3	1433.7	1370.4	1431.6	1421.2	1483.3	1481.1	1531.1	1552.3	1517.2	1503.7	1576.8	1513.6	1569.5	1583.1	1580	1613.2	1611.2
1007.9	970.74	1031.3	1035.5	956.54	1032.6	1096.9	1008.7	1059.5	1002.9	1039.9	944	1010.1	1093.7	1134.1	1037.2	1058.6	1136.3	1116.6	1203.2	1221.9	1140.3	1119.5	1208.7	1192.3	1292.8	1260	1299.6	1338.2	1306.5	1340.9	1307.8	1333.7	1405.7	1430.5	1371.6	1422.2	1465.3	1452.1	1438.1	1472.3	1481.6	1518.7	1544.8	1522.5	1544.5	1570.6	1640	1625.2	1619.2
895.86	965.74	1059.3	1007.5	952.54	963.45	1023.2	911.84	952.54	920.84	963.91	955	972.2	1005.8	1133.1	995.86	1032.3	1089.3	1045	1119.2	1108.5	1128.3	1161.5	1067.7	1132.6	1113.7	1191	1142.8	1182.2	1261.5	1280.8	1268.8	1228.6	1267.7	1277.4	1347	1249.2	1390.3	1397.1	1387.1	1415.3	1441.7	1490.7	1446.4	1440.5	1498.5	1485.3	1439	1492.2	1622.2
941.86	958.74	960.26	960.46	914.54	951.57	885.89	931.69	939.54	977.94	865.91	942	1009.1	998.69	1003.4	924.86	993.26	1076.3	1029.6	1090.2	1067.9	1049.4	1135.5	1075.7	1214.3	1109.7	1118	1132.9	1152.2	1182.5	1233.9	1270.8	1294.8	1259.6	1302.4	1286.6	1283.2	1375.3	1346.1	1375.1	1377.3	1440	1393	1438.8	1485.5	1504.5	1529.3	1532	1530.2	1489.2
933.86	903.74	967.26	986.46	1041.5	973.57	925.89	909.69	927.54	964.94	905.91	954	954.59	977.69	1097.2	1083.9	1008.5	1116.3	1044.6	1107.2	1073.9	1100.3	1049.5	1132.7	1069.2	1157.7	1154	1188.6	1242.2	1151.5	1203.9	1230.8	1356.6	1315.7	1267.3	1331.6	1271.2	1368.5	1377.1	1430.1	1448.3	1379.6	1385	1435.8	1446.5	1474.5	1511.3	1429	1552.2	1614.2
978.86	965.74	979.26	1006.5	978.54	977.57	932.89	1027.7	929.54	953.94	940.91	944.72	1033.8	1030.7	1062.9	1067.6	1025.3	1077.3	1102.5	1116.2	1065.9	1082.3	1083.5	1074.7	1207.3	1122.1	1145.3	1226.4	1184.2	1231.5	1218.9	1350.8	1291.7	1312.7	1276.4	1348.7	1400.2	1338.3	1391.7	1391.5	1452.3	1501.6	1441.7	1493.8	1484.5	1456.5	1478.3	1558	1525.2	1557.2
967.86	1018.7	1034.3	973.46	965.54	952.57	956.89	942.69	896.54	957.94	984.91	959	969.14	1000.7	1001	1027.9	1030.9	1092.3	1009.2	1110.2	1035.9	1078.3	1135.2	1111.7	1210.3	1138.7	1159	1203.9	1163.2	1230.5	1319.9	1313.4	1278.7	1292.7	1346.4	1326.6	1386.2	1372.3	1359.2	1427.1	1450.3	1450.6	1412.7	1447.9	1431.4	1437.5	1535.4	1616	1558.2	1544.2
931.86	1036.7	977.26	982.46	995.54	937.57	895.89	1017	967.54	933.01	934.57	973.12	1003.2	1017.7	1036.1	1072.9	990.26	1096.3	1081.6	1111.1	1093.3	1047.9	1093.5	1137.7	1133.3	1167.7	1141	1218.3	1228.8	1259.5	1276.8	1344.8	1228.7	1368.7	1277.4	1297.6	1379.2	1346.3	1248.1	1439	1406.3	1465.6	1477.7	1440.8	1421.5	1472.5	1525.3	1492	1501.2	1560.2
962.86	974.74	999.26	1043.5	980.2	998.57	1050.9	1023.7	1026.5	974.94	964.91	1012	1057.3	1030.6	1110.1	1063.9	1072.6	1069.9	1062.1	1103.2	1047.9	1126.3	1168.5	1194.7	1113.3	1180.7	1168.5	1280.8	1213.3	1249.5	1204.9	1286.8	1295.7	1412.7	1322.4	1376.6	1360.3	1469.3	1424.1	1459.1	1510.3	1441.6	1474.7	1534.8	1530.5	1506.5	1469.4	1579.6	1530.2	1605.2
990.86	985.74	1046.3	1011.5	969.75	1013.6	1017.9	1048.7	1014.5	1048.9	953.91	946	1046	1032.8	1157.4	1084.9	1065.3	1108.8	1165.6	1182.2	1167.9	1131.3	1192.5	1221.7	1174.3	1154.7	1273.9	1201.8	1269.2	1270.5	1238.9	1267.5	1398.7	1360.7	1371.4	1456.6	1371.9	1480.3	1416	1441.1	1509.3	1551.4	1517.7	1547.8	1574.5	1531.5	1546.3	1576	1623.2	1615.2
1008.9	1013.7	1017.3	1021.5	975.54	1025.6	942.89	997.69	986.54	980.94	969.91	1046	1038	1117.7	1177	1142.9	1099.1	1187.3	1109.6	1112.2	1075.9	1143.3	1181.4	1113.9	1194.5	1258.5	1208.8	1222.8	1322.2	1281.4	1291.9	1318.8	1326.7	1330.7	1360.4	1432.6	1353.2	1402.3	1496.1	1472.1	1551.3	1522.6	1549.7	1511.8	1569.5	1532.5	1637.3	1643	1568.3	1577.2
1011.9	1009.7	1026.3	1081.5	1066.5	1009.6	991.89	997.84	999.54	984.61	1096.9	970	1027.1	1045.8	1079.1	1139.8	1090.3	1112.3	1192.2	1151.2	1166.9	1139.3	1211.5	1213.7	1211.3	1257.7	1299	1285	1254.2	1316.7	1352.9	1333.8	1416.7	1392.7	1418.4	1438.6	1476.2	1490.3	1529.1	1555.1	1484.3	1522.6	1499.7	1593.8	1606.5	1582.5	1648.3	1563	1619.2	1691.2
1024.9	1057.7	1056.3	1025.5	1002.5	1036.6	1057.9	1052.7	960.54	1006.9	1058.9	1040	1066	1091.7	1093.1	1107.7	1114.3	1168.4	1118	1154.2	1202.8	1205.3	1177.8	1175.7	1206.3	1187.7	1230	1304.9	1288.2	1270.5	1380.9	1353.8	1389.7	1323.7	1443.4	1385.6	1396.2	1488.3	1525.1	1526.1	1498.3	1622.6	1528.7	1584.8	1626.5	1579.5	1584.3	1682	1591.2	1661.2
1059.9	1044.7	1050.3	1074.5	1065.5	1065.6	1031.9	965.69	1020.5	1026.9	1066.9	1051	1023.2	1098.1	1132.2	1121.9	1137.3	1152.2	1118	1166.2	1155.9	1150.3	1143.5	1210.7	1220.3	1226.7	1264	1252.2	1228.2	1331.5	1313.9	1397.8	1304.7	1406.7	1364.4	1412.3	1484.2	1477.1	1418.2	1558.1	1514.3	1502.5	1558.7	1541.8	1507.5	1561.5	1574.3	1664	1588.2	1706.2
1030.9	1047.7	1064.3	1056.5	1027.5	1082.6	1006.9	984.34	955.54	1047.9	1053.9	1036	1076.1	1149.5	1109.3	1173.9	1089.3	1168.3	1162.7	1167.6	1130.9	1213.3	1177.4	1163.7	1221.3	1228.7	1199	1300.9	1238.2	1247.9	1266.9	1415.8	1373.3	1373.7	1356.4	1397	1427.2	1430.3	1448.1	1442.1	1578.3	1527.6	1543.7	1573.8	1569.5	1615.5	1578.3	1636	1550.2	1699.2
1054.9	1062.7	1041.3	1029.5	1023.5	991.57	1006.9	986.79	948.65	1024.9	1020.5	1000	1063.5	1110.7	1136.1	1129.2	1091.8	1072.3	1119.2	1177.2	1165.8	1137.2	1153.5	1190.7	1158.2	1232.7	1255	1223.9	1306.1	1286.5	1256.3	1371.8	1349.7	1398.6	1366.4	1376.3	1431.2	1502.3	1514.1	1461.2	1502.3	1516.4	1484.3	1609.8	1580.5	1591.1	1618.3	1595.7	1608.2	1642.2
948.86	1028.7	1057.3	1046.5	1057.5	1042.6	942.89	1037.7	1044.5	1041.9	1070.9	1031	1102.1	1111.7	1100.8	1155.9	1159.2	1198.3	1166.6	1167.2	1217.7	1208.5	1161.5	1157.1	1277.3	1285.6	1226.6	1302.9	1287.2	1351.5	1334.9	1309.8	1340.7	1440.7	1372.4	1397.6	1352.2	1495.3	1494.1	1438.1	1455.3	1503.6	1601.7	1606.8	1535.5	1570.5	1575.3	1578	1667.2	1677
982.86	1018.7	1046.3	1084.5	1013.5	1081.6	1008.9	1037.7	868.54	1038.9	944.91	976.33	1109.1	1056.1	1144.1	1124.9	1107.3	1182.3	1156.6	1177.3	1145.9	1161.3	1244.2	1227.3	1246.9	1201.7	1268	1284.9	1218.2	1309.5	1358.9	1319.8	1410.7	1382.7	1326.4	1463.6	1426.2	1454.3	1497.1	1514.1	1513.3	1591.5	1530.7	1542.8	1549.5	1604.5	1549.3	1551	1617.2	1639.2
1031.9	1072.7	1080.3	1068.5	1014.5	1119.6	998.89	1006.4	1060.6	1116.1	1041.9	1080	1029.3	1044	983.41	1104.9	1069.3	1085.3	1197.6	1125.2	1197.9	1246.5	1176.5	1235.7	1319.3	1231.7	1246	1206.9	1321.2	1330.5	1303.7	1354.8	1396.7	1450.7	1411.4	1438.8	1429.2	1454.3	1426.1	1465.1	1564.3	1537.6	1547.7	1609.8	1606.5	1670.5	1647.3	1677	1633.2	1746.2
1008.9	1051.7	1015.3	1044.5	1024.5	1061.6	1031.9	1001.7	994.54	1063.3	1041.8	1089	1052.1	1107.7	1093.1	1192.9	1108.3	1145.3	1157.6	1181.2	1147.7	1239.3	1188.5	1283.7	1234.3	1254.3	1263	1357.9	1285.2	1363.5	1331.9	1321.8	1351.6	1359.7	1382.4	1460.9	1454.2	1457.3	1499.1	1478.1	1536.3	1552.6	1660.7	1612.4	1577.5	1660.5	1665.3	1706	1673.2	1667.2
1011.9	1022.7	1077.3	1048.5	1020.5	1053.6	1027.9	1062.7	1019.5	1076.9	1014	1038	1045.4	1170.7	1232.4	1186.9	1156.3	1199.2	1202.6	1180.6	1165.9	1219.3	1207.5	1195	1252.3	1216.7	1230.9	1289.9	1325.3	1315.5	1267.9	1334.8	1474.7	1421.7	1413.4	1407.6	1387.2	1502.3	1492.1	1494.1	1588.3	1632	1630.8	1619.8	1545.5	1614.5	1605.3	1718	1649.2	1692.2
1066.9	1124.7	1100.3	1070.5	962.7	1076.6	990.89	1049.7	1014.5	1029	1020.9	947	1067.1	1105.7	1110.1	1057.9	1121.3	1133.7	1149.6	1163.3	1159.5	1199.3	1164.5	1174.8	1166.3	1212.6	1248	1273.9	1302.2	1280.5	1375.9	1405.9	1385.7	1417.7	1380.4	1437.6	1474.2	1411.3	1452.4	1475.1	1507.3	1568.6	1534.7	1566.8	1570.5	1650.5	1526.7	1621	1601.2	1604.7
1071.9	1031.7	1034.3	1073.5	1047.5	1066.6	982.89	1015.7	1062.5	946.94	1035.9	1081.8	1097.2	1111.7	1138.9	1124.9	1127.3	1209.7	1161.6	1150.2	1157.9	1146.2	1231.5	1209.7	1213.3	1317.7	1272.9	1259.1	1245.3	1365.5	1363.9	1381.8	1372.8	1425.7	1382.4	1455.5	1446.7	1467.3	1434.1	1496.1	1563.3	1529.6	1608.7	1658.8	1540.5	1613.5	1638.3	1597	1731.2	1702.2
1047.9	1062.7	1096.3	1075.5	977.54	1037.6	1033.9	1034.7	986.54	1039.9	1040.9	995.62	1045.1	1047.7	1129.1	1148.8	1072.1	1116.3	1133.8	1228.2	1192	1126.1	1164.5	1188.7	1250.4	1224.7	1308.6	1250.9	1257.2	1290.5	1277.9	1368.8	1329.8	1392.7	1396.4	1481.7	1363.3	1505.3	1464.1	1579.7	1613.3	1592.6	1555.7	1609.8	1588.5	1593.5	1635.3	1689.1	1596.2	1729.2
1041.9	1063.7	1073.3	1027.5	1047.5	992.57	1013.3	1041.7	1048.5	1006.9	1030.5	1038.7	1033.1	1118.7	1083.1	1125.5	1043.3	1136.3	1128	1144.1	1148.9	1146.7	1193.2	1252.7	1209.3	1226.7	1257	1252.9	1328.8	1330.5	1302.9	1347.8	1370.7	1402.7	1333.3	1402.7	1394.2	1416.3	1450.1	1467.1	1544.3	1547.6	1533.7	1651.8	1500.5	1565.5	1591.3	1632	1594.2	1635.2
1031.9	1020.7	1026.3	1048.5	999.54	1072.6	955.89	1073.5	1036.5	1002.9	1014.9	1028	1056.1	1125.7	1151.1	1137.9	1062.3	1190.3	1157.6	1227.2	1175.9	1175.3	1159.5	1247.7	1257.8	1254.7	1276	1268.9	1257.3	1299.2	1345.9	1373.8	1354.7	1453.7	1445.5	1479.6	1520	1464.3	1401.2	1507.5	1539.3	1568.2	1564.7	1550.8	1579.5	1610.5	1605.3	1671	1691.2	1681.2
934.86	950.74	1056.3	987.46	937.54	931.57	923.89	962.69	904.54	1050.9	984.26	901	962.14	983.69	1112	1041	1021.3	1088.3	1053.5	1039.1	1109.8	1096	1148.1	1105.7	1168.3	1126.1	1168	1220.5	1165.2	1219.5	1284.9	1237.8	1314.7	1286.7	1318.4	1375.6	1389.2	1390.6	1361.1	1455	1417.3	1373.6	1423.7	1448.8	1400.8	1478.5	1466.3	1585	1535.2	1564.2
942.86	924.74	996.26	1010.5	921.54	975.57	927.89	940.69	887.54	940.94	926.91	909	973.14	1003.7	1055.1	1045	1016.3	1093.3	1027.8	1078.2	1069.9	1061.2	1112.5	1156.7	1103.3	1144.3	1224.1	1133.3	1177.2	1178.5	1222.9	1236.8	1209.7	1347.9	1272.4	1382.4	1285.2	1394.3	1393.4	1318.1	1463.3	1435.6	1378.6	1447.8	1348.5	1514.5	1527.3	1525	1445.2	1554.2
957.86	1012.7	1009.3	1011.5	979.54	1036.2	960.89	973.69	961.54	926.6	1032.9	988.72	1045.1	1082.7	1084.7	1046.9	1022.3	1117.8	1106.8	1113.1	1058.4	1113.3	1141.3	1141.7	1107.3	1213.7	1146	1224.9	1250.2	1222.3	1252.9	1348.8	1263.7	1387.7	1310.8	1339.6	1271.3	1372.3	1392.1	1366.5	1388.3	1465.6	1400.6	1422.8	1370.5	1524.8	1501.3	1491	1478.2	1553.2
945.86	1038.7	971.26	1038.5	944.54	985.57	931.89	1028.7	960.54	979.94	931.91	938	1039.8	994.69	1095	1097.9	1016.3	1081.3	1095.6	1075.2	1043.9	1148.3	1094.5	1191.3	1219.2	1113.8	1173.1	1154.8	1259.2	1284.5	1280.5	1309.8	1294.7	1269.4	1323.4	1282.6	1338.2	1471.3	1385.9	1333.1	1428.3	1480.7	1477.7	1487.8	1502.5	1462.5	1564.3	1656	1574.2	1576.2
942.86	944.74	970.26	968.46	1033.5	1014.6	1012.9	982.69	948.15	966.6	992.91	950	1052.1	1070.7	1103.1	1063.9	995.26	1131.3	1072.6	1139.2	1123.9	1119.3	1159.5	1192.7	1215.3	1179.7	1199	1189.7	1294.2	1264.4	1272.9	1271.7	1290.7	1359.7	1351.4	1430.6	1389.5	1354.3	1384.1	1463.5	1499.3	1467.6	1524.7	1473.8	1516.5	1502.5	1568.3	1596	1531.2	1617.2
1029.9	972.74	1086.3	1043.5	1000.5	980.88	1016.9	990.69	978.54	1069.2	1034	946	1079.1	1036.8	1107.1	1105.9	1059.3	1123.3	1095.6	1075.2	1131.2	1123.3	1123.2	1163.7	1169.3	1207.7	1173	1205.9	1262.2	1264.5	1303.2	1396.8	1282.7	1395.7	1296.4	1501.9	1403.2	1403.3	1399.1	1453.1	1391.3	1554.6	1456.7	1600.8	1480.5	1556.5	1548.3	1570	1623.2	1595.2
929.86	992.74	1009.3	1024.5	977.54	1078.6	977.23	1032.7	994.54	1029.9	1000.9	1009	1036	1062.7	1081.1	1091.9	1146.3	1015	1149.6	1122.4	1195	1080	1144.5	1171.2	1213.9	1143.3	1167	1209.9	1189.2	1290.6	1233	1336.8	1305.4	1375.7	1271.4	1351.6	1350.2	1372.3	1340.7	1446.1	1466.3	1465.6	1481.6	1513.7	1446.5	1499.5	1545.3	1566	1638.2	1615.2
1035.9	990.74	981.26	1010.5	945.54	1063.6	1006.4	1063.7	1001.5	932.94	956.91	1064.6	1010.1	1025.8	1109	1094	1072.3	1139.9	1116.6	1163.2	1081.9	1136.3	1140.5	1260	1181.3	1240.8	1223	1270.6	1246.2	1250.5	1255.9	1309.5	1317.5	1323.7	1310.4	1332.6	1365.2	1469.4	1434.1	1458.1	1484.3	1500.7	1491.7	1448.8	1516.6	1491.5	1578.3	1571	1555.2	1605.2
936.86	1001.7	1023.3	1027.5	990.54	1003.6	934.89	997.69	1027.5	927.94	995.02	1020.1	1117.1	1063.8	1096.7	1054.9	1062.5	1129.3	1094.6	1174.6	1145.2	1160.9	1141.4	1208.7	1178.1	1145.1	1202.8	1159.6	1212.6	1182.1	1261.9	1273.8	1235.7	1272.1	1263.4	1390.6	1312.2	1440.3	1420.1	1406.1	1394.1	1457.6	1497.7	1565.8	1545.5	1536.5	1533	1516	1537.2	1572.2
955.86	943.74	1026.3	982.46	941.54	995.57	1007.9	1011.7	927.33	935.94	956.91	988	962.14	1086.1	1051.1	1053.9	1061.6	1082.3	1100.6	1088.2	1124.9	1148.3	1107.5	1183.7	1119.3	1130.7	1096	1231.9	1181.8	1225.5	1229.9	1249.8	1302.7	1298.7	1280.4	1309.6	1230.8	1357.9	1388.1	1447.1	1423.3	1405.6	1390.7	1453.8	1367.5	1491.5	1467.3	1584	1535.2	1586.2
921.86	973.4	983.26	1021.5	1029.5	979.57	945.89	994.69	924.98	889.94	994.29	976	1005.1	994.69	1074.1	1048.9	1022.3	1132.3	1069.6	1078.9	1001.2	1132.7	1142.5	1203.8	1169.3	1184.7	1181.6	1214.4	1201.3	1215.9	1270.8	1259.6	1269.7	1345.6	1295.3	1310.6	1279.2	1419.3	1376.1	1410.1	1456.3	1464.6	1499.7	1465.8	1498.5	1505.5	1510.2	1507	1586.2	1518.2
988.86	982.74	948.26	931.46	931.54	942.57	890.89	958.69	912.7	913.05	946.76	895.9	1036.1	1010.7	1076.1	1022.9	1069.3	1061.3	1105.9	1121.2	1079.9	1087.2	1143.5	1158.3	1142.3	1163.4	1128	1137.1	1245.2	1170	1279.7	1234.8	1246.7	1343.8	1271.4	1378.6	1385.2	1426.3	1432.1	1433.1	1446.3	1561.5	1465.7	1478.8	1379.5	1445.9	1520.3	1546	1516.9	1617.2
967.86	950.74	989.26	990.46	969.54	930.57	995.89	944.79	946.54	989.06	957.91	987.1	1021.4	977.69	1065.8	1063.7	1014.4	1064.3	1049.2	1158.2	1151.8	1128.3	1122.7	1237.1	1167.3	1227.7	1183	1213.9	1177.3	1278.4	1254.9	1324.8	1269.7	1308.7	1332.8	1348.6	1325.2	1424.3	1440.1	1444.1	1481.9	1489.6	1494.7	1488.8	1541.5	1544.5	1492.3	1672	1510.2	1625.2
944.86	965.74	1032.3	1022.5	1006.5	995.57	982.89	947.69	935.54	973.94	997.02	990.1	948.14	1032.8	1067.1	1061.9	1080.3	1090.3	1078.6	1169.2	1121.9	1136.7	1125.5	1196.7	1131.3	1150.7	1153.1	1197.9	1178.2	1234.5	1266.9	1300.8	1300.7	1342.7	1364.4	1343.6	1358.2	1386.3	1383.1	1436.1	1495.3	1475.6	1478.7	1515.8	1468.4	1531.5	1556.3	1487	1604.2	1683.2
989.86	1007.7	1024.3	1024.5	952.54	1022.6	888.89	920.79	948.54	904.46	927.02	931	971.14	1066	1047.1	1061.9	952.26	1052.3	1094.6	1152.1	1157.9	1112.9	1199.6	1152.7	1109.2	1179.7	1227	1191.3	1216.2	1207.5	1259.9	1286.8	1242.7	1319.7	1382.4	1368.6	1365.2	1434.3	1426.1	1419.1	1534.3	1497.6	1481.7	1533.8	1591.6	1463.5	1527.3	1605	1558.2	1545.3
983.86	1042.7	1010.3	1012.5	984.54	1023.6	1023.9	1030.7	1011.5	1017.9	1055.9	1020	985.14	1103.7	1125.1	1106.9	1106.3	1195.3	1169.6	1173.6	1094.9	1225.3	1183.3	1237.7	1221.3	1169.7	1194.6	1271.9	1258.2	1281.5	1264	1384.8	1379.8	1384.1	1380.1	1443.6	1389.2	1407.3	1462.1	1544.1	1566.2	1566.9	1532.7	1598.8	1537.5	1551.5	1601.3	1625.3	1593.2	1698.2
903.86	955.74	1043.3	1015.5	1007.5	1004.6	1011.9	1024.7	991.54	991.94	991.91	1048	1065.1	1105.7	1102.1	1114.9	1080.3	1110.9	1160.5	1232.3	1129.9	1091.3	1119.5	1202.1	1205.3	1187.7	1159	1217.9	1260.3	1362.4	1396.5	1289.8	1313.7	1365.7	1361.4	1400.6	1386.2	1496.3	1382.1	1503.1	1531.3	1508.6	1534.7	1547.8	1460.5	1614.5	1581.3	1619	1627.2	1633.2
955.86	981.74	996.47	986.46	939.54	1016.6	915.89	980.62	907.54	978.05	995.91	932	994.75	1096.7	1068.1	1115.9	1047.3	1165.3	1139.6	1075.2	1044.9	1126.3	1173.5	1182.7	1211.4	1192.7	1165.9	1176.9	1227.2	1249.5	1193.9	1275.8	1298.7	1315.7	1234.4	1382.6	1295.8	1440.3	1499.1	1470.1	1432.3	1460.6	1430.7	1508.8	1431.5	1497.5	1572.3	1561	1578.2	1604.2
892.86	994.74	995.26	908.46	916.54	967.57	906.89	974.69	937.54	900.94	1005.9	952	995.14	991.58	1051.1	1026.1	963.69	1141.3	1056.6	1087.2	1034.9	1109.3	1024.5	1056.7	1072.5	1130.8	1201.6	1176.9	1263.2	1150.5	1217.9	1327.8	1271.7	1361.6	1305.4	1377.6	1348.2	1364.3	1382.1	1382.1	1393.3	1541.1	1492.7	1513.8	1485.4	1531.5	1450.3	1581	1539.2	1585.9
963.86	984.74	949.26	914.46	894.75	1014.6	868.89	970.69	944.77	939.73	932.74	958	1016.1	1008.2	1014.1	1050.9	961.15	1046.2	1052.6	1121.2	1030.9	1168.5	1112.5	1125.7	1149.1	1116.3	1169.6	1197.9	1155.2	1209.7	1266.8	1241.8	1210.7	1327.7	1284.4	1356.6	1334.2	1336.3	1392.2	1368.1	1487.3	1440.6	1461.7	1442.7	1382.5	1431.5	1473.3	1583	1516.2	1613.2
918.86	876.74	862.26	957.46	851.54	859.57	811.89	802.69	856.54	882.94	914.91	824.38	941.26	935.34	927.09	949.86	973.7	915.31	1026.6	973.95	1003.9	931.34	1009.5	1052.7	1033.3	991.69	1029	1091.9	1147.2	1087.5	1095.9	1128.8	1132.7	1174.8	1211.5	1191.6	1135.2	1213.1	1243.1	1265.1	1375.3	1348.6	1292.7	1376.8	1305.5	1397.5	1409.3	1393	1364.2	1449.2
855.86	923.74	917.26	868.46	921.54	889.57	824.89	887.69	855.54	906.94	933.91	854.62	930.04	974.01	977.09	886.75	911.26	969.31	991.63	1059.6	1051.9	989.67	1031.5	1027.7	1141.8	1043.7	1074.1	1107.9	1009.2	1128.2	1144.9	1166.8	1262.7	1145.9	1151.4	1290.6	1254.2	1262.3	1276.1	1260.1	1382.3	1311.6	1342.7	1394.8	1327.5	1358.6	1351.3	1464	1435.2	1488.2
870.86	927.74	916.26	951.46	882.54	905.57	833.89	830.69	877.54	913.94	959.81	888	932.26	970.53	891.09	971.24	924.26	1005.3	940.85	1057.2	1017.5	1020.3	951.7	1061.7	1048.4	1131.7	1095	1144.9	1097.2	1070.2	1169.9	1174.9	1155.5	1231.7	1187.4	1249.6	1250.2	1302.3	1282.1	1273.1	1353.7	1290.6	1315.7	1388.6	1324.7	1451.5	1378.3	1404	1466.2	1374.2
926.86	878.4	871.26	987.46	889.54	902.57	865.89	877.69	844.54	897.94	912.91	890.9	888.14	914.69	978.09	963.86	985.26	997.31	958.63	991.85	963.48	1031.3	1038.5	985.71	1128	1072.7	1071	1091.5	1112.2	1139.4	1206.9	1178.8	1172.7	1175.7	1170.4	1184.6	1173.2	1257.9	1276.7	1319.1	1285.3	1381.6	1372.2	1355.8	1338.5	1366.5	1417.3	1456	1412.2	1437.2
922.69	926.74	961.26	895.46	873.54	887.57	841.89	913.69	891.54	847.94	830.91	845	868.14	985.69	989.09	966.86	944.93	996.31	977.63	1040.2	999.98	1034.3	1013.5	1022.7	1041.3	1090.7	1137	1104.8	1102.2	1040.5	1100.9	1185.7	1161.7	1237.7	1167.4	1252.6	1191.2	1303.3	1339.1	1294.1	1324.3	1352.6	1373.7	1346.8	1326.5	1321.5	1323.3	1426.9	1494.2	1464.2
874.86	881.74	932.26	963.46	944.54	914.57	897.89	892.69	870.39	846.94	878.91	911	988.99	952.81	989.09	989.86	930.91	1044.3	979.63	1067.2	970.24	1043.3	1003.5	1080.7	1045.3	1129.7	1102.4	1128.9	1130.2	1100.5	1187.9	1118.8	1189.7	1192.8	1241.3	1214.6	1291.1	1256.3	1222.1	1333.1	1281.3	1352.1	1401.7	1292.8	1370.5	1346.5	1383.9	1394	1373.9	1415.2
921.86	838.74	859.26	942.46	892.94	929.57	839.89	970.69	881.54	936.84	878.91	907	897.25	1003.7	992.48	1015.9	966.26	986.31	1033.6	988.4	979.86	974.5	1042.5	1042.7	1095.9	1059.7	1027	1161.7	1122.1	1147.2	1256.9	1210.7	1190.7	1164.7	1179.1	1269.6	1271.2	1297.3	1253.1	1367.1	1340.3	1323.6	1365.7	1377.8	1362.5	1368.5	1346.3	1482	1363.2	1490.7
903.86	875.74	940.26	945.46	900.54	882.57	890.89	880.69	887.58	896.94	896.91	862.57	930.99	965.12	1007.3	980.86	915.76	1004	936.63	995.23	1083.9	1074.2	1119.5	1068.4	1036.9	1010.1	1095	1069.9	1185.8	1145.5	1085.9	1198.8	1178.7	1210.7	1250.4	1253.6	1240.2	1375.9	1272.1	1355.1	1388.7	1346.6	1356.7	1440.8	1410.5	1358.5	1424.3	1421	1402.2	1503.2
866.86	897.74	874.26	895.46	912.54	841.57	852.89	909.69	816.54	839.32	859.91	874.12	976.49	869.69	979.47	955.48	964.88	1070.3	948.63	1020.1	975.86	979.34	1061.2	1069.7	1005.4	959.69	1056.9	1080.9	1171.2	1176.7	1145.9	1143.8	1162.7	1143.7	1306.4	1247.6	1244.2	1241.3	1191.1	1292.1	1293.3	1309.6	1363.7	1403.8	1366.5	1289.5	1429.3	1428	1490.2	1428.2
885.86	902.74	889.26	877.46	895.54	837.57	766.89	917.69	817.54	911.17	852.91	819.07	865.58	904.69	951.64	897.86	968.26	1011.1	917.63	1025	971.2	902.34	959.42	1092	923.67	1019.7	1069	1050.9	1128.1	1049.5	1131.9	1138.8	1151.7	1215.7	1179.7	1230.6	1178.2	1247.3	1225.1	1230.1	1401	1271.2	1318.7	1332.8	1357.5	1373.5	1390.3	1344	1325.2	1467.1
959.86	941.74	992.88	988.46	1017.5	958.68	972.89	975.69	969.54	980.39	1043	893	1042.1	1007.7	1065.6	1058.9	1010.3	1043.2	1064.6	1110.6	1096.3	1089.3	1143.5	1139.7	1146.3	1191.7	1153	1216.9	1214.2	1153.9	1285.9	1231.8	1282.7	1359.1	1375.4	1386.6	1335.1	1384.3	1408.1	1456.8	1448.3	1479.3	1385.7	1447.8	1463.5	1548.5	1528.3	1586	1559.2	1557.2
994.86	955.74	960.26	986.46	990.11	904.57	972.89	971.69	973.54	1009.9	985.91	997.9	917.14	976.01	1048.1	1105.8	1039.2	1074.3	1108.1	1113.2	1122.9	1177.3	1123.5	1138.7	1204.3	1220.7	1122	1114.9	1193.2	1257.5	1228.8	1280.8	1335.7	1336.7	1330.4	1322.6	1392.2	1421.3	1438.1	1458.7	1453.3	1462.6	1448.7	1500.4	1582.5	1485.5	1549.9	1561	1541.2	1539.2
908.86	1016.7	948.26	1018.5	979.54	963.57	932.89	969.69	874.54	962.94	997.91	973	990.25	995.69	1034.1	1062.8	1036.1	1128.2	1121.6	1090.2	1079.9	1068.3	1143.9	1167.7	1141.6	1158.7	1191	1114	1164.3	1147.5	1217.9	1293.1	1251.7	1295.7	1323.4	1395.6	1301.2	1335.3	1411.1	1449.1	1437.3	1486.5	1464.7	1461.8	1465.5	1520.5	1502.3	1568.6	1507.9	1583.8
1020.9	1019.7	977.26	1047.5	1017.5	933.57	965.89	893.34	941.54	936.06	932.91	965	1044.8	1060.7	1019.1	1031.8	1047.3	1149.3	1034.6	1105.2	1135.6	1121.4	1169.4	1204.7	1077.3	1180.1	1182.1	1195.8	1174.2	1165.5	1209.9	1310.8	1253.7	1347.8	1315.4	1323.6	1365.2	1396.3	1379.1	1474.1	1396.3	1489.6	1451.7	1495.8	1487.3	1425.5	1583.3	1458	1478.2	1587.2
995.86	989.74	988.26	945.46	897.54	919.57	967.89	901.69	973.54	1020.5	956.91	1011.3	964.14	1019.1	1102.1	1056.9	1031.3	1116.3	1146.6	1120.2	1150.8	1212.3	1163.5	1153.6	1191.6	1135.8	1212	1166.9	1210.2	1251.5	1239.9	1306.8	1294.7	1341.7	1325.4	1452.6	1395.7	1428.1	1470.7	1457.1	1480.3	1553.6	1493.7	1485.8	1441.4	1454.5	1542.7	1588	1547.2	1603.2
1037.9	1063.7	1099.3	1054.5	1013.5	1055.6	1034.9	1059.7	1000.5	999.94	1012.9	1072	1023	1076.7	1154.1	1176	1167.8	1106.6	1213.6	1141.2	1145.9	1163.7	1126.5	1195.7	1241.9	1218.6	1229	1270.9	1318.2	1319.2	1322.9	1326.2	1371.7	1380.7	1392.4	1435.6	1441.2	1383.3	1423.1	1459.1	1560.9	1463.1	1551.7	1534.5	1496.5	1594.7	1602.3	1634	1617.2	1579.2
1023.9	961.74	992.26	992.46	956.54	1039.6	942.89	1057.1	989.54	969.94	967.91	950.43	1020.7	1098.7	1033	1040.3	1100.9	1112.3	1116.6	1141.2	1158.9	1102.7	1197.5	1156.7	1153.9	1179.7	1193.4	1225.9	1244.2	1175.5	1255.9	1262.8	1294.7	1371.7	1312	1377.6	1356.2	1380.3	1381.1	1446.1	1467.8	1495	1480	1524.8	1449.5	1501.4	1554.3	1563	1497.2	1574.2
964.86	938.74	1007.3	1044.5	999.54	1007.6	909.54	1004.7	943.54	1006.9	1025	1015	1011.9	1000.7	1029.1	1087.9	1049.4	1098.3	1008.6	1108.2	1103.9	1140.3	1147.5	1192.7	1120.2	1165.7	1180	1207.9	1252.2	1296.4	1220.9	1277.8	1300.7	1314.7	1325.4	1370.6	1360.2	1357.3	1410.1	1382.1	1420.7	1396.6	1543.7	1504.8	1436.5	1555.5	1446	1565	1544.2	1632.2
951.86	958.74	915.26	950.46	931.54	911.57	927.89	954.57	864.54	952.94	967.91	907.83	902.14	967.69	964.09	973.96	1010.3	1050.3	1074.9	1063.2	1000.9	1055.3	1108.9	1106.7	1196.7	1147.6	1096	1070.9	1176.2	1155.9	1226.5	1252.8	1130.7	1234.7	1302.4	1318.6	1226.2	1354.3	1297.1	1402.1	1424.3	1437.6	1348.7	1369.8	1473.3	1517.5	1482.3	1511	1501.2	1517.2
909.86	923.74	875.26	891.46	906.54	876.57	815.54	930.69	912.54	880.94	789.91	882	934.14	914.69	905.02	940.86	1029.5	1062.3	1007.7	1004.2	970.96	967.34	1083.5	1016.7	1040.3	1127.7	1089.4	1133.6	1065.2	1218.5	1169.4	1193.9	1175.7	1202.7	1151.4	1180.6	1223.2	1259.3	1233.1	1299.1	1333.2	1326.6	1364.7	1343.8	1346.4	1359.5	1352.3	1419	1454.2	1495.2
891.86	944.74	900.26	909.08	843.54	870.57	840.89	902.07	839.54	889.94	861.91	875	909.14	930.69	970.09	961.86	950.26	984.31	943.52	1068.2	1052.8	1033.3	1025.5	1101.2	1073.2	1026.7	1066	1070.9	1146.2	1116.1	1157.9	1170.8	1106.7	1255.7	1220.4	1183.6	1242.8	1291.3	1327.1	1251.1	1303.3	1335.7	1380.7	1414.8	1386.5	1403.5	1399.3	1468	1452.2	1467.2
920.86	814.74	981.26	930.46	869.54	864.57	799.89	852.69	810.54	803.94	872.91	821	843.14	895.07	924.09	978.7	955.26	972.31	964.01	996.23	993.03	1048.3	979.54	1041.7	1092.3	1016.7	1035	1080.9	1110	1102.9	1148.9	1170.8	1132.9	1164.1	1131.4	1198.6	1208.2	1269.3	1267	1322	1370.2	1314.6	1309.7	1352.8	1396.5	1317.5	1357.3	1421	1392.2	1423.2
798.86	846.74	849.26	874.08	879.54	867.57	742.89	835.69	768.54	837.6	874.91	893	896.14	916.79	977.98	925.86	911.26	995.31	1036.3	955.23	929.86	939.45	983.54	988.71	1031.2	1088.7	1051.2	1111.9	1089.1	1141.5	1111.9	1088.8	1142.7	1230.7	1211.8	1227.6	1211	1195.3	1202.1	1274.1	1287.3	1406.5	1384.7	1348.8	1298.5	1384.5	1382.3	1352	1364.2	1430.2
870.86	864.74	851.26	931.46	803.54	913.57	875.89	863.69	844.54	850.94	864.91	916	952.11	960.57	977.88	1029.9	924.09	986.31	1052.5	1004.2	1003.9	997.34	975.54	1008.7	1003.3	1101.7	948.3	1157.9	1066.2	1066.5	1132.9	1102.8	1128.7	1242.7	1195.4	1191.6	1260	1278.3	1283.1	1225.1	1252.3	1287.7	1343.7	1368.8	1367.5	1406.5	1407.3	1468.9	1416.2	1411.2
847.86	864.74	934.26	926.46	853.54	834.57	800.89	866.34	847.54	924.94	803.91	917	928.14	943.34	1013.1	960.13	878.26	973.31	1004.6	1044.2	959.86	1017.3	1013.5	1032.7	1061.3	1030.7	1079	1088.4	1083.2	1075.5	1089.9	1200.8	1183.7	1195.7	1111.4	1214.6	1207.2	1234.3	1286.1	1343.8	1306.3	1376.6	1342.7	1314.8	1327.5	1417.6	1397.3	1438	1431.2	1438.2
909.86	920.74	940.26	936.46	935.54	925.57	885.89	924.69	939.42	945.94	979.79	949	969.49	925.79	986.09	988.86	967.26	1075.3	1035.6	1127.2	1059.9	1063.3	1078.5	1135.9	1060.3	1129.3	1123	1190.9	1175.2	1163.5	1223.9	1215.9	1259.7	1310.7	1260.4	1358.6	1376.2	1345.3	1395.1	1431.1	1426.3	1428.6	1526.2	1439.2	1471.5	1487.5	1508.3	1554	1507.2	1526.2
952.86	948.74	953.26	871.46	926.54	937.57	926.39	972.01	925.54	941.06	956.83	938	974.68	1011.7	1074.1	1053.8	999.26	1074.3	1026.6	1123.2	1038.9	1044.2	1116.5	1131.1	1105.4	1209.7	1167	1168.9	1258.2	1231.5	1207.9	1263.8	1238.7	1310.7	1243.4	1354.6	1322.2	1399.3	1337.1	1404.1	1361.3	1414.6	1457.7	1444.8	1512.5	1495.5	1557.7	1537	1553.2	1604.2
940.86	1008.7	968.26	935.46	973.54	963.57	881.89	930.69	874.54	978.94	918.91	1039	1054.2	1001.7	1066.2	1073.9	1054.3	1087.1	1112.6	1090.2	1072.9	1102	1182.5	1180.8	1174.3	1194.7	1117	1153.9	1212.2	1248.5	1235.9	1239.8	1222.7	1331.7	1297.4	1382.6	1415.2	1342.3	1390.1	1353.1	1474.1	1463.6	1521.7	1510.8	1531.5	1546.3	1480.3	1518.1	1512.2	1534.2
926.86	891.74	945.26	880.46	988.54	872.57	929.89	999.69	855.54	917.79	942.91	916.45	991.14	997.69	1018	1011.7	1022.3	1024.5	1046.7	1033.2	1068.5	1092.3	1109.9	1113.7	1115.3	1170.3	1190.9	1156.9	1185.3	1187.5	1192.7	1349.8	1228.7	1328.7	1198.4	1247.6	1303.2	1405.3	1376.1	1375.1	1470.9	1456.6	1436.7	1496.8	1432.5	1460.5	1443.3	1520	1489.2	1518.2
945.86	887.74	956.26	945.46	929.54	920.57	942.89	825.69	940.54	970.94	925.91	936.29	923.14	973.58	1086.9	1033.5	950.26	1019.3	999.63	1039.2	1063	1071.3	1060.5	1060.6	1114.7	1092.8	1125	1145.1	1121.2	1132.5	1189.5	1247.2	1234.7	1269.3	1273.4	1333.6	1303.2	1316.3	1315.1	1357.1	1398.3	1391.5	1373.7	1461.8	1480.5	1473.5	1454.3	1480	1496.2	1565.2
900.86	925.74	974.26	952.46	823.18	881.57	861.89	936.69	903.54	887.32	901.03	824	945.25	998.69	1007.3	1006.9	919.26	1020.9	1029.2	1066.2	1021.5	1071.4	1022.4	1080.7	1076.3	1066.7	1067.6	1116.6	1092.6	1203.5	1138.4	1198.8	1214.7	1314.7	1183.4	1265.6	1265.4	1291.3	1290.1	1286.1	1371.9	1446.4	1342.2	1334.8	1388.5	1351.5	1386.3	1443.1	1395.2	1488.2
906.86	970.18	938.26	940.46	964.54	917.57	945.49	981.69	867.65	890.94	936.02	902.17	930.49	885.36	1033.1	990.86	1026.3	982.31	1010.9	1060.2	995.46	1068.3	1004.6	1044.7	1150.3	1102.7	1094	1163.9	1170.2	1212.5	1261.9	1175.9	1179.7	1302.7	1175.4	1297.6	1220.2	1248.3	1273.1	1407.1	1395.3	1411.6	1353.7	1364.8	1399.5	1439.5	1355.3	1484.8	1448.2	1472.3
936.86	939.74	909.26	957.46	899.54	906.57	947.89	945.58	977.54	848.94	882.91	918.83	948.14	961.15	1003	1013.9	990.26	977.31	1090.6	1014.6	1041.8	1031.3	1071	1045.7	1132.8	1054.7	1132	1178.9	1123.2	1207.5	1084.9	1239.8	1183.4	1213.7	1286.4	1294.8	1323.2	1329.9	1318.1	1326.1	1378.3	1464.6	1408.7	1383.8	1407.8	1435.5	1437.3	1411	1313.2	1557.2
939.86	990.74	961.26	982.11	950.54	924.57	871.89	960.69	912.54	939.94	961.31	941	974.14	982.69	1049.1	1015.9	1053.3	1085.3	1031.6	1090.2	1024.2	1101.3	1042.6	1136.7	1078.4	1187.7	1119.8	1132.9	1147.2	1173.5	1136.9	1220.8	1156.7	1311.7	1312.3	1279.6	1231.2	1299.3	1337.4	1335.1	1348.2	1297.2	1432.6	1384.8	1392.5	1401.5	1471.3	1461	1428.2	1443.2
909.86	938.74	952.26	892.46	974.54	939.57	901.89	908.69	866.54	902.94	886.79	875.38	909.14	984.69	1004.1	1009.9	962.5	1055.9	1003.6	1063.3	982.86	1063.4	1062.5	1063.6	1121.3	1051.7	1057	1108.6	1133.2	1163.5	1113.9	1182.6	1204.7	1255.8	1160.4	1214.2	1192.2	1347.4	1309.1	1346.1	1401.3	1337.6	1374.7	1357.8	1360.5	1356.5	1405.2	1428	1323.2	1419.2
893.86	931.74	979.26	939.46	886.54	900.23	880.89	934.69	913.54	841.94	955.91	913	963.14	1010.7	966.09	917.86	922.32	1024.7	1003.6	1049.2	1057.9	1087.3	1059.4	1076.3	1081.3	1061	1055	1077.9	1091.2	1100.5	1156.8	1191.8	1162.7	1155.6	1192.4	1274.6	1293.2	1226.3	1321.1	1262.1	1283.3	1344	1397.7	1388.8	1393.5	1358.5	1436.3	1386	1383.2	1392.2
888.86	848.74	872.26	885.46	916.54	872.57	871.18	871.69	828.54	944.5	845.91	839	922.76	902.69	911.09	960.86	908.27	966.31	997.63	957.23	968.51	1017.3	944.54	987.71	1094.3	1085.7	1051.4	1047.9	1117.8	1072.5	1108.5	1149.8	1135.7	1120.7	1162.4	1196.6	1127.2	1206.3	1163.6	1257.1	1240.3	1308.6	1258.7	1343.4	1333.5	1360.5	1309.3	1348	1405.2	1395.2
886.86	931.74	855.26	909.46	886.54	837.57	804.89	840.69	864.54	864.05	840.91	812	883.14	869.58	886.62	945.86	884.22	979.31	912.63	1040.2	902.86	958.69	950.54	977.71	984.29	945.12	1012.5	1076.6	1013.2	1002.5	984.19	1096.8	1092.7	1033.7	1116.4	1097.6	1103.2	1136.3	1206.1	1213.1	1123.3	1161.6	1219.7	1247.8	1120.5	1272.4	1250.3	1283	1267.2	1240.9
882.86	945.74	890.26	929.46	888.54	889.57	897.89	883.69	901.54	915.05	848.91	897	880.14	969.39	939.09	924.86	902.26	1037.3	1019.1	1028.7	1027.4	1002.7	1056.9	1034.8	1033.6	1048.1	979.59	1020.9	1032.8	1061.5	1120.9	1175.8	1131.7	1151.7	1181.4	1140.6	1226.2	1239.7	1181.1	1229.1	1248.3	1271.5	1303.7	1278.2	1241.5	1329.5	1260.3	1332	1371.2	1392.2
815.86	855.4	931.26	914.84	915.54	860.95	839.89	875.08	833.54	885.94	883.53	867.84	912.31	941.69	993.98	952.86	856.09	875.31	995.63	972.23	987.75	999.34	1007	1013.6	987.67	977.57	970.97	1071.6	1056.2	1050.2	1101.9	1124.8	1122.7	1136.7	1077.4	1156.6	1134.2	1225.3	1183.1	1193.2	1200.3	1253.6	1310.7	1254.5	1321.5	1335.5	1247	1253	1331.2	1364.2
857.86	867.74	880.26	821.46	877.54	885.57	828.89	854.69	889.54	819.94	791.91	838.45	865.31	937.58	881.53	971.86	877.26	955.31	894.2	975.23	854.86	950.79	919.87	1047.7	1016.3	994.57	968.97	1009.9	1021.8	1048.5	1005.9	1132.8	1108	1090.2	1096.5	1106.6	1046.2	1195.3	1134.1	1205.1	1179.3	1285.2	1244.2	1194.8	1187.6	1258.5	1213.7	1233	1260.2	1240.2
880.86	976.74	972.26	919.46	936.54	987.57	950.89	929.69	914.54	962.94	982.91	1018	970.14	1069.7	1102.1	1064.9	1089.3	1112.3	1075.7	1147.3	1104.9	1143.8	1129.5	1126.3	1201.3	1193.8	1140.1	1263.8	1222.2	1193.7	1193.9	1283.9	1295.7	1302.7	1251.4	1292.7	1356.2	1410.3	1393.1	1371.1	1478.3	1465.6	1499.7	1511.8	1514.5	1528.5	1545.3	1525	1550.2	1635.1
1006.9	1012.7	974.26	938.46	936.54	994.57	973.89	1016.7	993.54	983.32	943.91	916	1056.1	1025.7	1012.1	987.96	989.26	1065.3	1022	1044.2	1090.9	1060.3	1123.5	1183.3	1118.7	1196.7	1194	1166.9	1171.8	1204.5	1220.9	1245.8	1245.7	1342.7	1283.4	1376.6	1349.2	1366.3	1386.1	1445.1	1489.3	1423.6	1514.7	1508.8	1552.5	1544.8	1572.3	1579	1554.2	1582.2
949.86	988.74	968.26	928.46	959.54	969.57	997.89	942.69	893.54	936.94	1009.5	923	975.14	1041.6	1083.9	1112.9	1076.3	1064.7	1045.6	1083.2	1109.7	1162	1145.5	1124.7	1230.2	1168.7	1113	1218.1	1216.2	1195.5	1256.9	1246.5	1247.7	1309.3	1311.4	1351.6	1333.2	1364.3	1392.1	1494.3	1421.3	1493	1481.7	1512.8	1462.6	1508.5	1617.3	1522	1477.2	1595.2
952.86	952.74	1013.3	1038.5	927.54	912.57	951.89	994.69	927.54	991.94	917.76	925	979.14	982.07	1065.1	992.86	1032.3	1055.3	1049.6	1078.9	1001.9	1145.9	1061.1	1142.7	1117.3	1132.6	1155	1113.1	1180.7	1197.5	1246.9	1259.9	1311.7	1276.7	1302	1364.2	1267.2	1357.3	1329.5	1361.1	1360	1364.6	1477.7	1551.8	1383.6	1471.5	1477.3	1549	1468.2	1554.2
893.86	983.74	969.26	921.46	996.54	946.57	946.89	923.17	866.54	984.94	960.91	1000.8	1005	999.51	1022	1048.9	993.26	1150.3	1104.6	1136.1	1081.9	1146.3	1079.4	1093.7	1168.3	1153.7	1190.2	1189.9	1242.7	1258.5	1120.7	1263.7	1273.7	1319.7	1328.1	1232.6	1328.2	1289.3	1269.1	1392.1	1358.6	1436	1459.7	1406.8	1411.5	1478.5	1445.3	1470	1495.3	1532.2
971.86	949.74	1048.3	995.46	976.54	933.78	909.89	934.69	910.44	976.94	938.59	891.45	970.52	916.58	1058.1	996.86	963.41	1101.3	1011.6	1147.2	1045.2	1134.3	1063.5	1029.4	1092.3	1069.7	1132	1136.9	1181.2	1177.3	1130	1229.8	1357.5	1235.7	1244.4	1316.6	1206.2	1364.3	1295.1	1368.1	1368.3	1406.6	1358.7	1441.8	1422.5	1407.5	1478.3	1412	1422.2	1566.2
962.86	957.74	961.26	969.46	966.54	1043.6	903.89	968.79	935.54	929.94	987.91	885	898.14	955.03	965.09	1045.2	1014.3	1107.9	1040.9	1039.2	1044.9	1089.3	1055.5	1141.7	1144.7	1088.7	1111.9	1204.8	1165.2	1131.5	1188.8	1217.8	1244.7	1332.7	1250.3	1311.6	1280.2	1306.9	1367.1	1380.1	1385.7	1434.6	1453.5	1439.4	1450.5	1438.5	1447.3	1435	1555.2	1567.2
918.86	978.74	907.26	904.46	919.54	975.57	886.89	978.69	810.54	977.94	926.02	945	956.14	962.69	1047.1	1048.6	983.88	1046.3	1049	1098.8	1059.9	1082.2	1119.5	1143.5	1095.5	1082.7	1108.4	1134.6	1171.2	1175.5	1185.2	1207.6	1253	1244.7	1269.4	1246.6	1298.8	1286.3	1343.1	1381.1	1414.3	1409.2	1376.4	1367.5	1407.5	1399.5	1511.3	1534	1363.2	1517.2
882.86	950.23	939.26	948.46	935.54	941.57	902.23	977.69	932.54	808.94	958.47	908.1	1021.1	965.69	983.09	1024	960.26	1034.3	1033.5	1068.2	1030	1121.4	987.54	1163.6	1010.4	1078.7	1113.5	1178.9	1153.2	1154.1	1164.9	1237.8	1185.7	1196.7	1262.4	1201.6	1234.9	1346.3	1378.1	1322.1	1379.3	1366.6	1429.7	1433.8	1361.4	1436.5	1416.7	1453	1453.2	1423.2
868.86	932.74	888.26	875.46	951.54	895.57	875.89	895.69	873.92	857.94	879.29	867	886.14	943.13	927.41	881.86	908.26	953.38	972.63	1033.3	966.86	1006.3	1008.5	1038.7	1058.4	1086.7	1020	1084.9	1152.1	1150.5	1130.9	1176.8	1084.7	1182.7	1147.4	1215.6	1285.2	1262.3	1202.1	1252.1	1294.3	1251.2	1337.7	1372.8	1292.8	1286.6	1407.3	1396	1409.2	1471.2
888.86	908.74	941.26	867.46	905.54	777.33	869.89	950.69	799.54	902.94	901.09	869	868.7	896.36	953.98	863.07	905.26	981.64	966.63	1018.1	966.1	1068	931.54	1030.8	1023.3	990.69	1070	1021.8	1050.3	1036.5	1094.9	1142.8	1107.7	1198.3	1120.4	1208.6	1130.2	1186.3	1249.1	1243.1	1210.3	1248	1231.7	1328.8	1298.5	1332.5	1303.3	1408.3	1358.2	1359.2
961.74	967.74	874.26	905.46	908.54	928.57	864.89	890.27	860.54	860.94	945.81	866	882.14	933.79	972.09	908.86	980.53	991.31	991.63	921.89	961.86	992.34	1035.5	1097.7	987.29	969.69	1074	1039.3	1075.2	1056.4	1087.9	1047.8	1093.7	1143.7	1202.4	1140.5	1132.2	1281.3	1198.1	1198.1	1259.3	1259.6	1309.7	1292.1	1260.5	1278.5	1308.3	1308	1271.2	1362.2
824.86	923.74	897.26	869.46	856.54	891.57	812.89	900.69	833.54	880.06	842.91	813.83	864.08	882.69	987.09	894.86	866.26	914.31	936.63	905.23	933.86	975.34	973.1	1010.7	1022	967.57	984.97	928.94	1026.2	1006.5	1133.9	1095.8	1053.7	1054.7	1105.4	1170.6	1148.2	1151.3	1125.1	1149.1	1210.3	1109.6	1225.7	1200.8	1218.5	1193.5	1237.3	1297	1279.2	1275.2
125.86	69.743	72.257	65.457	8.5429	97.571	2.8857	36.686	41.715	84.943	60.31	0	75.143	88.894	67.929	138.2	103.47	165.42	150.52	212.57	96.857	85.343	202.66	147.32	177.29	212.69	200.97	205.94	221.17	261.54	247.86	297.8	318.69	295.54	353.4	371.6	364.17	403.26	356.06	378.11	429.31	429.63	421.66	477.8	421.49	465.49	477.31	524.97	428.23	516.23
807.86	856.74	891.26	875.46	819.54	844.57	800.89	939.69	860.21	843.84	883.91	894	905.14	919.69	941.09	962.01	883.82	1035.2	974.63	1008.2	935.7	1029.3	1034.5	1071.6	1034.3	1056.8	1033	1055.3	1132.2	1061.7	1146.9	1185.8	1142.7	1215.6	1129.4	1252.6	1202.2	1234.2	1202	1312.1	1317.5	1385.6	1321.7	1376.9	1284.9	1368.5	1363.3	1416	1412.2	1418.4
885.86	872.74	894.26	840.46	876.54	874.57	790.89	822.69	738.54	814.05	856.19	809	881.14	866.69	923.09	868.86	880.26	980.31	1061.6	979.33	870.08	944.34	1011	1024.3	974.73	1019.3	1012	1052.8	1041.8	1070.5	1122.9	1121.8	1081.7	1167.7	1118.8	1215.7	1153.1	1221.5	1217.1	1269.1	1227.3	1265.6	1203.7	1351.4	1337.5	1338.6	1335.3	1340	1338.2	1395.4
931.86	858.74	885.26	844.46	790.54	846.57	839.89	910.69	772.54	848.94	804.91	833.34	885.14	901.86	878.09	895.86	901.65	955.31	930.02	873.23	949.86	876.34	953.54	1015.8	1027.3	967.69	1014.6	1023.2	1016.2	1079.5	1057.9	1084.8	1090.7	1173.8	1048.4	1134.6	1103.3	1103.3	1134.1	1195.1	1154.3	1279.6	1234.7	1281.8	1211.9	1258.5	1230.3	1271	1321.2	1290.2
835.86	874.74	849.26	781.46	780.54	812.57	762.89	769.69	831.54	789.94	836.14	798.9	838.25	871.69	854.09	847.86	811.26	907.31	867.63	932.23	878.86	960.34	837.54	922.71	911.18	982.69	977.97	966.1	1008.2	995.54	1019.8	1002.8	993.69	1028.7	1107.4	1013.6	1067.3	1020.3	1147	1179.1	1117.3	1139.6	1256.7	1175.8	1102.5	1225.9	1150.3	1190.1	1190.2	1215.2
992.86	913.74	925.26	959.46	852.54	941.57	885.89	868.69	892.54	928.94	884.91	804	923.14	942.69	939.19	1023.8	959.26	1062.2	1010.6	1028.2	981.86	987.79	964.92	1084.8	1093.9	1100.7	1095	1081	1107.7	1078.9	1113.3	1245.9	1109.1	1208.8	1215.6	1206.6	1229.2	1277.3	1285.1	1347.1	1352.3	1354.6	1385.5	1401.8	1432.5	1384.5	1382.4	1403	1424.2	1442.2
903.01	885.68	916.26	890.46	922.7	973.57	923.89	900.69	887.54	854.94	974.71	851.29	887.54	952.69	1054	940.86	970.26	1030.2	970.79	1080.2	1067.3	1020.3	1051.5	1064.7	1035.4	1059.9	1063.9	1123.9	1081.2	1187.5	1138.2	1212.8	1148.7	1197.7	1164.4	1214.6	1257.2	1223.3	1261.1	1299.1	1267.3	1332.6	1391.5	1368.8	1327.5	1304.5	1365.3	1440	1350.2	1456.2
913.86	851.74	905.26	858.46	803.54	830.57	800.89	844.69	817.54	853.94	852.91	894	931.08	891.69	995.09	948.86	924.26	987.31	990.63	1035.3	953.86	1022	1027.4	1056.7	1031.3	1024.7	1040.8	1022.9	1077.3	1097.5	1068.9	1175	1110.3	1205.7	1200.4	1147.7	1134.3	1266.4	1225.1	1230.1	1310.3	1194.6	1269.7	1334.8	1347.5	1339.5	1334.3	1411	1431.2	1384.2
895.86	855.74	913.26	878.11	848.92	903.68	844.89	873.69	902.54	830.94	911.91	880.12	906.14	926.34	987.09	936.51	895.26	948.31	945.63	1031.9	925.7	996.34	968.83	1029.3	997.8	1004.7	1011	1095.1	1103.7	1109.5	1081.3	1136.8	1158.6	1172.7	1196.4	1149.6	1157.2	1204.3	1237.1	1228.1	1362.5	1288.6	1277.7	1272.8	1281.5	1342.5	1364.3	1433.9	1378.1	1332.2
870.86	881.74	896.26	931.46	855.54	816.57	815.95	890.69	854.54	831.94	841.09	853	832.14	901.31	953.71	953.86	908.26	949.31	978.63	938.23	976.86	1020.5	1005.5	1071.6	1054.7	1069.7	1032	1024.9	1024.2	1100.5	1040	1095.8	1156.8	1163.7	1130.5	1135.2	1141.2	1189.3	1227.6	1221	1242.2	1209.7	1223.7	1239.8	1273.5	1292.5	1255.3	1319	1359.2	1385.2
830.86	881.74	861.26	892.46	850.54	898.28	785.89	794.69	841.54	857.18	829.91	863	833.14	882.69	975.1	907.96	885.26	983.31	915.63	967.61	972.86	991.34	924.42	1013.7	987.01	896.72	1025	991.82	1007.2	1030.5	1007.9	1097.8	1070.4	1055.7	1066.4	1145.8	1023.3	1149.3	1064.1	1221.8	1191.3	1207.6	1268.3	1202.8	1222.5	1255.5	1235.3	1337.4	1309.6	1302.3
883.86	877.74	1021.3	952.46	950.54	915.57	908.89	948.69	939.54	894.84	906.91	904.1	949.7	1023.5	1000.1	980.24	989.64	1068.3	984.63	1042.8	1069.9	1120.3	1145.5	1057.7	1149.3	1083.7	1080	1118.9	1173.2	1194.4	1206.3	1199.8	1207.7	1172.7	1286.4	1340.6	1213.6	1289.3	1315.1	1340.1	1422.3	1344.6	1449.7	1426.8	1380.5	1365.6	1388.3	1468	1457.2	1503.2
899.86	900.74	921.26	908.46	907.54	889.57	876.99	880.69	865.15	933.94	927.91	924	923.93	976.69	1009	977.46	999.05	1028.2	1011.7	1000.2	976.51	1043.3	1106.5	1071.7	1076.3	1065.7	1156.9	1173.9	1128.2	1196.2	1116.9	1141.8	1176.7	1182.7	1183.4	1228.6	1228.2	1271.3	1240.1	1334.1	1314.3	1412.6	1378.7	1338.8	1387.5	1419.5	1416.3	1446	1397.2	1430.2
886.86	926.74	928.26	853.46	873.54	929.57	905.54	956.69	857.54	875.27	942.91	938	907.97	976.81	934.09	936.91	1004.6	1005.3	949.51	1062.1	969.03	1090.3	988.54	1055	1080.6	1076.7	1058	1104.9	1116.2	1100.5	1175.9	1246.8	1168.7	1236.7	1190.4	1190.5	1271.2	1267.1	1220.1	1262.1	1311.3	1387.6	1341.8	1416.6	1332.5	1409.5	1363.3	1392	1431.2	1472.2
925.86	916.74	887.26	884.46	850.54	876.57	835.89	907.69	851.54	824.94	922.26	853	897.99	923.69	989.09	896.86	965.19	990.31	957.63	986.06	954.24	976.34	1092.2	1062.7	982.29	1069.6	1015.6	1031	1128.8	1036.4	1106.9	1135.8	1084.7	1109.7	1130.4	1196.6	1182.2	1190.3	1292.1	1246.1	1307.3	1353.6	1334.7	1267.8	1275.5	1399.5	1276.2	1324	1298.2	1316.6
878.86	901.74	889.26	873.46	895.54	894.57	865.89	905.95	804.54	872.84	845.91	841	929.14	863.69	965.19	989.86	917.59	1001	945.63	1005.2	993.86	982.24	958.1	973.71	1024.3	1001.1	1021	1057.1	1049.6	1080.6	1151.7	1172.8	1075.7	1115.7	1140.4	1235.7	1080.2	1239.7	1262	1237.1	1280.3	1290.6	1225.3	1334.8	1331.5	1244.5	1294.3	1319	1327.2	1390.2
850.86	840.74	808.26	883.46	823.54	894.57	900.89	863.69	837.37	818.94	808.07	813	826.14	937.69	962.09	917.74	884.15	977.21	950.63	987.12	971.2	942.34	947.54	1040.3	989.89	969.69	1004	1107.5	1062.2	1069.9	1106.9	1049.6	1081.7	1154.7	1062.4	1162.6	1165.2	1123.3	1223.1	1222.1	1234.3	1226.6	1278.7	1286.8	1263.3	1229.5	1300.3	1319	1291.2	1341.3
798.86	906.74	843.26	946.46	796.54	794.57	866.89	872.69	835.54	830.94	888.91	900	926.14	933.75	902.09	934.86	880.26	913.31	938.63	931.23	943.86	967.34	917.65	1010.7	984.63	1018.7	976.14	1066.9	973.17	1034.5	1078.9	1051.6	1067.7	1147.6	1083.4	1178.6	1118.5	1165.1	1167.1	1191.1	1211.3	1190.6	1240.5	1281.8	1253.5	1213.5	1248.3	1310	1273.2	1333.2
781.86	905.74	852.26	859.46	793.54	827.57	869.89	874.79	790.54	824.94	797.91	811	850.14	901.96	922.09	879.41	961.26	934.31	931.63	958.23	893.75	974.34	952.39	964.09	1015.2	962.69	1008	1040.2	1010.2	1012.5	1026.9	1091.8	1103.7	1098.7	1092.4	1094.5	1063.2	1148.7	1137.1	1079.1	1155.3	1197.6	1202.7	1208.8	1245.5	1219.5	1248	1215.1	1294.1	1289.2
854.86	912.74	904.26	840.46	838.54	794.57	836.89	787.51	805.39	765.94	843.76	791.72	844.14	907.69	849.43	948.86	746.64	936.31	898.25	953.23	931.75	875.34	874.54	995.71	985.7	931.81	1005	1043.6	1043.2	989.54	1014.9	1018.9	1028.6	1126.7	1045.4	1067.3	1073.2	1102.4	1094.1	1134.1	1179.2	1241.6	1237.7	1213.8	1248.5	1228.5	1218.9	1258	1351.3	1240.2
869.86	818.74	837.26	888.46	798.54	822.57	779.89	705.81	783.89	778.27	828.91	780.12	851.14	834.69	868.64	855.86	874.38	963.42	843.63	995.52	886.25	963.45	942.54	943.71	910.29	929.57	935.59	959.82	988.17	1001.5	1050.9	1055.8	1089.3	1070.7	1075.4	1090.6	1160.2	1156.3	1155.2	1141.1	1148.3	1202.6	1159.8	1188.7	1178.1	1201.3	1204.4	1243	1156.2	1274.2
795.86	878.74	816.26	855.46	843.54	797.57	786.54	794.69	799.54	786.94	772.91	774.1	822.04	879.92	846.09	779.95	844.26	834.31	866.35	902.57	876.86	865.34	908.89	907.71	919.29	882.69	873.63	940.94	904.17	979.54	942.75	991.8	979.69	1084.7	1068.4	1013.6	1009.2	1031.6	1082	1136.1	1088.3	1156.6	1057.7	1138.3	1099.5	1108.9	1157.3	1246	1161.2	1191.2
740.86	856.74	811.26	847.46	782.44	777.57	775.89	791.69	750.54	815.94	759.91	752	840.14	842.69	862.09	868.74	799.26	838.31	754.63	915.12	835.86	885.34	895.54	953.06	945.29	900.69	940.97	893.94	916.17	901.54	934.86	983.8	938.69	1013.7	957.4	1024.6	1046.8	1088.3	1037.1	961.11	1125.2	1124.6	1225.5	1110.8	1065.6	1092.5	1097.3	1187	1124.2	1161.2
763.86	822.74	803.26	817.46	762.2	852.57	739.89	763.69	755.54	748.94	789.91	733	766.63	749.69	838.09	852.7	838.7	832.31	889.63	956.62	880.3	950.5	843.1	933.11	901.29	862.62	906.97	937.29	963.17	921.42	936.86	953.63	1009.2	1044.3	1018.3	1041.6	1039.9	1071.3	1035.1	1050.1	1075.3	1081.8	1116.7	1142.8	1062.5	1122.5	1149.3	1150.6	1105.2	1139.2
815.86	821.74	806.26	811.46	791.54	730.57	818.89	726.69	745.54	760.94	742.91	796	726.14	806.07	888.09	840.96	803.36	866.31	802.63	940.23	776.03	823.95	850.16	900.71	910.18	876.07	904.97	855.88	931.17	915.44	940.86	1007.8	932.69	953.71	1024.4	984.6	989.17	1060.9	1005.1	1077.1	1038.3	1036.2	1054.7	1087.8	1078.5	1093.5	1108.3	1139	1170.2	1172.2
756.86	841.74	734.64	814.46	749.54	789.57	714.89	736.69	733.1	776.94	762.91	759	756.14	815.57	819.59	793.69	786.15	801.31	820.63	860.23	770.86	846.24	824.49	867.61	793.29	832.45	837.97	919.34	897.17	898.54	926.86	1010.8	908.69	1005.7	949.4	1005.2	977.17	1020.1	1023.1	1023.4	1029.7	1117	1101.7	1079.8	1086.5	1042.5	1110.3	1081	1057.2	1164.2
803.86	738.74	725.26	824.46	753.54	808.57	779.89	709.69	686.98	716.94	738.79	739.9	778.14	807.34	787.98	821.25	775.64	870.31	841.63	819.06	862.65	849.34	766.54	903.71	936.63	913.86	869.97	888.94	914.78	869.54	952.1	965.8	928.34	975.71	943.73	936.6	977.17	1009.3	1031.1	1030.1	1081.3	1053.6	979.66	1086.8	1063.5	1065.5	1129.9	1047.4	1140.3	1073.8
767.86	774.74	782.26	788.46	772.54	751.57	715.89	775.69	720.54	759.94	747.91	735.48	804.14	699.69	736.09	812.75	765.26	819.31	804.63	843.11	782.86	874.34	856.16	890.71	896.29	831.69	898.97	837.82	924.28	902.54	862.86	947.8	958.39	1019.7	983.4	1029.6	971.07	992.26	1011.1	1022.1	957.47	1009.6	1016.7	1045.8	1052.5	1044.5	1034.3	1114	1067.9	1117.2
692.86	854.74	720.26	776.46	810.54	755.57	779.89	807.29	708.54	752.94	757.91	672	774.14	756.69	822.71	877.74	794.26	854.19	827.63	850.23	833.86	859.46	839.54	921.71	871.39	920.69	858.97	899.94	869.17	832.54	872.86	907.8	973.69	1010.7	931.4	984.6	976.33	958.26	973.06	994.11	1033.3	970.51	1055.7	1084.8	1020.5	1092.5	1059.3	1052.9	1152.2	1062.2
796.86	741.74	811.26	803.46	850.54	768.57	706.89	783.69	709.54	721.94	726.91	715.93	843.26	814.69	808.29	907.86	857.88	881.16	868.73	869.23	823.86	833.34	888.06	833.71	833.17	931.69	814.35	873.05	888.17	864.54	945.86	855.8	948.58	939.71	977.97	949.6	1003.2	1082.3	990.06	1002.1	1036.3	1008.6	1059.8	1129.8	1050.5	1067.5	1082.7	1083	1093.2	1166.2
787.86	729.74	783.26	768.46	764.54	738.57	736.89	783.69	743.54	742.94	707.91	733	778.14	790.57	830.09	804.86	810.26	822.31	806.8	898.4	756.86	832.34	815.54	820.71	795.29	795.67	873.97	845.29	865.57	821.54	921.86	899.8	844.69	995.71	946.4	938.26	966.17	962.36	1032.1	978.11	1049.3	999.63	1027.7	1083.4	997.49	1014.5	975.97	1017	1066.2	1095.2
781.86	800.74	812.26	779.46	818.54	740.57	691.89	792.69	720.54	810.84	748.24	755	768.14	803.96	878.26	693.69	788.26	848.19	859.63	790.23	844.99	905.69	878.2	934.61	834.29	875.69	875.78	870.94	954.17	816.98	959.86	961.8	997.34	958.71	976.4	1061.5	1007.2	1073.6	1032.1	1087.1	1002.3	1015.6	1099.7	1019.8	1048.4	1048.5	1107.3	1113	1111.2	1167.2
809.86	838.74	796.26	797.46	778.54	751.57	774.89	773.69	753.06	764.94	776.91	749.38	743.02	735.34	870.09	784.86	836.26	853.31	818.63	883.23	787.86	818.34	793.54	908.71	909.29	961.69	842.97	864.61	952.57	914.65	946.75	1013.8	988.69	992.71	985.4	1012.6	1029.2	1078.3	985.95	1076.1	1007.3	1160.6	1075.7	1090.2	1095.5	1157.5	1121.3	1130	1120.1	1164.2
798.86	743.74	803.26	856.46	765.54	740.57	655.27	791.69	669.54	764.56	739.91	753	739.04	786.58	783.53	806.3	809.09	833.49	825.63	868.23	837.65	908.34	797.54	882.71	777.29	808.69	865.97	852.94	894.17	882.16	900.2	937.8	891.79	923.71	953.4	1000.7	947.17	981.26	1058.1	981.11	1073.1	1085.3	1029	1155.8	1098.5	1039.5	1031.5	1120	1088.3	1098.2
850.86	804.74	753.26	785.84	757.54	768.57	729.27	703.31	686.54	747.94	787.81	782	788.14	789.69	816.09	785.86	736.26	829.31	776.63	914.33	831.98	841.34	842.54	840.06	859.29	849.69	803.9	809.94	901.51	951.54	954.86	945.8	926.69	998.71	940.28	984.6	1011.2	1039.3	983.06	1002.1	1078.2	982.63	1001.7	1098.8	1048.6	1091.7	1099.3	1099	1114.2	1072.2
716.96	752.74	747.26	770.46	688.54	785.57	693.89	810.69	703.94	726.84	738.91	659	732.14	774.31	787.09	770.86	761.26	765.31	789.63	830.23	899.48	813.34	869.89	812.83	832.44	864.57	825.97	896.5	886.17	858.65	907.86	895.35	890.79	980.71	940.5	951.6	898.17	1003.3	948.06	933.11	1029.4	1000.7	1078.7	975.8	961.49	1021.5	1032.3	1058	1020.2	1012.2
760.86	858.74	798.26	813.46	759.54	763.57	751.89	747.03	752.54	756.94	706.91	725	777.14	821.69	817.69	703.86	717.26	830.31	801.52	833.16	765.86	847.72	823.54	913.71	863.29	877.69	874.58	869.94	961.17	923.54	913.86	901.8	899.69	938.71	959.4	933.6	945.17	1042.3	994.68	953.44	1091.2	1050	1019.7	1071.7	1019.5	1034.5	1090.3	1080	1009.2	1116.2
737.86	839.74	792.26	831.46	804.54	771.57	676.89	816.69	724.54	782.94	706.02	743.1	755.14	769.69	812.09	756.86	779.26	838.31	801.63	822.33	856.1	812.34	806.54	862.71	859.18	920.31	886.97	846.94	861.17	907.54	909.17	965.8	983.69	967.71	925.4	984.6	933.17	988.26	1042.1	969.11	989.31	1024.6	1046.7	1046.8	997.49	1046.5	1050.3	1106	1059.2	1112.2
783.86	756.74	786.26	775.46	772.54	768.57	721.54	775.69	722.66	744.94	722.91	713.55	768.47	776.69	817.98	767.03	723.26	802.31	771.63	834.23	821.86	841.79	769.86	860.71	835.39	818.69	864.97	926.6	890.17	865.54	859.86	899.47	962.69	933.71	905.4	964.6	838.17	970.26	1002.1	1046.1	1016.3	1026.5	1051.7	1105.4	988.49	972.37	1045.4	1137	1006.4	1114.2
1018.9	866.74	938.26	967.46	901.98	866.57	863.89	904.69	863.54	867.94	842.91	858.34	904.14	952.69	948.19	959.19	916.26	1006.2	1011.6	1108	985.42	1046.3	1034.5	1019.7	1037.3	1065.7	1015	1084.8	1117.1	1166.4	1190.9	1249.8	1196.7	1284.7	1213.4	1287.6	1240.2	1229.3	1310.1	1375.1	1357.3	1427.6	1442.7	1445.8	1399.5	1320.5	1436.3	1456	1426.2	1506.2
927.86	875.74	908.26	911.46	915.54	888.57	855.89	870.69	850.54	838.29	978.09	898	926.31	923.69	1035	968.86	960.26	985.31	1067.5	1028.9	933.86	1006.3	1067.4	1118.3	1164.3	1108.5	1165	1149.9	1185.2	1147.9	1162.2	1202.2	1153.7	1219.7	1264.4	1307.6	1273.2	1346.3	1298.1	1361.1	1300.3	1370.6	1331	1443.8	1394.5	1487.5	1375.3	1460	1467.2	1536.2
920.86	880.74	913.26	892.46	869.54	914.57	915.89	943.69	917.54	873.94	883.91	934.07	916.52	918.69	961.09	1031.9	907.86	1072.3	1015	1055.3	1041	1036.3	1069.4	1058.6	1038.7	1042.8	1137	1102.9	1071.2	1175.5	1154.9	1153.8	1189.7	1264.7	1220	1316.6	1234.2	1358.3	1305.1	1280.7	1385.3	1339.6	1488.7	1456.9	1399.5	1469.5	1431.3	1450	1529.2	1598.2
903.86	868.74	917.26	959.46	852.54	863.57	862.89	881.69	898.54	923.94	885.91	907.34	872.46	966.74	1034.1	1021.9	987.26	934.93	1009.5	947.23	1022.9	1063.2	1106.7	1103.7	1042.7	1037.7	1095.8	1101.9	1116.2	1103.5	1193.9	1137.8	1218.7	1268.7	1251.4	1309.6	1294.2	1292.3	1352.1	1328.1	1407.3	1375.6	1422.6	1458.4	1456.9	1388.5	1534.3	1469	1558.2	1580.2
936.86	911.74	933.26	854.46	899.54	885.57	853.89	869.69	903.54	897.06	892.91	901	921.14	892.69	960.98	1021.9	954.53	1008.3	1054.2	1057.2	1038.9	1034.5	1082.5	1087.3	1103.3	1104.7	1062.9	1129.3	1086.2	1143.5	1171.9	1213.8	1212.7	1237.7	1269.4	1259.6	1280.2	1365.3	1333.1	1366.1	1432.3	1312.6	1365.7	1451.8	1486.5	1409.5	1511.3	1594.8	1553.2	1553.2
864.86	874.74	949.26	948.46	834.54	892.57	865.89	895.69	897.42	864.32	844.91	944	923.26	897.69	989.09	956.86	936.26	1009.3	967.63	1004.9	985.86	1045.2	1028.5	1065.7	1117.3	1117.7	1161.1	1132.9	1112.2	1183.5	1184.9	1242.8	1223.7	1271.7	1255.4	1370.6	1239.1	1307.3	1363.1	1387.1	1398.3	1325.6	1434.7	1402.5	1446.4	1422.6	1457.3	1526	1513.2	1513.2
886.86	872.74	910.15	925.46	914.54	937.57	896.89	849.69	875.37	906.56	906.91	925.84	929.14	932.62	1040.2	959.08	1004.3	1007.3	1028.6	1047.8	1083.4	1037.2	1041.5	1056.7	1159.3	1100.7	1103	1134.9	1105.2	1181.5	1206.8	1187.2	1273.7	1308.7	1196.4	1240.6	1216.2	1350.3	1364.1	1385.1	1393.3	1413.6	1378	1426.9	1340.5	1441.5	1489.2	1465	1475.2	1512.2
920.86	923.74	943.26	868.46	919.54	854.57	903.89	837.69	867.54	840.94	891.26	845	900.14	986.69	1006.4	986.42	923.26	1029.3	1077.6	1069.6	1023.9	1015.3	954.3	1058.6	1058.3	1091.7	1085	1009.6	1112.2	1158.1	1128.9	1252.1	1248.7	1277.7	1156.4	1255.6	1244.2	1289.6	1356.1	1351.1	1379.3	1355.6	1358.7	1323.8	1410.5	1402.5	1424.3	1512	1472.2	1525.2
892.86	874.74	923.26	909.46	916.54	850.57	868.89	903.69	914.44	809.05	903.43	894.55	933.21	975.58	951.47	942.24	954.53	969.08	1011.4	1022.2	1019.9	955.9	1037.6	1082.6	1123.3	1042.7	1054	1132.9	1095.2	1129.4	1155.9	1162.5	1164.7	1190.7	1165.4	1289.6	1208	1278.3	1363.1	1334.1	1323.3	1407.6	1327.7	1491.7	1391.5	1385.5	1461.3	1376	1380.2	1473.2
941.86	879.74	902.26	903.46	890.54	858.57	851.89	937.69	891.1	886.6	890.91	947.9	875.14	899.69	954.93	963.3	933.26	1038.5	1054.6	976.23	1009.9	992.34	972.54	1077.7	1090.3	1084.7	1024.1	1100.9	1107.2	1144.5	1195.7	1182.1	1182.7	1226.7	1273.4	1248.6	1257.2	1360.3	1317.1	1345.1	1364.3	1370.6	1325.7	1360.8	1380.9	1460.3	1458.3	1440	1433.2	1452.2
869.86	898.74	894.26	880.46	915.7	929.57	917.95	902.69	887.54	885.94	866.09	828	855.14	928.86	978.32	1003.7	901.26	959.31	993.63	1010.2	1018.9	1069.9	1090.9	1065.4	1006.9	1051.7	1068	1182.1	1167.2	1101.5	1250.9	1171.5	1227.7	1244.7	1248.6	1171.6	1223	1211.6	1309.1	1322.1	1380.3	1334.6	1344.7	1356.8	1342.5	1475.5	1413.3	1396	1498.2	1415.2
918.86	966.74	862.88	926.46	834.54	887.57	861.89	935.69	847.54	881.94	869.91	893	958.14	905.69	1013.1	935.51	895.74	1001.7	1009.6	1014.2	997.01	974.34	1029.6	1107.7	1076.3	1064.7	1095	1052.9	1096.2	1159.5	1121.9	1033.8	1106.3	1251.7	1185.4	1240.6	1234.2	1273.2	1294.1	1252.1	1329.3	1313.6	1396.7	1431.8	1435.5	1348.1	1385.3	1474	1372.2	1485.2
884.86	935.74	852.26	842.46	952.54	885.57	869.89	855.69	827.54	860.94	895.91	906	902.14	925.72	911.09	988.86	994.26	972.42	985.87	1062.1	943.86	1028.3	950.54	1002.8	1032.3	1016.7	1052.1	1100.9	1134.2	1127.5	1083.5	1183.8	1156.7	1136.7	1190.4	1261.6	1228.7	1350.3	1311.1	1305	1320.3	1360.6	1312.9	1373.8	1333.5	1381.4	1405.3	1398	1429.2	1416.2
836.86	849.74	925.26	936.46	890.54	865.57	813.89	874.69	864.54	872.94	887.91	936	901.14	945.31	1050.2	931.2	944.26	1030.3	926.73	1022.2	1017.9	985.34	953.8	1126.6	1145.3	1080.7	1095	1114.9	1119.2	1132.5	1157.8	1171.8	1176.7	1266.7	1183.4	1264.6	1195.2	1302.3	1273.1	1346.1	1311.3	1299.6	1360.7	1389.8	1404.5	1422.5	1363.3	1464	1502.2	1468.2
900.86	916.74	872.26	913.46	903.54	900.57	868.89	856.69	882.92	887.1	868.91	830	934.87	943.69	1006.5	957.86	951.76	998.43	1007.6	1072.3	993.75	966.24	1037.5	1077.7	1096.4	1084.7	1109	1035.6	1058.2	1107.5	1094.2	1206	1174.7	1227.3	1272.4	1245.6	1187.2	1284.6	1243.1	1311.1	1338.3	1317.5	1320	1443.8	1392.7	1327.5	1439.3	1388	1372.2	1397.2
863.86	888.74	888.26	896.46	826.42	861.57	832.89	850.69	814.2	843.32	828.91	890	938.14	900.69	999.43	907.86	895.26	910.31	998.63	977.23	959.86	1042.3	1003.5	1022.7	985.29	1113.8	1056.1	1079.6	1114.6	1119.5	1160.1	1166.8	1155.7	1183.7	1196.2	1192.6	1173.2	1280.3	1233.1	1262.1	1275.3	1316	1367.8	1346.8	1316.5	1296.5	1400.3	1400	1406.2	1455.2
846.86	850.95	897.26	887.46	825.54	866.57	823.89	793.69	852.54	912.94	804.91	879	823.14	909.51	894.09	887.96	927.26	952.88	954.63	1019.3	976.86	970.34	968.51	936.65	954.29	1006.7	1037	1016.9	1003.2	1051.5	1059.9	1095.8	1142.7	1122.7	1124.3	1100.5	1171.8	1164.3	1236.1	1264.1	1242.2	1229.6	1249.7	1304.8	1275.5	1309.4	1335.3	1316.1	1262.9	1346.2
813.86	853.74	861.26	899.46	840.54	904.57	816.89	817.69	839.66	774.94	825.91	806	852.14	943.69	928.91	871.86	941.6	896.31	918.52	976.23	960.86	914.34	969.54	1002.7	1021.3	993.24	1021	937.84	1030.6	1030.5	1106.4	1022.8	1101.7	1075.7	1102.4	1139.6	1153.2	1141.3	1162.1	1213.1	1203.3	1196.6	1243.7	1238.8	1163.5	1249.1	1323.3	1303	1357.2	1321.2
926.86	912.74	943.26	942.46	849.54	999.57	948.89	975.58	855.54	913.88	912.19	901	983.14	1019.7	976.21	1000.9	1061.9	1087.3	1057.6	1146.6	1085.9	1060.3	1072.5	1109.5	1119.3	1133.7	1120.6	1151.9	1162.2	1192.5	1247.8	1292.8	1288.7	1290.7	1328.4	1351.6	1328.2	1340.3	1404.1	1380.1	1459.3	1438.6	1459.7	1488.8	1464.5	1514.5	1546.7	1488	1565.2	1563.2
935.29	987.74	952.26	935.46	917.87	928.57	849.89	968.69	927.54	932.94	888.91	945	967.14	977.58	980.09	1059.2	1032.3	1056.5	1033.4	1076.1	1054.9	1067.7	1116.2	1134.7	1127.6	1162.7	1134.6	1186.9	1196.2	1306.7	1178.9	1206.8	1294.7	1302.7	1332.4	1318.6	1329.2	1378.3	1377.7	1460.1	1453.3	1492.6	1447.7	1419.8	1502.4	1488.6	1574.3	1530	1521.8	1569.2
951.86	908.74	903.91	915.46	899.54	921.57	870.89	967.69	931.54	931.67	876.81	912.1	987.76	982.81	1068	1018.9	942.53	1046.3	1023.6	1042.8	1044.9	1035.3	1055.5	1035.7	1127.4	1115.7	1101	1167.9	1140.3	1184.5	1211.5	1262.5	1259.7	1358.7	1263.4	1341.6	1321.2	1402.3	1372.1	1441.1	1421.3	1467.6	1487.7	1399.8	1508.5	1554.5	1493.3	1549	1554.2	1587.2
932.86	872.74	924.26	998.46	947.54	894.57	867.54	876.69	857.54	892.94	896.53	868.57	911.52	911.69	926.09	997.86	973.91	1063.3	1013.2	985.23	1081.9	1087.2	995.54	1063.7	1125.1	1088.7	1138.9	1110.8	1187.3	1106.4	1142.1	1180.8	1213.7	1338.7	1223.4	1209.6	1295.2	1386.3	1351	1436.1	1381.3	1468.6	1451.7	1412.8	1449.5	1522.5	1509.7	1555	1581.2	1588.2
960.86	964.74	1003.3	957.46	909.54	931.57	967.89	912.69	909.54	902.94	899.91	931.1	973.14	894.69	1049.5	1042	959.26	979.31	1098.6	1073.2	1054.5	1084.3	1114.5	1077.7	1106.3	1152.7	1196	1171.9	1160.2	1196.5	1259.1	1226.8	1226.7	1315.7	1214.4	1386.6	1354.5	1363.3	1275.2	1424.1	1503.3	1389.6	1471.7	1509.8	1430.5	1573.5	1600.1	1544	1608.2	1574.2
986.86	895.74	912.26	867.46	948.54	968.57	903.89	941.69	907.54	913.61	910.79	858.83	950.14	932.89	977.31	995.86	940.64	1035.8	1016.6	1095.2	1085.2	1083.3	1018.5	1096.7	1118.6	1153.1	1210.6	1181.9	1107.6	1265.5	1199.4	1233.8	1214.7	1310.7	1288.4	1352.6	1303.2	1318.3	1392.1	1360.1	1402.3	1480.6	1424.3	1442.8	1538.5	1535.5	1559.3	1576	1549.2	1557.2
924.86	945.74	951.26	923.46	984.66	957.57	907.89	851.69	828.54	900.94	958.53	901	949.14	930.69	971.09	966.86	1021.3	1057.3	985.63	989.07	1061.9	1080.5	1081.5	1064.7	1115.3	1068.2	1138	1160.9	1161.3	1217.5	1241.9	1249.8	1190.7	1185.7	1252.4	1343.6	1333.2	1295.3	1339.1	1371.1	1382.3	1522.6	1432.7	1472.8	1499.5	1564.8	1497.3	1536	1574.2	1524.3
903.86	973.74	887.26	918.46	884.54	888.57	869.89	885.69	865.54	931.94	866.91	966	912.14	1014.6	1037.5	1010.9	976.26	1058.6	1036.6	1040.2	1056	1095.3	1125.4	1060.7	1188.3	1192.7	1182	1172.3	1218.2	1235.5	1215.9	1224.8	1232.7	1353.7	1365.4	1317.6	1303.2	1431.3	1368.1	1397.1	1416.3	1479.6	1451.7	1468.8	1444.5	1547.5	1529.3	1565	1530.2	1599.2
878.29	898.74	1023.3	967.46	875.54	962.57	903.99	858.34	889.54	926.94	921.76	934.34	931.14	941.58	1067.1	1047.2	1017.8	1000.3	1061.6	1138.2	1036.6	1042.3	1064.5	1104.7	1074.7	1099.3	1174.1	1201.3	1179.5	1238.5	1186.9	1227.3	1244.7	1313.7	1219.3	1351.6	1326.2	1375.3	1373.1	1359.1	1387.3	1441.6	1407.7	1497.8	1424.5	1510.5	1540.3	1535	1506.2	1555.2
877.86	862.74	873.26	874.46	920.54	940.57	830.04	980.69	899.54	920.94	853.91	885	876.14	969.69	966.09	986.86	992.26	1057.2	1064.6	1068.2	1057.9	1075.3	1085.5	1088.7	1100.3	1163.3	1163	1157.9	1218	1170.7	1215.9	1201.8	1312.7	1315.7	1257.4	1326.6	1250.2	1325.3	1312.4	1431.1	1394.2	1354.6	1445.7	1524.8	1446.5	1490.5	1488.3	1496	1537.2	1516.2
909.86	945.74	950.26	925.46	902.54	921.57	902.89	938.69	861.54	908.94	956.29	951	946.14	951.79	968.09	1051.9	929.91	1100.2	995.63	1110.2	1083.6	1060.7	1043.5	1105.6	1100.3	1133	1092	1162.9	1230.2	1152.6	1150.9	1199.8	1172.7	1244.7	1270.4	1336.6	1301.2	1369.3	1320.7	1362.5	1458.3	1440.6	1466.7	1502.8	1481.5	1493.5	1521.3	1517	1514.1	1528.2
864.86	842.74	886.26	911.46	926.54	851.57	892.89	838.69	897.83	853.94	886.91	867	993.99	978.69	940.69	1006.9	901.26	1002.3	1000.2	983.23	991.86	1042.3	1086.9	1085.7	1130.3	1148.7	1063	1177.9	1090.3	1125.5	1234	1247.8	1198	1252.7	1239.4	1252	1274.8	1256.3	1322.1	1360.8	1229.6	1354.6	1444.7	1454.7	1401.9	1426.4	1435.3	1430	1459.2	1511.2
930.86	933.74	906.26	941.46	859.54	843.57	849.89	920.69	885.92	928.94	880.29	910	927.14	909.38	1007.1	975.86	908.26	1019.3	988.87	966.23	1018.9	1016.3	1078.5	1057.7	1097.9	1103.8	1072.6	1043.9	1128	1112.5	1138.9	1216.8	1255.7	1216.7	1181.4	1240.6	1246.2	1327.3	1277.1	1320.1	1334.3	1335.6	1380.7	1389.8	1368.5	1392.5	1363.3	1432	1436.2	1453.6
861.86	895.74	898.26	920.46	928.48	984.57	850.89	949.69	865.54	910.94	903.91	878	924.14	923.69	932.09	980.86	927.26	1006.2	1055.6	1064.2	1026.9	1066.3	1060.5	1089.7	1078.3	1011.6	1046	1091.8	1107.2	1167.5	1169.9	1221.8	1181.7	1256.7	1221.4	1276.6	1208.2	1284.3	1368.1	1307.1	1251.3	1406.9	1344.7	1419.8	1509.5	1395.4	1418.3	1499	1457.2	1511.2
921.86	939.74	929.26	857.46	929.54	901.57	861.89	972.69	958.75	968.94	907.76	932	926.14	900.29	1038.1	1057	986.86	1039.3	1039.6	987.85	939.24	1037.3	1001.5	1105.6	1050.3	1033.7	1124	1083.9	1149.2	1203.5	1191.9	1244.8	1218.7	1230.4	1261.1	1358.6	1267.2	1330.3	1312.1	1308.1	1346.3	1343.6	1390.7	1463.8	1406.6	1395.7	1428.3	1442	1432.2	1496.2
880.74	915.74	970.26	933.46	871.54	883.57	853.89	851.69	870.54	910.61	955.91	880.78	903.14	933.67	983.09	958.24	936.86	961.31	964.63	1056.2	1023.2	1045.3	1012.5	1003.4	1069.7	1063.8	1040	1125.9	1078.2	1158.5	1131.9	1176.1	1218.3	1264.7	1240.4	1214.6	1228.2	1236.3	1297.1	1237.1	1352.3	1339.6	1405.7	1368.8	1365.5	1382.5	1408.3	1429	1464.2	1518.2
888.86	925.74	873.26	912.46	931.54	914.23	828.09	876.69	850.54	869.94	874.91	840	887.58	957.69	999.07	962.03	980.7	1019.7	971.63	986.23	962.86	1001.1	1057.5	988.71	1028.3	1030.7	1090	1040.9	1042.2	1097.5	1093.9	1164.8	1204.7	1211.7	1173.4	1238.6	1248.2	1210.9	1236.1	1223.1	1320.3	1306.6	1342.7	1341.2	1353.5	1376.5	1342.3	1398.9	1405.2	1403.2
969.86	950.74	972.26	956.46	934.54	974.57	886.89	953.69	949.83	936.94	970.91	931	946.14	954.69	1097.1	994.25	1006.3	1098.2	1053.6	1104.2	1112.9	1073.3	1069.5	1144.7	1146.3	1162.7	1158	1199.3	1214.2	1175.5	1236.9	1260.8	1219.7	1318.7	1288.4	1360.6	1345.2	1447.3	1465.1	1458.1	1470.3	1467.6	1507.1	1478.8	1475.3	1536.6	1485.6	1521	1600.2	1608.2
909.86	949.35	859.26	910.46	825.54	862.57	836.89	884.69	842.54	837.06	922.79	818.66	928.14	920.69	976.09	917.86	890.26	958.31	947.18	985.23	953.51	1016.7	1038.4	1032.7	1074.3	1027.6	1096	1183.9	1181.2	1135.5	1150.9	1178.8	1156.9	1218.1	1221.4	1296.6	1254.2	1287.3	1273.2	1338.1	1284.2	1353.6	1412.7	1352.8	1351.5	1446.5	1404.3	1444	1426.3	1524.2
832.86	905.74	940.26	924.46	946.54	861.57	860.89	881.51	827.54	885.72	883.91	846	935.14	1008.7	988.09	1005.9	882.6	1051.3	984.63	1055.4	1029.9	1097.2	1050.5	1111.7	1036.3	1054.9	1048	1083.9	1128.2	1108.5	1174	1211.8	1162.7	1193.7	1209.4	1271.2	1238.2	1265.3	1300.1	1338.7	1340.3	1388.6	1410.7	1383.8	1356.3	1456.5	1434.3	1459	1496.2	1604.2
896.86	816.74	900.26	914.46	875.54	826.57	811.89	778.69	729.37	795.94	895.81	847.9	914.14	892.69	919.47	935.86	969.6	1002.3	946.63	1011.6	967.75	974.51	1036.5	1001.7	1095.3	1054.5	1012	1051.9	1058.2	1121.5	1052.9	1168.7	1172.7	1173.7	1177.4	1259.6	1226.2	1306.3	1235.1	1327.1	1306.9	1311.6	1391.7	1421.8	1328.5	1361.5	1440.3	1382	1379.2	1505.8
911.86	927.74	934.15	989.46	858.89	895.57	910.89	869.79	888.39	937.55	886.57	899	894.14	920.89	945.09	966.86	970.88	1010.4	1044.5	1021.2	949.86	1021.3	1055.5	1010.7	1115.3	1057.7	1017	1081.9	1073.2	1160.5	1105.9	1189.8	1204.6	1223.7	1215.4	1228.6	1287.2	1318.3	1308.1	1357.1	1337.3	1341.6	1413.7	1453.2	1374.5	1452.5	1407.3	1450	1418.2	1505.2
949.86	822.74	878.26	893.46	842.54	878.57	868.89	869.69	796.42	883.94	824.02	869	874.14	926.69	945.09	947.86	944.26	1007.3	976.84	1012.9	999.86	1026	1043.5	1054.7	1047.3	1037.7	1083	1051.9	1158.2	1094.5	1146.9	1131.8	1226.1	1307.7	1177.4	1291.6	1263.2	1259.2	1239.1	1325.1	1359.4	1316.6	1304.7	1386.9	1404.5	1432.5	1427.3	1447	1490.2	1465.9
881.86	907.74	888.26	872.46	895.54	843.57	858.89	812.69	818.54	789.94	869.81	927.17	897.14	927.69	908.47	979.86	920.1	949.42	964.63	986.23	979.75	991.34	992.54	1035.7	1040.3	992.69	982.97	1076.9	1127.5	1099.5	1110.9	1158.8	1136.7	1198.1	1157.4	1240.6	1271.2	1253.3	1326.1	1310.1	1355.3	1327.3	1342.7	1444.8	1346.5	1367.5	1348.3	1434	1471.2	1502.2
902.86	867.74	866.26	888.46	800.54	939.57	902.78	856.79	789.54	879.84	876.91	890	828.14	841.51	927.09	951.86	974.26	987.43	960.18	1035.6	1000.9	1019.3	1009.9	1060.7	1077	1132.4	1060.5	1091.3	1146.3	1101.5	1188.5	1153.2	1194.7	1274.7	1164.4	1245.6	1183.2	1320.3	1271.1	1323.1	1307.5	1336.5	1360.7	1373.8	1341.5	1421.5	1376.3	1473	1388.2	1451.2
877.86	892.74	824.26	889.46	836.54	897.57	865.89	878.58	832.54	795.94	783.91	856.12	857.59	908.69	951.98	941.86	935.26	964.21	937.63	993.61	1002.9	905.34	1037.5	1023.5	1127.3	1008.6	1053	974.94	1125.2	1110.5	1066.9	1170.8	1125.7	1237.7	1207.4	1258.6	1199.2	1174.3	1285.1	1378.1	1335.3	1334.6	1418	1396.8	1338.5	1403.5	1387.3	1347	1399.2	1427.2
837.86	911.74	966.26	968.46	859.54	873.57	790.89	872.69	808.54	886.94	888.91	903	978.38	876.69	995.09	950.86	953.26	934.31	996.75	962.23	985.86	1080.3	1038.5	1081.7	997.22	1113.7	995.97	1072.7	1136.2	1120.5	1147.9	1159	1215.7	1162.7	1245.4	1295.6	1198.8	1299.3	1244.7	1330.1	1341.2	1350.6	1358.7	1350.8	1410.5	1366.5	1475.3	1420	1434.2	1431.2
842.86	843.74	889.26	852.46	819.54	874.57	819.89	809.69	859.54	862.94	872.91	836.9	953.11	925.69	926.09	929.08	910.26	1024.7	972.97	944.62	995.48	952.22	973.54	1016.7	1031.2	1043.7	987.97	1042.6	1048.2	1128.5	1133.9	1145.8	1146.7	1181.8	1164.4	1218.6	1232.2	1238.3	1228.9	1228.7	1310.3	1344.7	1398.7	1296.4	1348.8	1353.5	1469.7	1417	1369.2	1413.2
883.86	837.74	885.26	911.46	862.54	948.57	868.89	870.74	816.54	880.94	804.91	845	881.71	894.86	964.09	987.86	848.26	973.31	964.63	1013.1	973.96	1006.7	1034.4	1135.7	1040.2	1089.7	1049.6	1053.9	1078.2	1121.5	1147.3	1164.8	1192.7	1201.7	1145.4	1288.6	1248.2	1317.3	1294.1	1281.1	1286.3	1263.6	1285.7	1326.8	1351.5	1438.5	1411.3	1373	1399.2	1416.2
911.86	835.74	904.26	856.46	839.54	851.57	882.89	852.69	828.28	851.34	862.52	823.45	911.93	944.08	961.09	941.86	865.19	967.43	924.63	1029.2	949.84	1025.9	990.54	948.82	1073.3	1028.3	1085	1036.9	1156.1	1100.9	1107.9	1173.8	1092.7	1216.7	1211.3	1255.6	1165.2	1244.3	1270.1	1296.1	1311.3	1281.6	1304.7	1409.1	1366.8	1381.5	1434.3	1367	1442.2	1447.2
895.86	847.74	866.26	894.46	757.54	874.57	859.89	850.69	874.54	814.94	901.91	885	853.14	936.69	939.47	960.86	887.26	955.31	943.63	1056.8	941.86	987.34	1055.6	972.71	1063.4	1007.7	1050	1121.9	1112.1	1105.5	1101.9	1123.5	1200.7	1248.7	1201.4	1212.6	1215.2	1261.3	1198.1	1324.1	1328.3	1360.6	1310.7	1379.8	1314.5	1397.5	1384.3	1417.2	1354.2	1488.2
866.86	862.74	907.26	835.46	925.54	816.57	862.89	907.01	858.44	854.94	893.03	864.1	871.11	828.84	984.76	986.86	944.64	1008.3	945.63	976.23	894.86	994.34	937.54	1058.1	1076.3	988.69	1083.9	1019.8	1064.1	1057.5	1082.9	1161.2	1149.7	1214.7	1108.4	1208.6	1282.2	1277.3	1178.1	1286	1261.9	1351.6	1341.7	1314.8	1295.5	1311.5	1355.3	1371.6	1281.2	1460.2
953.86	890.74	913.26	902.46	882.54	926.57	924.89	869.69	910.54	872.84	886.91	900	925.14	942.69	949.98	1029.9	925.69	986.31	979.02	1047.1	1040	1007.6	1033.5	1137.7	1028.3	1133.7	1050	1174.3	1116.9	1139.5	1211.9	1244.8	1151.7	1277.7	1296.4	1288.6	1285.1	1305.3	1290.1	1429.1	1423.1	1397.6	1386.7	1509.8	1483.5	1484.5	1487.3	1544	1571.3	1569.2
888.86	858.74	886.26	947.46	863.54	891.57	812.89	889.69	850.7	886.94	895.91	898	869.14	965.51	1009	1035.9	973.81	986.31	1022.6	997.23	1035.9	1070.2	1065.5	1108.7	1076.1	1108.7	1093	1168.9	1170.2	1147.5	1265.9	1212.9	1165.7	1296.7	1331.4	1286.6	1259.2	1329.3	1359.1	1370.1	1352.3	1472.6	1398.7	1427.8	1464.5	1419.5	1446.3	1444	1543.2	1536.2
846.86	954.74	934.26	943.35	940.54	988.57	929.89	921.34	880.54	944.94	861.91	919.74	952.14	920.69	997.71	1033.9	963.82	978.31	984.25	1058.2	998.08	1062	1072.3	1089.3	1057.3	1127.9	1101	1214.9	1172.2	1113.5	1125.9	1174.8	1211.7	1302.7	1246.4	1375.6	1340.2	1385.3	1423.1	1404.1	1388.3	1398.6	1378.7	1517.8	1459.5	1549.6	1523.3	1599.8	1579.2	1574.2
891.86	973.95	867.26	920.46	882.54	906.57	906.89	871.69	855.98	918.94	969.76	939	856.14	966.13	966.09	1019.5	985.26	1049.3	1037.6	1062.1	1061.5	1003.3	1013.5	1151.7	1080.3	1156.3	1027	1119.9	1277.2	1135.5	1223.1	1265.8	1264.7	1251.7	1254.5	1324.8	1327.4	1315.2	1403.1	1330.1	1358.3	1449.6	1418.7	1485.8	1417.5	1504.5	1507.3	1602	1608.2	1578.2
932.86	890.74	953.26	929.46	868.42	933.57	885.89	873.69	851.54	873.38	938.91	917.62	926.14	960.69	974.09	977.86	947.26	999.93	956.01	1040.2	1053.2	1035.3	1061.5	1134.7	1077.3	1050.7	1111	1157.8	1132.2	1230.5	1149	1190.8	1150.7	1288.8	1266.4	1328.4	1259.2	1380.3	1284.1	1485.7	1430.3	1427.6	1404.7	1484.8	1451.5	1480.5	1440.3	1485	1486.2	1607.2
869.86	944.74	873.26	944.46	875.54	905.95	924.89	925.69	837.7	986.34	879.53	928	948.14	984.69	1011.2	952.86	980.26	1054.3	978.52	1037.4	1034.9	1056.3	994.65	1106.7	1123.2	1124.7	1179	1109.9	1130.2	1222.4	1174.9	1189.8	1303.7	1320.6	1315.4	1323.6	1348.2	1309.3	1350.1	1406.1	1378.3	1411.6	1447.7	1529.1	1445.5	1518.5	1501.3	1550	1569.2	1497.2
929.86	941.74	1023.3	972.46	948.54	886.47	844.89	912.69	890.54	847.94	891.91	831	922.14	940.69	973.09	996.86	958.88	1080.3	989.63	1117.2	1013.3	1045.3	1010.5	1125.7	1168.3	1092.7	1131	1146.9	1146.8	1206.5	1200.9	1192.8	1260.7	1298.7	1313.8	1276.7	1322.2	1318.5	1331.7	1343.8	1378.3	1418.6	1497.7	1499.8	1453.5	1453.5	1508.3	1477	1467.2	1565.2
878.86	883.74	1000.3	934.46	849.54	945.57	900.89	925.62	895.54	924.94	898.91	945.84	964.76	986.69	981.09	1008.5	931.38	1063.3	1047.6	1054.2	978.86	1114.3	1116.4	1060.5	1182.3	1040.8	1078	1149.9	1216.2	1176.9	1238.4	1194.2	1230.2	1299.6	1278.4	1293.6	1248	1396.3	1282	1326.1	1425.9	1338.6	1386.5	1447.8	1449.5	1457.5	1435.3	1557	1509.2	1576.2
897.86	909.74	948.26	933.46	910.54	883.57	828.89	916.69	937.65	850.94	866.02	921	941.14	932.69	1029.1	943.86	921.26	1043.3	984.23	1117.2	1031.9	1048.2	1045.3	1081.8	1104.3	1102.8	1049	1123.9	1157.2	1207.3	1159.9	1205.8	1194.7	1277.7	1279.4	1376.6	1324.2	1372.3	1369.1	1311.1	1397.3	1401.6	1439	1442.1	1423.3	1379.5	1495.3	1485	1476.2	1555.2
878.86	936.74	914.26	890.46	905.65	904.57	889.89	866.69	856.54	923.1	912.31	884.28	973.76	920.69	989.69	1003.9	923.36	1150.9	1035.2	1103.2	934.75	1071.3	999.92	1093.8	1077.3	1085.7	1124	1106.4	1120.2	1195.5	1168.9	1250.8	1216.1	1219.7	1308.4	1327.6	1243.2	1295.3	1312.1	1370.4	1313.3	1382	1402.5	1412.8	1458.5	1447.5	1491.3	1482	1428.2	1509.2
945.86	906.74	962.26	922.46	840.54	919.57	899.89	934.69	837.54	908.94	950.91	868.17	932.25	989.69	1022	1006.9	924.26	1038.3	1019.6	976.12	1021.9	1075.2	999.21	1106.7	1120.6	1069.5	1120	1137.4	1152.2	1109.5	1139	1240.7	1220.8	1271.8	1191.3	1226.6	1312.2	1319.3	1329.1	1374.1	1413.3	1345.6	1441.7	1468.8	1518.5	1460.8	1444.3	1462	1427.2	1576.2
919.86	907.74	919.26	943.46	893.54	904.57	864.89	930.69	902.54	881.94	895.98	878.38	955.52	923.69	996.43	973.86	991.26	996.75	1042.6	1045.2	936.29	1050.3	1101.5	1056.7	1070.3	1118.7	1117	1182.1	1116.2	1136.5	1075.9	1188.8	1220.1	1290.7	1257.4	1332.6	1295.2	1277.7	1282.1	1396.1	1383.3	1370.6	1363.7	1388.8	1364.5	1463.5	1468.3	1522	1441.2	1571.2
935.86	939.74	942.26	891.46	847.54	917.57	866.89	916.34	863.54	925.94	906.53	859	928.04	939.69	966.09	990.86	966.36	1018.7	973.02	1049.2	965.86	1019.4	1021.5	1064.7	1087.3	1123.1	1153.6	1081.9	1099.2	1119.5	1123.9	1178.8	1189.7	1255.7	1240.4	1286.6	1270.2	1373.9	1263.1	1324.7	1360.3	1365.7	1354.7	1417.4	1327.5	1328.4	1399.4	1442	1423.2	1520.1
883.86	861.74	964.26	902.46	890.54	929.57	827.89	876.69	868.54	861.32	914.83	801	916.93	914.13	954.09	959.86	950.26	991.31	931.85	1003.6	1030.9	1008	1015.5	1035.8	1044.3	1073.7	1076	1029.3	1099	1134.5	1175.9	1148.8	1181.7	1136.7	1140.4	1216.6	1207.2	1235.3	1307.1	1319.1	1398.3	1368.6	1421.7	1316.8	1362.9	1384.5	1449.3	1432	1386.2	1479.2
862.86	899.74	931.26	896.46	826.54	921.57	856.89	898.79	859.61	887.94	850.91	802.96	920.14	889.69	939.09	1037.2	984.26	995.31	1024.6	967.23	902.86	990.41	990.61	1079.7	1061.3	1034.7	1112	1083.9	1140.2	1072.5	1158.9	1168.8	1104.7	1184.7	1251.4	1272.6	1251.2	1288.3	1216.1	1289.9	1265.3	1381.6	1361.7	1358.8	1334.5	1404.5	1416.3	1309	1385.2	1438.2
776.86	727.74	745.26	853.46	694.54	769.57	747.78	753.69	782.16	777.94	764.91	836	802.14	783.69	845.71	832.75	858.26	898.42	841.35	900.23	871.86	950.34	866.7	939.71	943.29	894.69	973.97	938.94	1022.2	973.66	1006.9	1037.8	1011.7	1070.7	1061.4	1082.6	1149.2	1129.8	1119.7	1167.1	1199.3	1176.6	1253.7	1171.2	1181.5	1208.1	1186.3	1292	1210.2	1316.2
842.86	870.74	910.26	818.46	872.54	828.57	805.89	893.69	811.54	950.94	830.91	887	923.04	963.69	957.09	950.69	980.26	1034.3	958.63	1022.4	995.24	1050.5	977.99	1031.7	1017.4	1083.6	1060	999.38	1058.2	1129.6	1099.9	1155.8	1209.7	1189.7	1238.4	1196.6	1273.2	1277.6	1251.1	1300.1	1292.7	1328.7	1323.7	1381.8	1377.6	1396.5	1408.3	1424	1445.2	1486.2
864.86	928.62	941.26	828.46	818.54	871.57	781.89	877.31	820.54	800.32	874.36	881	849.71	877.57	926.09	1004.9	856.36	941.31	961.52	924.83	944.75	992.34	973.04	1051.7	967.29	999.69	1024.9	1054.9	1103.1	1110.5	1143.9	1145.8	1166.7	1164.3	1156.4	1263.6	1236.2	1279.3	1270.1	1309.1	1300.3	1306.5	1346.7	1419.8	1392.5	1350.5	1390.3	1413	1355.2	1444.2
842.86	805.12	866.26	817.84	925.54	846.57	957.89	812.69	844.54	833.73	855.91	787.05	877.14	886.69	945.09	948.48	877.26	932.21	999.73	1028.2	948.48	1002.7	902.92	1032.7	1054.3	1017.6	1017.6	1085.5	1050.3	1116.5	1107.2	1158.8	1197.7	1161.7	1194.4	1207.6	1158.1	1239.3	1206.1	1293.1	1380.3	1321.6	1283.7	1281.8	1312.2	1335.5	1392.2	1451	1408.2	1469.2
791.86	887.74	887.26	798.46	862.54	874.57	803.89	804.69	835.54	799.88	860.91	867	796.76	858.69	924.09	987.86	943.26	907.31	934.63	955.23	952.15	974.69	933.42	955.71	1038.3	1066.7	968.97	1049.9	1077.2	1132.5	1104	1105.8	1167.7	1172.7	1182.4	1226.6	1204.2	1306.1	1218.1	1291.1	1219.3	1337.6	1353.7	1318.8	1293.5	1342.6	1340.3	1410	1353.2	1462.2
880.86	840.74	864.26	923.46	871.54	853.73	802.89	854.69	801.11	842.94	805.91	733.45	848.14	964.34	861.09	896.96	963.26	1023.3	921.63	956.11	945.86	1003.3	958.54	989.71	982.39	1019.7	1018.7	1072.9	1053.2	1100.5	1132	1210.8	1118.7	1217.7	1190.4	1164.6	1214.2	1248.4	1277	1277.1	1233.3	1335.6	1380.7	1325.8	1304.5	1416.5	1347.3	1345	1439.2	1431.2
804.86	847.74	847.26	862.46	801.54	901.36	792.89	890.69	763.54	887.94	839.91	844	867.04	794.69	974.09	931.86	869.26	930.97	928.63	967.23	926.86	1020.3	944.54	1005.7	1030.3	1004.7	1068	1078.3	1119.2	1069.5	1085.9	1069.8	1201.7	1139.7	1069.4	1102.6	1221.2	1238.3	1228.7	1271.1	1273.3	1355	1345.7	1325.8	1365.5	1376.5	1398.3	1410	1426.2	1367.2
841.86	833.74	850.26	872.61	817.54	739.57	799.89	883.75	807.44	784.94	811.76	829.34	857.14	821.69	875.09	831.96	812.26	914.31	902.63	947.23	958.86	918.34	965.54	942.09	999.29	961.07	965.97	1042.9	971.17	1005	1096.9	1065.1	1142.7	1127.7	1063.4	1142.6	1147.2	1183.3	1266.1	1264.1	1272.3	1227.6	1269.7	1262.8	1251.5	1299.5	1311.3	1344	1345.2	1371.2
770.86	845.74	889.26	834.46	813.54	871.57	791.89	773.84	761.54	751.94	751.91	849.12	836.14	892.57	886.19	933.48	831.26	931.43	905.63	966.23	923.86	963.34	967.54	998.71	992.29	965.69	905.97	993.94	1053.2	1079.5	1081.9	1101.5	1078.1	1134.1	1049.4	1143.6	1153.2	1188.3	1169.1	1191.1	1186.3	1274.5	1263.7	1259.8	1314.5	1328.5	1345.3	1376	1315.2	1409.2
883.86	860.74	918.26	901.46	915.54	832.57	704.89	769.01	800.92	856.94	802.91	790	852.97	908.51	947.98	918.86	855.15	957.93	897.63	927.89	898.63	973.96	911.54	999.21	957.29	979.69	1029.7	1045.9	1020.8	1018.5	1087.9	1058.8	1118.7	1155.7	1109.4	1200.6	1203.2	1172.3	1191.4	1214.1	1260.9	1300.6	1282.7	1278.8	1283.5	1338.5	1289.3	1310	1366.2	1391.2
871.86	802.74	794.26	873.46	838.54	773.57	748.89	818.69	823.54	885.94	797.91	859.74	926.54	864.69	863.09	982.86	854.26	919.99	871.63	917.23	896.86	945.34	988.28	1018.1	1033.2	984.03	984.97	1012.9	979.5	1082.5	1042.9	1063.8	1058.7	1048.7	1121.4	1137.6	1073.2	1240.6	1137.1	1220.1	1182.3	1247.6	1255.2	1256.8	1277.5	1277.5	1257.3	1309	1285.2	1344.8
701.86	737.74	819.26	792.46	749.54	753.57	728.89	784.51	757.7	768.94	782.81	747	825.04	798.01	861.09	872.75	808.26	895.88	899.52	835.23	868.86	912.74	866.65	924.82	968.11	1004.7	980.97	892.94	985.17	1012.5	993.86	1073.8	998.69	1113.7	1093.4	1056.6	1105.2	1138.3	1154	1166.1	1149.3	1156.6	1195.7	1144.8	1229.5	1250.5	1242.3	1266.1	1343.2	1311.2
883.86	901.74	930.26	896.46	879.54	877.57	811.06	908.69	842.2	863.94	814.91	871	905.14	864.69	945.74	971.86	935.26	984.31	1028.6	1012.7	994.86	966.34	1072.2	1059.7	1011.4	1053.7	1098.9	1091.9	1085.6	1124.5	1185.4	1195.8	1264.7	1252.7	1203.4	1256.6	1233.2	1359.3	1236.6	1334.1	1363.3	1327.6	1348.7	1435.8	1362.5	1475.5	1450.3	1475	1499.2	1461.2
851.86	897.74	887.15	845.46	899.54	874.57	827.89	873.69	874.54	891.94	969.33	833.62	874.14	831.79	1009.1	965.75	905.26	944.21	972.63	1046.2	1008.5	978.79	1005.5	1126.7	1133.4	1020.7	1002	1101.9	1064.3	1094.4	1143.9	1167.8	1185.7	1227.8	1226.4	1277.6	1236.2	1276.3	1296.1	1298.1	1349.3	1343.6	1409.7	1396.8	1351.5	1455.5	1480.3	1419.4	1520.2	1545.2
884.86	970.74	940.26	922.46	942.6	921.57	871.89	925.69	902.48	911.94	827.24	886	923.08	921.34	1019.1	1036.9	978.26	1059.3	1050.5	1078.9	1136.9	1060.2	1107.1	1129.5	1131.2	1080.7	1112	1103.9	1105.2	1117.5	1140.9	1240.8	1290.7	1360.7	1253.4	1314.6	1292.2	1348.3	1340.1	1404.1	1364.3	1419.6	1379.7	1390.8	1375.5	1503	1498.3	1495	1486.2	1478.2
789.96	870.74	868.26	892.46	832.54	895.47	794.01	792.69	784.54	815.94	824.91	894	841.59	883.69	918.43	944.86	909.1	951.21	919.63	953.23	906.86	925.72	853.54	1030.6	990.29	1014.6	1042	933.94	1103.2	1068.5	1008.9	1104.8	1087.7	1125.7	1053.3	1090.6	1138.2	1161.7	1273.1	1183.1	1223.3	1243.6	1295.7	1267.8	1283.5	1338.5	1268.3	1315	1354.2	1371.2
869.86	856.74	849.26	832.46	868.15	932.91	815.89	890.69	780.86	846.94	787.09	849	865.14	874.69	944.09	883.86	860.36	979.14	954.63	931.23	918.86	961.34	956.42	925.71	918.29	984.79	981.97	1048.9	1108.1	1036.5	1085.9	1141.8	1032.5	1067.7	1059	1166.6	1183.2	1170.3	1194.1	1212.1	1227.3	1296.6	1255.7	1264.8	1244.5	1341.5	1309.3	1406	1352.2	1396.2
892.86	815.74	905.26	911.46	862.44	884.57	828.89	893.69	856.54	873.82	914.91	878.34	932.14	934.69	939.85	969.86	1044.3	975.31	1079.6	1031.2	984.86	975.9	984.01	1013.7	1094.3	1059.7	1102	1174.3	1060.2	1120.5	1147.9	1182.6	1178.7	1244.7	1257.4	1270.6	1243.2	1338.3	1306.1	1359.1	1401.3	1435.6	1448.3	1472.8	1466.9	1498.5	1420.3	1522	1548.2	1523.3
891.86	888.74	894.26	854.46	815.54	834.57	830.89	881.69	815.54	837.94	858.91	768.5	935.14	869.34	987.09	945.86	908.26	937.31	995.14	1005.2	1024.9	1067.5	1060.5	1031.7	1109.2	1078.7	1037	1114.9	1134.7	1189.5	1206.9	1199.5	1189.1	1256.5	1205.4	1218.6	1226.2	1289.3	1340.1	1343.1	1285.3	1426.6	1435.7	1431.8	1410.5	1410.5	1444.3	1474	1465.2	1504.2
859.86	900.74	949.26	828.46	920.66	902.57	787.89	884.69	820.54	835.61	844.91	884	884.14	963.69	902.26	953.48	950.26	984.31	978.02	1045.4	1033	1063.7	955.37	1066.7	1060.3	1068.7	1047	1098.9	1096.2	1131.5	1130.9	1197.8	1211.7	1254.7	1158.4	1303.6	1281.2	1337.3	1372.1	1359.1	1343.3	1309.6	1410.8	1450.8	1427.5	1431.5	1436.3	1493	1498.2	1541.2
939.86	927.74	899.26	926.85	866.54	917.57	822.89	880.69	836.89	848.94	876.91	838	827.25	914.69	944.09	997.86	928.26	1051.3	993.63	1065.2	948.86	1001.9	1052.5	1087.6	1104.3	1098.7	1090.3	1083.9	1138.8	1125.5	1175.2	1141.8	1245.7	1246.7	1227.4	1290.6	1306.8	1322.3	1297.2	1325.1	1380.3	1418.6	1423.7	1493.8	1372.5	1512.5	1403.3	1495	1507.2	1505.2
827.86	866.59	884.26	902.46	824.54	906.57	824.04	893.69	815.44	809.94	884.91	810	954.26	863.69	934.09	1013.9	922.26	1057	953.56	1024.2	992.03	1046.3	1023.5	1026.7	1020.3	1105.7	1102	1075.9	1181.1	1136.5	1088.9	1189.8	1239.7	1240.7	1284.4	1198.6	1253.2	1275.4	1383.6	1425.1	1427.3	1349.6	1397.5	1397.8	1426.5	1412.5	1454	1481	1478.2	1543.2
845.86	838.74	942.26	820.46	870.54	864.57	884.89	862.69	868.54	788.94	872.91	862	879.14	897.69	861.09	920.86	921.26	920.31	922.63	997.9	959.86	958.34	1023.5	1005.7	1070.3	1097.7	1046	1053.9	1106.2	1135.5	1097.9	1242.5	1152.7	1157.7	1173.4	1249.6	1220.2	1321.3	1273.1	1344.7	1320.3	1445.6	1404.7	1391.8	1381.5	1437.4	1492.3	1422	1450.2	1497.4
831.86	940.74	910.26	935.46	872.54	932.57	810.89	812.24	830.54	890.94	857.91	874	928.04	900.69	982.09	980.86	906.12	919.92	978.63	1005.2	1015.9	1078.5	1068.2	1065.7	1081.3	1017.3	1010.4	1155.9	1094.2	1113.5	1177.9	1230	1159.7	1234.7	1258.4	1288.6	1247.2	1322.3	1347.1	1361.1	1355.3	1394.6	1388.7	1437.8	1462.5	1446.5	1373.3	1461	1521.2	1519.2
911.86	883.74	949.26	851.46	876.54	874.57	830.89	821.58	842.54	795.06	806.91	869	873.14	918.69	913.09	945.86	992.26	1027.4	962.63	908.33	924.86	1020.3	1049.5	1056.7	1042.3	1032.7	1088	1121.6	1054.2	1087.5	1200.9	1197.8	1211.7	1198.9	1223.4	1184.6	1216.2	1371.3	1447.1	1302.1	1311.3	1330.6	1391.7	1459.8	1416.4	1354.1	1487.3	1455	1387.2	1593.2
896.86	932.74	907.26	932.46	870.54	844.57	776.89	863.69	885.54	883.84	935.05	780.88	887.14	960.69	923.09	944.86	915.26	1002.9	1030.6	968.23	1013.7	1014.3	963.54	1000.7	1057.3	1072.7	1033.3	1112.9	1084.2	1108.5	1177.9	1167.8	1197.7	1253.7	1194.2	1232.6	1286.2	1279.3	1265.1	1355.1	1373.3	1414.6	1441.7	1318.8	1368.5	1395.5	1405.3	1444	1480.5	1466.2
946.86	888.74	896.26	889.46	852.54	847.57	865.89	853.69	860.54	910.94	884.91	870	909.14	898.24	1006.7	980.98	960.81	975.31	945.52	1053.8	934.86	990.96	1061.5	1122.1	1068.5	1031.8	1131.6	1079.6	1169.2	1147.5	1099.9	1215.8	1156.7	1204.8	1194.4	1340.6	1268.2	1356.3	1305.1	1416.1	1358.3	1310.6	1480.7	1405.8	1427.5	1418.5	1457.3	1485	1471.2	1551.2
909.86	896.74	911.26	889.46	951.54	848.57	888.89	885.69	820.51	891.94	864.91	763.9	876.64	850.69	956.98	980.92	900.91	967.31	947.63	1015.3	938.86	940.34	1023.5	1040.7	1072.8	1053.7	1094.1	1048.6	1100.2	1107.5	1118.9	1200.5	1243.7	1226.7	1145.4	1267.9	1234.2	1236.3	1287.1	1336.1	1292.2	1360.5	1409.3	1394.9	1423.6	1417.5	1384.3	1450	1479.2	1453.2
904.86	879.74	929.26	945.46	817.54	878.57	778.89	792.69	836.65	815.94	890.81	885	888.14	951.58	914.09	917.86	983.64	961.31	961.63	1011.8	1053.5	975.34	1011.5	1013.3	986.29	1140	1060	1103.9	1086.2	1105.5	1089.9	1167.8	1137.7	1248.7	1207.4	1258.3	1215.2	1315.3	1311.1	1296.1	1349.3	1389.6	1280.7	1328.8	1333.5	1372.5	1430.3	1427	1456.2	1490.2
901.86	862.74	907.26	923.46	815.54	894.57	805.89	835.69	839.16	816.94	867.91	859	875.25	930.79	933.26	917.58	963.26	975.88	991.63	1020.2	948.96	948.34	1037.5	1012.7	1006.1	1095.7	1040	1067.9	1136.2	1121.5	1078.9	1220.3	1162.7	1203.7	1158.4	1261.6	1205.2	1301.3	1248.1	1310.1	1349.3	1411.6	1417.7	1416.8	1435.5	1447.5	1375.3	1450	1483.3	1444.2
891.86	843.74	881.26	933.46	830.7	858.57	840.89	919.69	854.54	899.94	944.76	869	950.59	926.79	988.71	879.86	869.26	1051.3	972.73	1031.6	980.86	987.34	966.54	1011.4	1006.3	1044.3	1063.3	1094.8	1064.2	1124.6	1145	1184.8	1137.7	1236.7	1159.4	1264.6	1249.2	1215.3	1189.1	1249.1	1310.3	1403.6	1354.7	1378.6	1366.5	1482.5	1391.3	1412	1439.8	1428.2
890.62	879.74	910.26	840.46	886.54	883.57	849.89	858.69	862.54	877.94	875.57	856	940.14	936.69	1016.1	991.69	1007.3	990.31	906.63	1028.2	1027	1000.3	1056.8	1085.6	995.68	1077.7	1068	1072.9	1139.6	1126.5	1095.9	1220.8	1186.7	1222.7	1156.4	1213.6	1164.2	1223.3	1295.1	1298.1	1268.3	1313.6	1388.7	1396.8	1375.5	1442.9	1407.3	1376.4	1410.2	1451.2
819.86	876.74	881.26	850.46	853.54	854.57	813.89	853.69	870.54	829.94	801.91	837	808.14	864.69	938.09	956.86	892.26	1000.2	1008.7	950.3	965.86	989.34	1001.5	1078.7	1086.3	991.79	1051.8	1042.9	1049.2	1080.5	1122.9	1129.8	1079.7	1211.7	1152.4	1175.6	1205.2	1248.3	1172.1	1262.1	1251.3	1249.6	1311.7	1397.8	1294.5	1341.5	1394.2	1348	1353.2	1381.2
808.86	874.74	868.26	864.46	895.54	879.57	793.23	836.69	773.54	812.94	858.91	945	886.3	944.69	888.09	936.25	923.26	984.43	934.46	979.23	936.96	864.6	996.54	1007.7	1038.3	1043.7	1089	1036	1063.2	1026.9	1128.6	1177.8	1165.6	1136.6	1173.4	1144.6	1173.2	1219.3	1184.1	1210.1	1282.3	1291.6	1305.8	1336.8	1304.1	1349.5	1322.3	1419	1341.2	1358.2
859.86	799.74	857.26	918.46	828.54	888.57	867.89	853.57	838.54	863.94	834.91	838.93	830.14	960.31	826.24	976.98	919.17	958.42	913.79	989.23	1015.8	1008.3	980.44	991.71	1024.3	1014.2	975.97	1034.9	1081.2	1045.5	1080.7	1103.8	1099.7	1172.7	1251.4	1169.6	1127.6	1182.3	1204.1	1169.1	1310.3	1324.6	1293.7	1261.8	1244.5	1311.1	1354.3	1405	1408.2	1414.2
875.86	803.74	850.26	900.46	861.66	879.57	860.89	860.34	832.65	825.94	827.91	895	887.04	850.69	945.71	884.24	934.88	955.42	908.63	1022.7	896.51	943.34	954.54	1001.3	1026.3	1058.8	1000.6	979.94	1041.2	1075.5	1020.9	1058.8	1057.7	1158.7	1148.4	1123.6	1183.2	1155.4	1179.1	1212.1	1237.3	1194.6	1236.3	1333.1	1214.9	1284.5	1305.6	1291	1409.2	1359.2
[truncated: 462 more columns]
